# Supplementary material for: Mechanism Analysis of Transcription Factor OsERF110 Regulating Rice Pollen Response to Heavy Ion Irradiation
Source: Biology (Basel). 2025 Sep 8;14(9):1218. doi: 10.3390/biology14091218 (PMC12466974; doi:10.3390/biology14091218)
Supplement: Supplementary file 1 [file biology-14-01218-s001.zip › Table S1.xlsx]

## Sheet: DEGs
Supplementary Table S1 : RNA-seq DEGs.
Gene id	Symbol	CK1-1	CK1-2	CK1-3	C1-1	C1-2	C1-3	CK2-1	CK2-2	CK2-3	C2-1	C2-2	C2-3	CK3-1	CK3-2	CK3-3	C3-1	C3-2	C3-3	CK1-vs-C1-log2fc	CK1-vs-C1-pvalue	CK1-vs-C1-fdr	CK2-vs-C2-log2fc	CK2-vs-C2-pvalue	CK2-vs-C2-fdr	CK3-vs-C3-log2fc	CK3-vs-C3-pvalue	CK3-vs-C3-fdr
MSTRG.1001	At5g24080	1.07	0.99	0.36	0.08	0.08	0.15	0.97	1.01	0.4	0.31	0.25	0.27	0.93	0.36	0.78	0.28	0.14	0.28	-2.96467	2.58844e-05	0.000693327	-1.51978	0.00457177	0.0463901	-1.5642	0.00774709	0.0947885
MSTRG.10213	--	21.64	20.49	4.38	2.02	3.29	3.7	18.1	18.17	2.48	8.67	3.97	6.68	14.27	1.64	16.27	2.9	2.07	2.46	-2.36794	0.000231449	0.00408549	-1.0041	0.111174	0.371389	-2.11473	0.00209689	0.0407811
MSTRG.10398	--	2.55	2.11	0.12	0.1	0.06	0.17	1.08	1.5	0.17	0.03	0.04	0.04	0.44	0	0.52	0	0.05	0.05	-3.85647	0.000181537	0.00337123	-4.64386	1.41255e-05	0.000558616	-3.26303	0.0463012	0.275129
MSTRG.10877	--	1.52	1.19	1.97	0.25	0.22	0.31	0.77	1.13	1.29	0.35	1.44	0.64	1.16	0.15	0.86	0	0.25	0.47	-2.58496	0.000329898	0.00542027	-0.3926	0.455179	0.77016	-1.59163	0.210618	0.581903
MSTRG.11166	RGA3	0	0	0	0.05	0.21	1.19	0	0	0.13	0.15	0	0.17	0	0	0	0.22	0.05	0.05	8.91687	0.00298884	0.0292905	1.29956	0.570296	0.842253	6.73697	0.203685	0.573321
MSTRG.11506	PIK-2	0.26	0.36	0.77	2.31	1.3	1.72	0.55	0.23	1.17	0.66	0.58	1.18	0.37	1.92	0.71	3.13	2.29	1.96	1.93905	0.00398464	0.0359413	0.311533	0.150407	0.442097	1.29866	0.0380893	0.246782
MSTRG.11744	Tf2-12	0.57	0.93	0.31	0.11	0.06	0.21	0.8	0.74	0.33	0.2	0.21	0.25	0.55	0.12	0.59	0.14	0.22	0.01	-2.25192	0.00348231	0.0326719	-1.5025	0.00568413	0.0541667	-1.76783	0.0703034	0.340981
MSTRG.11826	TY3B-G	1.49	1.71	1.01	0.7	0.63	0.37	1.48	2.23	1.58	0.6	0.5	1.06	1.29	1.21	1	1.81	0.34	0.64	-1.30829	0.0230321	0.12226	-1.29224	0.00411813	0.043114	-0.32709	0.563178	0.864146
MSTRG.11835	--	2.76	3.18	6.88	7.35	8.2	5.08	0.74	1.27	4.45	10.85	15.67	13.57	1.79	14.14	2.84	10.54	14.28	12.07	0.686348	0.0396671	0.175396	2.63364	7.01015e-07	4.91528e-05	0.974801	0.126557	0.456658
MSTRG.11912	--	0	0.98	0.38	14.23	8.78	4.59	0.68	0.6	1.07	4.53	0.84	2.86	0.36	0.7	0.52	1.02	2.33	2.48	4.34299	9.27304e-07	4.25705e-05	1.80823	0.0315874	0.173462	1.88357	0.030727	0.217325
MSTRG.11913	--	6.8	5.3	1.49	0.46	1.3	1.78	5.39	6.17	1.95	1.34	0.5	0.56	7.84	4.53	9.91	1.64	0.56	3.2	-1.94072	0.0179486	0.102449	-2.49292	0.000844048	0.013555	-2.04472	0.00255106	0.0464554
MSTRG.11964	PLT5	2.5	4.11	0.44	0.25	0.25	0.03	1.76	2.29	0.73	0.06	0.46	0.27	0.89	0.21	1.62	0.56	0.29	0.09	-3.73356	0.000105242	0.00217968	-2.59709	0.000585797	0.0102468	-1.53287	0.0927752	0.391814
MSTRG.12095	--	2.92	2.58	0.04	0	0	0	2.48	2.67	0.01	0	0	0	0.64	0	1.57	0	0	0	-10.8507	2.65512e-05	0.000709526	-10.7482	0.0474348	0.223008	-9.52487	0.00508724	0.0726758
MSTRG.12096	--	0.74	0.55	0.01	0	0	0	0.72	0.64	0.04	0	0.01	0.01	0.78	0	0.56	0.01	0.01	0.01	-8.75933	1.62448e-05	0.000479236	-6.12928	3.44072e-05	0.00111189	-5.48113	0.000646725	0.0182219
MSTRG.12097	--	1.72	0.98	0	0	0	0	1.03	0.61	0	0	0	0	0.88	0.03	0.47	0	0	0	-9.81378	0.0654521	0.243691	-9.09452	0.00306058	0.0347707	-8.84549	0.00164746	0.0346456
MSTRG.12099	--	1.83	2.48	0.48	0.18	0.42	0.06	2.38	2.68	0.66	0.47	1.06	0.67	2.65	0.55	3	3.33	0.49	0.24	-2.85949	0.000877771	0.0116829	-1.37851	0.0186344	0.123534	-0.610788	0.43675	0.800503
MSTRG.12112	CBP60F	2.72	1.7	0.05	0.06	0.08	0	1.75	1.49	0.01	0.02	0.03	0.02	0.39	0.01	0.38	0.04	0.08	0	-4.99678	7.32808e-05	0.00162768	-5.53694	5.93138e-05	0.00172933	-2.70044	0.0608401	0.316113
MSTRG.12124	CCR3	2.21	1.72	0.62	0.41	0.79	0.24	1.61	1.9	1.08	0.71	0.37	0.46	2.23	0.38	1.77	0.87	0.72	0.47	-1.6598	0.031593	0.150802	-1.57556	0.0030795	0.0349511	-1.08829	0.125856	0.455411
MSTRG.12637	At5g64700	4.26	3.36	4.45	1.68	0.51	0.18	3.03	3.46	2.2	0.58	1.5	1.18	2.08	0.67	1.93	1.43	0.15	0.1	-2.34847	0.00135135	0.016351	-1.41448	0.00165863	0.0225313	-1.47805	0.120702	0.4461
MSTRG.12702	--	1.89	1.06	0.37	0	0.09	0.1	0.52	0.79	0.51	0	0.51	0.48	0.44	0.04	0.69	0.23	0.21	0.05	-4.12711	0.000880329	0.0117124	-0.878438	0.328877	0.665697	-1.25565	0.321823	0.708356
MSTRG.12769	--	3.25	2.65	0.18	0	0.12	0.49	3.04	2.94	0.12	0.04	0	0.04	3.09	0.1	3.87	1.83	0.13	0.04	-3.31719	0.00701398	0.0538219	-6.25267	2.51412e-05	0.000880788	-1.81967	0.133098	0.467762
MSTRG.12830	--	0.82	0.82	0.04	0	0	0	0.43	0.71	0	0.1	0.05	0.04	0.36	0	0.74	0	0	0	-9.12928	0.00227598	0.0239226	-2.58496	0.0921807	0.332905	-8.51833	0.0286941	0.209331
MSTRG.12884	--	1.23	1.08	0	0	0	0	1.12	0.77	0.04	0.06	0	0.16	1.24	0.24	0.68	0	0.26	0	-9.58871	0.00504254	0.0425968	-3.13303	0.0354997	0.185688	-3.05445	0.0475819	0.278778
MSTRG.12926	--	0.89	0.23	1.41	4.97	1.52	4.48	0.42	0.7	0.94	3.36	5.49	3.02	0.19	0.05	0.28	0.82	2	1.45	2.11635	0.00195699	0.0213948	2.5266	1.02152e-06	6.58364e-05	3.03765	0.00154259	0.033246
MSTRG.12960	--	1.24	1.37	0.26	0.1	0	0	1.38	1.43	0.05	0	0.14	0	1.83	0.18	2.06	0.05	0	0	-4.84298	0.00236877	0.0246414	-4.35252	0.0133223	0.0981907	-6.34696	0.000283228	0.0101371
MSTRG.13123	--	1.32	1.77	1.55	1.05	11.95	9.66	1.24	1.58	3.61	9.34	2.59	8.01	1.31	3.6	0.99	6.79	3.94	6.86	2.28795	0.00225625	0.0237505	1.63277	0.00721618	0.0644199	1.57597	0.0057806	0.0791415
MSTRG.13172	Os01g0518400	1	1.19	0.06	0	0	0	1.09	1.46	0.1	0	0.04	0	1.83	0.07	1.58	0.15	0.28	0.13	-9.55075	0.00114891	0.0144408	-6.04985	0.000531481	0.00953035	-2.63559	0.0120519	0.124029
MSTRG.13506	--	0.64	1.07	1.02	5.82	5.75	5.4	0.18	0.51	0.61	5.42	3.04	3.84	0.2	0.74	0.85	2.3	4.35	2.82	2.63601	3.04205e-09	3.11824e-07	3.24207	3.58025e-08	3.89702e-06	2.4034	0.000601904	0.0173378
MSTRG.13532	PIK-2	38.07	37.61	9.39	1.64	3.91	3.58	32.92	34.22	8.3	7.08	4.91	8.06	27.83	7.18	24.83	7.53	4.81	4.33	-3.21996	5.79299e-07	2.87464e-05	-1.91173	0.000869852	0.0138607	-1.84386	0.000712525	0.0194705
MSTRG.13614	--	6.02	4.96	8.8	19.25	12.91	8.52	4.96	5.38	12.76	10.11	12.25	11.87	7.3	18.49	10.42	17.16	28.87	40.19	1.04028	0.00591608	0.0475989	0.567368	0.106464	0.36164	1.25163	0.0101509	0.111225
MSTRG.13679	--	5.3	3.84	0.17	0.38	0.26	0.17	3.79	3.24	0.13	0.63	0.15	0.3	1.53	0.28	2.53	0.11	0.14	0.16	-3.52279	0.000421476	0.00660267	-2.72893	0.00691045	0.0624838	-3.404	0.00027977	0.0100325
MSTRG.13694	--	5.97	2.65	1.71	1.06	0.91	0.52	3.44	3.98	2.21	0.25	0.72	1.03	3.29	1.95	3.65	2.93	1.01	0.53	-2.05262	0.00454709	0.0395097	-2.26754	1.8075e-05	0.00067731	-0.991909	0.600084	0.873955
MSTRG.13745	--	1.67	1.63	0.12	0.71	0.3	0.39	1.18	1.95	0.45	0.14	0.21	0.29	1.41	0.17	0.9	0.24	0.21	0.13	-1.28857	0.176225	0.448339	-2.48382	0.00317827	0.0358583	-2.09622	0.0320093	0.222433
MSTRG.13778	--	2.38	2.31	3.34	188.92	128.98	162.49	1.22	2.32	6.62	40.7	17.93	29.36	3.35	1.56	2.11	10.95	18.98	18.48	5.90266	4.11556e-86	1.41324e-81	3.11444	3.79915e-08	4.09627e-06	2.78576	6.95945e-09	3.12671e-06
MSTRG.13869	FHY3	0.77	1.15	0.28	0.23	0.53	0.19	0.58	0.46	0.08	0.04	0.03	0	0.72	0.12	1.24	0	0	0	-1.2115	0.189392	0.467711	-4	0.00744247	0.0658359	-9.43741	0.000112851	0.00519035
MSTRG.13948	--	14.06	10.98	9.88	29.39	21.69	20.5	8.11	12.14	11.05	30.89	16.24	32.57	5.56	18.5	7.46	30.72	25.01	35.93	1.0355	0.00304242	0.0296464	1.34842	0.00192855	0.0251805	1.54002	0.0012783	0.0290379
MSTRG.13981	--	1.62	0.97	0	0	0	0	1.59	2.18	0	0.06	0	0.05	0.2	0	1.1	0	0.13	0	-9.75377	0.00293878	0.0289237	-5.09899	0.00386239	0.0413068	-3.32193	0.128197	0.460057
MSTRG.13987	--	2.11	2.48	0.13	0.7	0.6	0.34	2.79	2.73	0.29	0.48	0.23	0.3	1.95	0.54	2.29	0.45	0.4	0.69	-1.52509	0.0767462	0.26938	-2.52418	0.00149376	0.0208877	-1.63408	0.00895401	0.103284
MSTRG.14011	--	4.6	2.25	1.73	17.33	10.38	5.82	4.32	3.12	1.83	7.75	4.91	7.33	6.22	13.62	14.13	15.69	22.45	27.1	1.9664	0.00134164	0.0162621	1.10864	0.0934162	0.335464	0.941496	0.0436927	0.26631
MSTRG.14021	NOV	0.76	1.77	0.31	0.02	0.67	0.78	1.61	2.2	1.17	0.43	0.41	0.8	1.15	0.92	0.29	1.08	0.02	0.08	-0.950075	0.362627	0.669945	-1.60245	0.00141824	0.0200856	-1	0.345918	0.729269
MSTRG.14095	--	3.25	2.76	3.16	1.39	1.13	1.03	2.22	2.51	1.99	1.05	2.23	1.58	2.52	1.39	2.14	1.76	1.25	0.63	-1.3691	0.00358912	0.0334365	-0.467505	0.179066	0.487393	-0.732997	0.280238	0.664786
MSTRG.14104	--	1.26	0.88	0.2	0	0.11	0.08	0.65	1.08	0.37	0.16	0.22	0.03	0.6	0.21	0.62	0.13	0.08	0.11	-3.62244	0.00378893	0.034677	-2.35669	0.00892181	0.0750496	-2.15987	0.0419116	0.260595
MSTRG.14112	--	3.65	3.44	1.44	0.09	0.24	0.13	2.09	3.41	0.22	0.29	0.27	0.16	1.06	0.31	0.82	0.24	1.22	0.29	-4.21284	6.29694e-08	4.29882e-06	-2.98995	0.000816224	0.0132196	-0.323576	0.533974	0.847869
MSTRG.14249	--	20.26	20.84	4.74	3.29	4.28	3.83	16.25	16.02	1.55	9.96	3.62	7.1	13.34	6.07	18.14	5.84	7.1	11.06	-2.00757	0.000897584	0.0118913	-0.70964	0.268002	0.601177	-0.645779	0.185811	0.548704
MSTRG.14298	--	4.11	3.56	1.39	1.05	1.25	0.63	2.35	3.62	1.38	0.74	0.72	1.01	3.85	2.81	3.42	3.01	0.91	1.68	-1.62861	0.00696542	0.0535657	-1.57323	0.00277095	0.0325927	-0.847997	0.0851549	0.375234
MSTRG.14352	--	1.45	1.88	1.53	0.16	0.35	0.18	2.26	2	1.55	1.13	0.87	0.83	2.19	1.5	1.92	0.75	1.4	3.02	-2.81629	5.76998e-05	0.00134419	-1.03774	0.0122297	0.0926672	-0.117836	0.508591	0.834226
MSTRG.14382	--	0.67	0.84	0.08	0.06	0.03	0.08	0.5	0.39	0.21	0.04	0.11	0.07	0.54	0.03	0.36	0.04	0	0	-3.22542	0.00292626	0.028845	-2.32193	0.0029665	0.0340949	-4.53916	0.00630292	0.0839613
MSTRG.14495	--	5.33	4.55	0.9	0.49	0.56	0.48	4.26	4.2	0.4	0.9	0.24	1.1	2.65	2.64	2.85	1.67	2.45	2.93	-2.81675	0.000253234	0.00438739	-1.98381	0.00223797	0.0279539	-0.207406	0.101143	0.409417
MSTRG.14501	pol	1.45	0.87	0.11	0	0	0.19	1.03	0.91	0.42	0.08	0.07	0.05	0.66	0.02	0.64	0.17	0	0.02	-3.67688	0.0094055	0.0662242	-3.56071	1.43163e-05	0.000563562	-2.79647	0.0554218	0.301859
MSTRG.14646	--	7.33	6.88	1.63	0.46	0.65	1.16	8.33	7.68	1.67	0.86	2.25	1.37	9.55	0.63	7.54	0.88	0.28	0.86	-2.80281	9.23962e-05	0.00195369	-1.98055	0.00216101	0.0272707	-3.13295	0.000231453	0.00873916
MSTRG.14647	--	1	0.43	0.18	0.09	0	0	0.71	0.26	0.13	0	0.05	0.35	1.34	0.08	0.48	0.17	0	0.18	-4.16099	0.0028587	0.0283141	-1.45943	0.216905	0.536814	-2.44057	0.0466496	0.276053
MSTRG.14762	--	1.41	0.87	0.05	0.03	0.08	0.03	0.96	0.63	0.17	0.06	0.06	0.19	0.37	0.14	0.51	0.21	0	0.03	-4.05683	0.00217815	0.023135	-2.50524	0.00929222	0.0772182	-2.08746	0.103121	0.413532
MSTRG.14944	AM1	0.3	0.04	0.02	0.92	0.76	1.18	0.14	0.18	0.05	1.31	0.83	1.54	0.26	0.04	0	0.62	0.31	0.55	2.98995	0.00195434	0.0213802	3.31411	1.18834e-05	0.000483904	2.30256	0.0544362	0.299762
MSTRG.15026	--	7.25	8.05	0.61	0.13	0.03	0.1	4.7	4.25	0.43	0.33	0.15	0.17	2.59	0.12	2.64	0.21	0	0.06	-5.93528	3.2797e-09	3.3124e-07	-3.85108	1.66586e-05	0.000634639	-4.30851	0.000304899	0.0106717
MSTRG.15164	XA21	13.11	15.43	4.66	2.22	3.38	3.43	14.1	14.23	6.73	3.5	2.51	3.45	6.08	2.86	4.86	2.13	1.08	0.64	-1.87839	0.000775062	0.0106792	-1.88991	2.39452e-05	0.000853087	-1.84174	0.000417799	0.0133416
MSTRG.15310	--	22.42	19.93	0.02	0	0	0	26.86	22.89	0.07	0	0	0	14.68	0.08	13.63	0.03	0.03	0.05	-13.7858	0.000174545	0.00326633	-14.0195	2.55563e-05	0.000891402	-8.01174	6.90663e-10	4.63145e-07
MSTRG.15311	--	237.26	179.75	1.2	1.33	0.27	0.79	280.86	244.93	1.69	0.39	0.7	0.87	850.2	3.46	843.8	2.91	0.71	1.45	-7.45107	2.20769e-06	8.97157e-05	-8.07212	4.84733e-08	4.97606e-06	-8.38718	7.62644e-08	2.18553e-05
MSTRG.15395	SEC31	0.09	0	0.03	0.51	0.51	1.15	0	0.06	0	1.34	0.9	0.62	0.05	0	0.06	0.83	0.41	0.32	4.17659	0.000209099	0.00378705	5.57491	1.34851e-05	0.000536966	3.82597	0.00250335	0.0459664
MSTRG.15489	RE1	0.65	3.01	1.14	0.4	0.39	0.14	1.64	1.41	0.34	0.34	0.2	0.4	0.86	0.26	0.67	0.15	0.02	0.18	-2.36773	0.00114256	0.0143816	-1.85055	0.0109777	0.0860086	-2.35453	0.0188211	0.162811
MSTRG.15490	RE1	2.85	0.57	4.63	2.59	1.31	1.3	2.65	1.93	3.05	0.86	2.35	1.47	3.63	1.41	4.01	0.72	0.13	0.64	-0.630477	0.473664	0.765127	-0.705175	0.0603937	0.258775	-2.60261	0.000149026	0.00631691
MSTRG.15814	--	0	0.3	0.19	1.35	1.32	1.05	0.2	0.48	0.37	0.48	0.29	0.41	0	0.3	0.5	0.09	0	0.15	2.92445	0.00534128	0.0442495	0.168398	0.944074	0.982024	-1.73697	0.404041	0.776486
MSTRG.16275	At4g22030	28.56	38.29	0.74	0.2	0.23	0.13	9.04	10.54	0.32	0.26	0.21	0.36	5.49	0.05	5.4	0.18	0.13	0.09	-6.91524	7.43647e-12	1.37291e-09	-4.58351	2.90774e-06	0.000153854	-4.77347	2.6099e-05	0.001775
MSTRG.16312	--	8.74	7.65	0.04	0	0	0.02	6.23	5.35	0.01	0.05	0.05	0.03	1.12	0.06	1.29	0.07	0.07	0.03	-9.68212	2.12603e-05	0.000593541	-6.47823	9.64289e-07	6.34599e-05	-3.8609	0.000274297	0.00986794
MSTRG.16316	--	51.56	39.05	3.73	1.16	0.96	0.69	47.71	34.84	2.7	1.72	0.72	0.73	28.72	1.57	25.21	1.75	1.42	0.46	-5.06923	5.06152e-10	6.05602e-08	-4.74915	1.21272e-07	1.10586e-05	-3.93445	6.14285e-06	0.000605281
MSTRG.16317	--	19.22	16.91	0.2	0	0.12	0.03	12.35	10.82	0.31	0.14	0	0.26	3.5	0.19	4.28	0.49	0.17	0.05	-7.92006	2.68358e-05	0.000713798	-5.87529	0.000497436	0.00906248	-3.48869	0.000543631	0.0161019
MSTRG.16441	--	2.83	1.44	0.58	0.41	0.09	0	5.95	2.55	0.34	0.41	0.28	0.44	2.16	0.39	3.77	0.67	0.72	0.19	-3.27798	0.0105584	0.0719091	-2.96772	0.00359782	0.0392611	-2	0.0529879	0.295293
MSTRG.16470	--	0.87	0.62	1.4	2.79	1.9	2	0.88	0.79	1.77	2.27	1.78	2.03	0.53	1.55	1.06	2.85	3.92	3.61	1.21094	0.0108959	0.0732343	0.821663	0.0825906	0.312203	1.72497	0.00185367	0.0375994
MSTRG.16534	--	0.76	1.15	0.38	0.03	0.03	0	0.44	0.69	0.21	0	0	0.11	0.17	0	1.19	0	0	0	-5.25424	0.00112338	0.0141823	-3.60666	0.035675	0.186433	-8.82443	0.0856786	0.376306
MSTRG.16643	--	3.54	2.34	2.75	2.26	1.08	0.28	2.3	2.63	3.35	1.03	1.43	1.21	1.39	1.72	4.14	1.19	2.02	1.58	-1.25337	0.114251	0.345632	-1.17385	0.00329835	0.0368854	-0.597955	0.359062	0.741226
MSTRG.16644	At2g04865	4.23	5.05	1.84	1.52	2.63	1.47	3.66	4.62	2.54	1.58	0.8	1.49	3.41	2.95	3.66	1.91	1.47	0.91	-0.984515	0.116476	0.349928	-1.4833	0.00303832	0.0346211	-1.22383	0.0123739	0.125831
MSTRG.16645	--	5.89	5.66	6.26	34.49	30.08	15.81	8.63	7.34	9.04	19.51	9.4	14.8	8.3	18.06	10.72	16.87	31.32	32.31	2.17415	1.97297e-07	1.15698e-05	0.805458	0.0933434	0.335268	1.11835	0.0150988	0.142923
MSTRG.1668	RCI2B	1.27	1.51	0.33	0.05	0.12	0.23	0.93	1.85	0.48	0.09	0.12	0.08	0.43	0.03	0.25	0.05	0.18	0	-2.95884	0.00440225	0.0386582	-3.49075	0.000168553	0.00392606	-1.62619	0.341419	0.725403
MSTRG.16725	--	4.86	4.83	0.99	80.33	100.55	61.31	3.14	3.52	0.92	55.15	13.18	39.37	0.93	6.77	2.14	5.61	12.05	13.5	4.50316	1.68035e-12	3.476e-10	3.82868	6.55857e-07	4.68487e-05	1.66297	0.011393	0.11987
MSTRG.16740	--	2.71	2.81	0	0	0	0	1.49	1.63	0	0	0	0	0.76	0	0.55	0	0.06	0	-10.8455	0.0551456	0.218338	-10.0224	0.00211663	0.0268688	-4.44846	0.0478582	0.279602
MSTRG.17153	--	0.9	0.73	0.04	0.04	0	0	0.74	0.92	0.07	0	0	0.04	0.82	0.01	0.66	0	0	0	-5.3837	5.93807e-05	0.00137127	-5.43463	4.69859e-05	0.00142946	-8.95613	2.05547e-05	0.00149496
MSTRG.17254	--	3.51	2.21	1.31	13.13	4.54	9.41	1.76	2.42	0.7	8.73	5.12	6.48	0.37	0.26	1.11	2.96	6.15	4.05	1.94563	0.00106457	0.0135645	2.05866	0.00273575	0.0323117	2.919	2.60384e-05	0.001775
MSTRG.17318	--	2.59	2.68	2.87	0.72	0.73	0.54	2.41	2.06	1.43	0.88	1.3	0.97	2.67	1.2	2.39	2.13	1.26	0.96	-2.03226	4.34503e-05	0.00106803	-0.905363	0.0348111	0.183569	-0.525147	0.323565	0.710008
MSTRG.17447	--	2.85	2	2.88	0.69	1.11	0.65	1.03	1.14	2.2	0.96	0.62	1	1.74	0.96	2.1	1.11	0.43	0.64	-1.65769	0.00465654	0.0402594	-0.760262	0.124636	0.397071	-1.13871	0.0876988	0.380837
MSTRG.17576	RE2	1.04	0.7	0.02	0	0	0	0.93	1.11	0	0	0	0.07	0.58	0	0.79	0	0.06	0	-9.1964	0.000162823	0.00309246	-4.86507	0.00899929	0.0755047	-4.51307	0.0152995	0.143767
MSTRG.17658	--	1.64	1.76	0.15	0.04	0.16	0	1.32	1.3	0.27	0.08	0.31	0.06	1.38	0.06	1.39	0.62	0.38	0.14	-4.14975	0.00121573	0.0150765	-2.68307	0.00396449	0.0420764	-1.31177	0.204541	0.574136
MSTRG.17687	--	0.44	0.61	0.92	3.09	0.83	1.11	0.7	0.22	0.74	1.61	2.08	1.78	0.61	2.88	0.47	1.53	4.38	4.62	1.35236	0.0398581	0.176071	1.72036	0.00282708	0.0330375	1.41093	0.0580129	0.308748
MSTRG.1769	--	0.65	0.86	2.68	5.4	4.19	4.05	0.48	0.68	5.03	2.63	3.57	2.61	2.1	5.38	1.02	0.78	1.86	2.04	1.70282	0.00101524	0.0130816	0.509203	0.451062	0.767275	-0.860954	0.292521	0.677999
MSTRG.17762	--	8.4	6.96	3.82	15.96	7.66	3.84	6.35	6.4	7.36	5.8	8.59	6.94	4.49	8.98	6.44	14.02	16.56	14.94	0.517729	0.50175	0.783234	0.0849709	0.704427	0.904701	1.19301	0.00164915	0.0346456
MSTRG.17941	--	0.48	0.43	0.09	0.34	0	0	0	0.29	0.3	0.11	0	0.39	2.93	0.17	1.12	0	0	0	-1.55639	0.446039	0.742619	-0.238787	0.891816	0.958503	-10.4581	0.00122519	0.0282333
MSTRG.17954	--	0.32	0.05	0	0.1	0.22	0.31	0.28	0.3	0	0	0	0.13	1.98	0.04	1.08	0	0	0	0.767827	0.612205	0.850534	-2.15754	0.313368	0.649496	-10.0131	0.000220595	0.00839537
MSTRG.18229	--	0.21	0.31	0.18	0.61	1.07	1.54	0.12	0.19	0.12	1.23	0.55	0.68	0.39	1.77	0.16	1.11	1.02	1.11	2.20163	0.00251345	0.0257832	2.51625	0.00167517	0.0226663	0.481869	0.538264	0.850453
MSTRG.18371	--	1.46	2.07	0.34	0.21	0.24	0.28	2.15	1.5	0.18	0.24	0.57	0.24	5.04	0.74	4.73	1.53	1.26	0.78	-2.40637	0.00530444	0.0441146	-1.86696	0.0279323	0.160359	-1.55777	0.0286328	0.209106
MSTRG.18403	--	4.39	6.83	7.09	45.89	25.77	14.01	3.38	4.48	12.57	11.93	12.73	12.92	11.65	28.18	13.22	21.45	49.65	35.59	2.22616	8.8666e-06	0.000289669	0.879276	0.0550522	0.244576	1.008	0.0414351	0.259097
MSTRG.18404	--	9.66	10.78	8.92	51.69	38.72	20.2	9.6	8.34	20.13	28.17	21.35	18.73	23.42	40.28	20.26	42.02	63.4	46.15	1.91356	2.6729e-05	0.000711682	0.842174	0.0317233	0.17392	0.85221	0.0322906	0.223739
MSTRG.18956	--	1.54	0.9	0	0.08	0.18	0	1.37	0.58	0.03	0	0	0	0.42	0.03	0.64	0	0.13	0.04	-3.2303	0.0440937	0.187928	-9.36632	0.00058638	0.0102468	-2.68072	0.0888594	0.382608
MSTRG.19008	--	1.12	1.33	0	0	0.05	0.12	1.45	0.98	0.05	0.04	0	0.07	0.95	0.05	0.78	0.09	0.04	0	-3.84918	0.0112886	0.075035	-4.49476	0.000410368	0.00784783	-3.77529	0.00278099	0.0489212
MSTRG.19013	--	2.43	3.98	0.09	0.11	0	0.23	2.54	2.69	0	0.11	0	0	2.52	0	4.5	0.12	0	0.1	-4.25683	0.00459714	0.039874	-5.57124	0.00509858	0.0500759	-4.9959	0.00436861	0.0660095
MSTRG.1906	--	0.27	0.37	0.64	3.73	3.32	1.7	0.2	0.48	1.36	2.39	2.15	0.88	0.5	1.92	0.29	3.84	2.88	4.81	2.77314	4.98548e-05	0.00119969	1.40972	0.0798517	0.305647	2.08903	0.0053073	0.0746294
MSTRG.19102	--	0.64	0.3	0.03	0	0	0	0.37	0.27	0.02	0	0	0	0.2	0	0.4	0	0	0	-8.33688	0.00334009	0.0317451	-7.78136	0.00686582	0.0622115	-7.64386	0.0401381	0.255133
MSTRG.1921	--	1.01	0.76	4.02	1.08	1.62	2.22	1	0.87	3.31	1.21	1.95	1.31	1.28	0.66	0.88	0.22	0.1	0.21	-0.234905	0.995948	0.997691	-0.212677	0.699419	0.901478	-2.41163	0.00053121	0.0158424
MSTRG.19455	--	0.42	0.89	0	0	0	0.08	1	0.79	0.05	0	0	0	0.47	0	0.34	0	0	0	-4.03342	0.0250913	0.129489	-9.26053	0.0017243	0.0231666	-8.07682	0.0592823	0.311743
MSTRG.19545	--	5.24	5.5	0.05	0.06	0.05	0.06	2.35	2.54	0	0	0.15	0.05	0.89	0	1.33	0	0	0.05	-5.98802	1.95006e-05	0.00055433	-4.61176	0.00459815	0.0465339	-5.47249	0.0100294	0.110508
MSTRG.19647	--	0.78	0.33	0.03	0	0	0.02	0.47	0.61	0.01	0	0	0	0.05	0.03	0.1	0	0	0	-5.83289	0.000760495	0.0105471	-8.50515	0.000262318	0.00549743	-5.90689	0.102185	0.411402
MSTRG.1969	--	3.92	3.62	0.58	0	0.78	1.73	3.1	3.02	0.53	0.54	0.16	0.08	1.8	0.34	1.53	0	0	0.08	-1.69379	0.150521	0.408944	-3.09181	0.00290871	0.0336588	-5.51964	0.00148672	0.0325805
MSTRG.19690	--	6.04	5.45	0.78	0.11	0.36	0.25	4.56	4.44	0.33	0.64	0.3	0.26	2.76	0.25	4.03	0.15	0.14	0.31	-4.09099	1.15937e-06	5.17034e-05	-2.95884	0.000854431	0.0136514	-3.55254	0.000107287	0.00499617
MSTRG.19842	--	2.5	3.02	0.33	0.06	0.3	0	2.16	3.21	0.15	0.41	0.47	0.35	1.64	0.09	1.47	0.32	0.65	0.22	-4.02237	0.0011842	0.0147495	-2.16601	0.0214392	0.13575	-1.42711	0.186505	0.549254
MSTRG.19914	--	0.05	0.81	0.3	0	0.32	0.81	0.52	1.21	0.89	0	0.06	0.16	0.38	0.23	0.17	0.67	0	0	-0.037802	0.998378	0.999016	-3.57399	0.0011625	0.0172474	-0.219313	0.865426	0.951335
MSTRG.19934	--	0.37	0.92	0.15	0.03	0.03	0	0.9	0.65	0	0.06	0.14	0.13	0.2	0	0.23	0	0	0	-4.58496	0.00218674	0.0232118	-2.23173	0.0839644	0.315186	-7.16323	0.0860884	0.376773
MSTRG.20097	--	0.59	0.36	0.08	0.16	0	0.11	0.35	0.54	0.18	0.06	0.09	0.05	0.13	0.23	0.52	0.16	0.19	0.16	-1.93161	0.105072	0.328811	-2.41954	0.00198	0.0256472	-0.787006	0.348623	0.731797
MSTRG.20177	RE1	2.95	5	0.5	0.17	0.71	0.3	3.17	5.81	0.68	0.22	0.42	0.44	2.37	0.69	1.38	1.47	0.3	0.02	-2.84016	0.00117686	0.0146747	-3.16099	3.46308e-05	0.00111492	-1.3106	0.173294	0.531355
MSTRG.20344	--	1.5	1.92	1.14	6.57	4.68	3.57	1.29	1.15	0.29	3.97	1.78	2.29	0.8	2.31	1.03	1.05	3.15	2.85	1.70044	0.00125779	0.0154586	1.55829	0.0810194	0.30852	0.767992	0.25448	0.636069
MSTRG.20678	--	0	0	0.21	1.82	1.15	0.46	0	0.13	1.6	0.51	0.73	0.65	0	0.27	0	0.22	0.05	0.19	4.02975	0.000768314	0.0106212	0.127614	0.831192	0.933195	0.768674	0.690892	0.911018
MSTRG.20888	--	1.33	2.08	0.21	0.23	0.08	0.13	1.09	1.15	0.13	0.13	0.09	0	0.94	0.15	1.02	0.04	0	0	-3.04041	0.00189154	0.0208989	-3.42931	0.00344807	0.0380999	-5.7211	0.000198142	0.00774938
MSTRG.21316	--	5.61	6.78	0.05	0	0	0	2.9	3.87	0.04	0	0.12	0	0.62	0	0.65	0	0	0	-12.0177	0.00145445	0.0172983	-5.82655	0.000508822	0.00923068	-8.72565	0.0369434	0.242213
MSTRG.21482	--	2.61	2.74	0.3	0.03	0.06	0.03	2.07	2.88	0.04	0.27	0.09	0.11	1.99	0.1	3.27	0.07	0.23	0.18	-5.55714	1.82246e-06	7.7166e-05	-3.40831	0.00300909	0.0344024	-3.48113	0.00127646	0.0290355
MSTRG.21514	--	0	0	0	2.67	0.31	3.07	0.14	0.44	0	1.21	0.49	0.51	0.14	0	0	0.24	0.48	0.29	10.9778	7.27001e-06	0.000245472	1.92992	0.215366	0.534636	2.85086	0.124193	0.452472
MSTRG.21639	--	1.84	1.48	0.01	0.15	0.13	0.04	0.95	1.71	0.02	0.16	0.19	0.16	1.07	0.14	1.61	0.32	0.35	0.13	-3.37938	0.0034494	0.0324518	-2.39366	0.00991605	0.0803382	-1.81762	0.0577351	0.307988
MSTRG.21640	--	2.15	1.66	0.1	0.5	0.11	0.11	1.57	1.99	0.11	0.1	0	0.06	1.71	0.03	2.69	0.44	0.41	0.31	-2.4411	0.0312767	0.149918	-4.51964	0.000483776	0.00887492	-1.93318	0.0694328	0.339592
MSTRG.21735	--	2.58	1.61	0.43	0.14	0.56	0.22	1.84	1.83	0.35	0.49	0.63	0	2.25	0	1.77	0.11	0.27	0.65	-2.32819	0.00630693	0.0498443	-1.8437	0.0891683	0.326357	-1.96455	0.116544	0.438213
MSTRG.21866	--	0.99	1.07	0	0	0	0	0.99	1.12	0.12	0.02	0	0.03	0.58	0	0.46	0	0	0	-9.42347	0.0485738	0.200791	-5.47897	2.25853e-05	0.000811722	-8.43741	0.0894236	0.384001
MSTRG.21928	--	5.1	3.58	0.87	0.7	0.66	0.77	2.89	2.84	0.58	0.25	0.27	0.6	1.44	0.61	3.13	0.49	0.64	0.53	-2.16465	0.00597787	0.0480061	-2.49414	0.00250974	0.0303961	-1.64177	0.044754	0.269958
MSTRG.21971	PUB16	2.68	2.02	0.34	0.11	0.14	0.05	2.46	2.14	0.24	0.09	0.08	0.06	1.13	0.08	1.97	0.03	0.2	0.07	-4.07039	1.80316e-06	7.65375e-05	-4.3953	6.92643e-07	4.86653e-05	-3.40599	0.00116722	0.0273676
MSTRG.22154	--	1.58	1.38	0.15	0.31	0	0.13	1.34	1.24	0.35	0.19	0.08	0.19	0.78	0.05	1.29	0.03	0.13	0.03	-2.82134	0.0163689	0.096581	-2.67119	0.000927925	0.0145743	-3.47999	0.00656785	0.0862568
MSTRG.22297	--	10.89	8.34	3.64	1.79	1.47	1.44	9.11	8.32	3.18	2.63	2.83	3.09	5.58	3.82	6.85	5.39	6.88	4.24	-2.28272	4.60749e-05	0.0011245	-1.26935	0.0082455	0.0710514	0.0229004	0.995661	0.998072
MSTRG.2239	--	3.82	2.33	0	0.2	0.07	0	1.58	2.27	0	0.16	0	0.03	0.73	0.03	2.41	0.63	0.33	0.04	-4.50956	0.00267023	0.0268737	-4.34079	0.0100677	0.0811066	-1.66448	0.172796	0.530663
MSTRG.22460	--	1.48	1.84	0.08	0.1	0.12	0	1.39	1.05	0	0.02	0	0.04	1.47	0.07	1.63	0.19	0.1	0.11	-3.94996	0.00172879	0.0196324	-5.34577	0.00338699	0.0375459	-2.98641	0.00565457	0.0780215
MSTRG.22485	--	0.42	0.8	0.09	0.11	0.09	0.07	0.99	0.46	0.14	0.07	0.06	0	0.44	0.21	0.51	0.27	0.32	0.03	-2.27854	0.0529226	0.212526	-3.61244	0.00409407	0.0429408	-0.903785	0.382071	0.759588
MSTRG.22493	--	0.68	0.72	0	0.04	0	0	0.76	1.04	0.09	0	0	0.08	0.98	0.2	1.17	0.2	0.09	0.08	-5.12928	0.0169657	0.0988772	-4.56224	0.00367974	0.0398805	-2.66706	0.0116311	0.121375
MSTRG.22520	--	1.11	0.71	0	0.06	0	0	1.02	0.7	0.02	0	0	0	0.51	0	0.38	0.03	0	0.08	-4.92283	0.00639305	0.0503165	-9.17991	0.000199178	0.00445746	-3.0163	0.0774807	0.358677
MSTRG.22523	--	1.84	1.59	3.23	0.68	0.38	1.07	2.19	1.14	1.78	0.88	2.01	1.27	1.53	1.43	1.4	0.93	0.51	0.79	-1.64467	0.00630365	0.0498413	-0.29674	0.388101	0.720144	-0.967284	0.0589163	0.310794
MSTRG.2267	--	3.07	2.39	0	0	0	0	0.98	0.92	0	0	0	0	0.21	0	0.64	0	0	0	-10.8297	0.0425332	0.183532	-9.30682	0.00368195	0.0398872	-8.14636	0.0404643	0.255954
MSTRG.22793	--	8.92	9.34	0.05	0	0.12	0.07	11.21	10.36	0.09	0	0	0.04	6.58	0.09	7.29	0.13	0	0.22	-6.59049	0.000149102	0.00288769	-9.08082	2.96214e-05	0.000993766	-5.3178	0.000703323	0.0193134
MSTRG.22860	--	1.56	1.54	1.83	3.66	5.5	4.18	1.81	1.36	2.74	4.01	3.3	3.61	2.24	2.34	2.48	1.61	2.38	2.57	1.4361	0.000682476	0.00964705	0.885743	0.0303993	0.168766	-0.105972	0.824565	0.951335
MSTRG.23138	--	1.73	2.63	0.09	0	0.07	0	1.17	2.44	0.27	0.1	0.22	0	0.6	0.9	0.72	0.61	0.1	0.1	-5.99031	0.000925229	0.0121683	-3.59991	0.000500204	0.00910324	-1.45457	0.185399	0.548073
MSTRG.23690	--	1.19	1.66	2.84	4.31	6.98	3.2	1.09	0.16	3.04	6.43	2.15	5.33	2.64	8.15	3.27	5.86	13.41	11.25	1.34856	0.00561331	0.045796	1.69707	0.0150968	0.106786	1.11816	0.0565814	0.304874
MSTRG.23821	At5g11770	1.53	1.87	1.63	3.23	1.35	2.36	1.35	0.76	1.14	2.93	3.71	3.41	0.71	1.6	0.67	2.27	3.64	2.13	0.464377	0.297225	0.603001	1.62868	5.25123e-05	0.00156293	1.43188	0.0067744	0.087834
MSTRG.23911	--	2.39	1.94	0.04	0	0	0	1.88	1.69	0	0.07	0	0.04	0.82	0.09	0.85	0.05	0	0	-10.5085	7.75877e-07	3.67995e-05	-5.02035	0.00194988	0.0253721	-5.1375	0.000622091	0.0177214
MSTRG.23933	--	3.66	2.19	0	0.1	0.13	0.08	2.25	2.26	0.07	0.12	0.29	0.14	1.58	0.24	0.99	0.34	0	0.1	-4.2381	0.0011518	0.0144607	-3.05784	0.00363894	0.0395748	-2.67499	0.0162931	0.149505
MSTRG.24113	--	7.65	5.83	0.81	0.62	0.37	0.1	5.87	4.56	0.22	1.2	2.37	1.55	4.36	2.95	3.64	4.93	3.46	2.44	-3.71261	4.60663e-05	0.0011245	-1.05664	0.173538	0.479345	-0.0158976	0.911958	0.967612
MSTRG.24136	--	7.17	5.4	1	0.65	0.57	0.53	2.91	4.44	0.13	2.74	1.88	2	4.33	4.22	6.88	9.11	9.07	6.25	-2.95499	0.000277138	0.00471355	-0.176207	0.680029	0.890643	0.662916	0.154988	0.504328
MSTRG.24165	--	1.73	1.62	0	0.05	0.04	0.05	1.7	1.06	0.03	0.05	0	0.04	0.73	0.04	1.19	0.22	0.05	0.05	-4.58066	0.00343399	0.0323688	-4.9542	0.00200345	0.0258731	-2.61471	0.0480411	0.280164
MSTRG.24308	--	2.71	2.84	0.34	0	0.27	0.11	1.75	2.06	0.27	0	0.19	0.36	1.06	0.08	0.28	1.72	0.1	0.58	-3.9542	0.00351434	0.0328945	-2.89107	0.0160153	0.111406	0.757143	0.637109	0.890529
MSTRG.24355	--	1.71	0.56	4.6	9.56	7.16	7.66	1.79	0.8	4.51	4.67	4.2	4.12	1.65	6.51	0.84	3.26	6.57	8.44	1.82732	0.00137032	0.0165339	0.871511	0.130673	0.407642	1.02148	0.160092	0.512295
MSTRG.24396	--	0.25	0.04	0.34	1.43	1.87	1.95	0.1	0.06	0.84	1.05	0.3	0.93	0.18	0.51	0.24	0.37	0.38	1.33	3.05889	8.63373e-06	0.000283436	1.18903	0.201529	0.518863	1.16128	0.188404	0.55217
MSTRG.2459	--	2.12	1.94	0.07	0	0	0	3.34	2.29	0	0	0.08	0	2.5	0.13	1.95	0.28	0	0	-10.427	0.000452786	0.00698797	-6.13699	0.00185661	0.0245189	-4.03185	0.00792442	0.0960336
MSTRG.24793	--	1.61	2.55	0.13	0	0	0	1.42	1.11	0	0	0	0	0.68	0	0.9	0	0	0.06	-10.4818	1.01034e-05	0.000323942	-9.71996	0.0677497	0.277697	-4.71882	0.0160824	0.14822
MSTRG.24794	--	0	0.49	0	0	0	0	1.02	0.76	0.05	0	0	0	0	0.11	0.15	0	0.35	0	-7.35168	0.343183	0.65169	-9.25267	0.00351613	0.0385908	0.428843	0.807654	0.944107
MSTRG.24916	--	5.7	3.45	0.97	1.04	0.74	0.31	2.77	3.86	0.61	0.19	0.1	0.46	1.54	0.38	1.94	0.3	0.23	0.54	-2.27563	0.00336378	0.0319173	-3.27103	0.00014684	0.00353809	-1.85099	0.0240954	0.188588
MSTRG.25005	--	2.56	3.33	0.04	0.33	0.19	0.06	1.52	2.11	0.22	0	0.15	0.19	1.62	0	1.76	0.06	0.71	0.2	-3.35391	0.00612204	0.0487654	-3.50125	0.0021354	0.0270172	-1.80097	0.206454	0.576245
MSTRG.25026	--	1.56	1.12	0.13	0.07	0.09	0.03	1.84	1.14	0.31	0.17	0.27	0.06	0.78	0.15	0.68	0.25	0.2	0.09	-3.8865	0.000686327	0.00967082	-2.71809	0.00201297	0.025904	-1.57603	0.102947	0.413132
MSTRG.25308	--	0.44	1.33	0.02	0	0	0.03	0.86	1.17	0	0	0.03	0	0.29	0	0.3	0.03	0	0	-5.89885	0.00120097	0.0149313	-6.08037	0.00203312	0.0260889	-4.29768	0.0607552	0.315833
MSTRG.25669	--	1.41	0.98	0.03	0	0.03	0.04	0.96	0.71	0	0.08	0.07	0.07	0.63	0.06	0.75	0.09	0	0.07	-5.11151	0.00205795	0.0222157	-2.92427	0.0380681	0.194088	-3.16993	0.0260744	0.197347
MSTRG.2575	--	0.48	0.67	0.1	1.04	0.57	0.36	0.3	0.89	0.12	0.55	1.06	0.3	0.41	0.36	0.37	0.84	1.55	4.78	0.656268	0.602597	0.844571	0.544006	0.719329	0.913822	2.65294	0.0013009	0.0294716
MSTRG.25793	--	4.09	3.68	0	0.04	0	0.05	3.98	2.96	0.09	0	0	0	2.41	0.12	3.48	0	0	0	-6.43185	2.22305e-05	0.000614139	-11.1943	0.00026784	0.00558179	-10.9682	2.08199e-07	4.70737e-05
MSTRG.25847	--	6.73	5.22	0.91	1.59	0.63	0.62	5.7	4.79	0.51	1.18	1.53	1.2	4.09	0.6	7.12	1.14	2.42	2.61	-2.17893	0.00583767	0.0471337	-1.49226	0.0418876	0.206707	-0.936667	0.233584	0.611958
MSTRG.26242	--	0.05	0	0.72	4	1.39	2.33	0.1	0	2.13	1.77	3.66	2.61	0.05	3.55	0.48	2.46	4.8	4.27	3.32567	0.000685319	0.00966454	1.85015	0.106343	0.361472	1.49875	0.125938	0.455658
MSTRG.2629	--	0.97	1.3	0.35	0.22	0	0.15	0.61	1.56	0.43	0.07	0	0.06	0.51	0.33	0.52	0.16	0	0.07	-2.82397	0.0251739	0.12968	-4.32193	0.0020091	0.0258873	-2.5639	0.0810844	0.366478
MSTRG.26529	GIP	1.38	4.13	0.54	0.16	0.62	0.83	2.83	2.97	0.73	0.4	0.31	0.86	0.77	0.55	0.61	0.83	0.27	0.13	-1.90987	0.0194616	0.108401	-2.05632	0.00132572	0.0190907	-0.649943	0.300837	0.687754
MSTRG.2657	RKD4	10.91	11.69	1.25	2.05	1.11	0.75	8.13	9.14	1.83	1.04	1.36	0.81	3.89	0.63	6.44	0.62	0.81	0.39	-2.60875	0.000785922	0.0107693	-2.57293	6.24006e-05	0.00180703	-2.59024	0.0008896	0.0226652
MSTRG.26727	--	0.4	0.45	1.46	2.84	2.73	0.58	0.48	0.16	1.12	2.18	0.77	1.94	0.89	4.43	1.53	4.58	12.21	16.32	1.41269	0.0770503	0.270065	1.47426	0.0884678	0.324833	2.27309	0.00115334	0.0271371
MSTRG.26753	--	10.41	5.89	2.4	1.43	0.87	1.7	5.74	6.5	1.44	3.6	2.41	3.21	5.37	2.1	8.82	2.58	1.96	2.97	-2.22497	0.00158296	0.0184638	-0.56923	0.278184	0.612773	-1.1171	0.0757904	0.354962
MSTRG.26761	--	9.41	5.8	1.36	4.68	1.02	1.19	5.76	6.02	4.75	0.74	2.36	1.63	5.98	2.56	5.33	3.18	1.34	0.87	-1.266	0.107533	0.333417	-1.80517	7.0201e-05	0.00199418	-1.36361	0.0211353	0.174586
MSTRG.26764	RPPL1	5.51	7	2.01	0.99	2.82	2.14	5.71	6.48	5.32	2.93	2.46	3.34	5.29	7.08	5.66	6.57	2.81	6.94	-1.28708	0.0422305	0.182654	-1.00413	0.000864608	0.0137883	-0.143758	0.691061	0.911018
MSTRG.2681	Tf2-12	15.99	24.98	2.51	1.62	6.73	3.11	22.8	26.89	5.17	5.63	4.05	6.9	9.01	12	10.87	33.34	8.56	15.74	-1.92374	0.014088	0.0875783	-1.72631	0.00351069	0.0385434	0.854419	0.0978457	0.403037
MSTRG.2691	--	16.93	16.03	2.54	2.14	1.52	0.82	15.39	16.02	3.24	1.68	1.2	1.33	12.13	2.23	13.42	1.72	2.51	3.08	-2.98625	6.63818e-05	0.00150065	-3.04096	5.35631e-06	0.000252964	-1.9261	0.0044854	0.067049
MSTRG.27196	--	3.36	3.17	0.37	0.62	0.65	0.28	2.83	2.69	0.29	0.51	0.5	0.55	0.96	0.39	1.2	1.36	0.45	0.18	-2.15433	0.00565665	0.0460032	-1.89699	0.00833711	0.0715798	-0.357729	0.568995	0.866015
MSTRG.27308	--	5.3	2.76	9.5	16.15	9.15	8.63	3.5	3.17	2.45	12.8	7.98	11.55	2.4	10.5	4.89	8.15	13.14	13.65	0.950269	0.0312436	0.149834	1.82577	0.000244483	0.00523911	0.973813	0.0900708	0.385595
MSTRG.27337	TY3B-G	1.89	3.02	0.34	0.42	0.39	0.16	2.41	2.65	0.48	0.6	0.77	0.45	2.48	0.58	2.25	3.76	0.24	0.2	-2.43626	0.00184661	0.020569	-1.60595	0.0104655	0.0832961	-0.338323	1	1
MSTRG.27390	--	3.66	3.37	7.54	4.28	4.65	4.35	3.83	5.43	12.81	2.72	3.1	3.29	6.28	6.88	4.74	5.15	4.3	3.29	-0.133746	0.985756	0.993276	-1.27656	0.0037279	0.0402072	-0.490594	0.227729	0.605329
MSTRG.27454	FDM2	0.56	1.05	0.53	12.76	5.53	14.69	0.66	0.64	0.32	13.6	15.93	16.09	0.24	0.27	0.43	22.42	20.4	20.7	3.94591	4.52285e-12	8.67655e-10	4.8156	3.1184e-24	4.27682e-21	6.07841	2.19776e-40	1.84222e-36
MSTRG.2751	VTI13	0.43	0.9	0.05	0	0.03	0	0.16	0.49	0.02	0	0	0	0.45	0	0.2	0.03	0	0.15	-5.52356	0.00214889	0.0229448	-7.80305	0.00800866	0.0695322	-1.85244	0.313957	0.701252
MSTRG.27541	--	0.46	0.28	1.37	7.79	6.76	3.07	0.19	0.03	10.48	11.54	8.85	11.36	0.06	2.66	0.26	13.83	22.7	14.41	3.0619	1.13666e-07	7.20362e-06	1.56915	0.289409	0.625541	4.09541	6.10524e-06	0.000604067
MSTRG.27555	--	0.28	0.31	0.72	1.1	1.43	2.5	0.67	0	0.84	2.79	2.15	0.81	0.34	1.44	1.3	2.61	0	2.01	1.94099	0.000825889	0.0111686	1.92901	0.0751833	0.295756	0.584963	0.632354	0.88711
MSTRG.27598	--	1.85	2	0.87	0.39	0.34	0.22	1.95	1.99	0.87	0.45	0.75	0.65	1.72	0.62	1.83	0.88	0.57	0.5	-2.31279	0.000100787	0.00210647	-1.37851	0.00428365	0.0443491	-1.09657	0.0479228	0.279736
MSTRG.2761	FKBP70	8.28	8.27	0.91	0.18	0.54	0.23	7.43	9.92	1.02	0.32	0.3	0.52	7.22	0.49	6.69	0.6	0.44	0.24	-4.19998	2.67239e-07	1.49458e-05	-4.01025	1.40974e-07	1.25547e-05	-3.49185	1.62154e-05	0.00123285
MSTRG.27633	TPS7	19.51	17.76	1.51	0.08	0.24	0.39	20.67	19.31	2.28	0.33	0.3	0.2	22.16	0.63	18.71	0.31	0.08	0	-5.77135	9.44462e-11	1.30774e-08	-5.67004	1.28435e-12	4.49352e-10	-6.73349	8.04819e-05	0.00401559
MSTRG.27648	--	2.51	3.1	0.22	0.14	0.2	0.16	1.9	2.46	0.29	0.39	0.52	0.61	0.54	0.09	0.72	1.57	0.6	0.54	-3.5435	0.000101709	0.00212058	-1.61316	0.0243874	0.147311	1.00533	0.279188	0.663564
MSTRG.27682	--	1.73	3.27	0.12	0	0.06	0	1.38	2.38	0.05	0.71	0.19	0.06	0.28	0.32	0.19	0.31	0.21	0.07	-6.41504	0.000324955	0.00536473	-1.98868	0.115125	0.379207	-0.421138	0.742953	0.921818
MSTRG.27690	--	1.37	1.2	0.32	0.04	0.08	0	1.49	0.91	0.2	0.09	0.12	0.11	2.76	0.4	1.7	0.29	0.13	0.49	-4.58996	0.000412572	0.00649256	-3.02237	0.00224734	0.0280473	-2.41702	0.00708394	0.0899912
MSTRG.27923	--	0	0	0.1	2.25	0	0.83	0	0	0.32	0.55	0.47	0	0	0.38	0	0	0.97	1.79	4.94486	0.00509447	0.0428562	1.67243	0.395305	0.726152	2.8606	0.112963	0.431282
MSTRG.28134	pol	0.18	0.22	0.03	1.41	3.42	4.1	0.07	0.35	0.02	2.41	0.98	2.2	0.01	0.04	0.04	0.58	0.46	0.57	4.37625	7.4751e-09	6.82679e-07	3.66727	0.000259332	0.00544836	4.16099	2.57286e-08	9.21534e-06
MSTRG.28324	--	3.33	5.5	1.22	0.79	3.14	1.99	3.66	4.43	2.32	1.59	1.69	1.85	2.27	1.13	2.89	3.34	0.34	1.02	-0.763526	0.339019	0.647294	-1.02094	0.00466951	0.0470072	-0.420399	0.469511	0.818927
MSTRG.28372	--	0.94	0.53	0	0	0	0	0.77	0.66	0.01	0	0.04	0.03	0.29	0	0.44	0	0	0	-8.93664	0.0667858	0.24681	-4.36257	0.00228818	0.0284119	-7.92679	0.00587828	0.0800866
MSTRG.28380	--	3.64	4.41	3.81	2.41	0.6	2.47	3.44	4.32	2.16	0.84	0.77	0.83	1.58	0.12	2	0.12	0.05	0	-1.11386	0.0595097	0.229067	-2.02346	8.13282e-05	0.00221661	-4.44392	0.000943626	0.0236287
MSTRG.28469	--	0.28	0.68	0.05	0	0.02	0.02	0.38	0.27	0.01	0.04	0.04	0.04	0.28	0	0.2	0.02	0.02	0	-4.65821	0.0035191	0.0329002	-2.45943	0.047078	0.221998	-3.58496	0.0818508	0.367758
MSTRG.28471	--	0.3	0.2	1.72	6.51	1.53	2.36	0.24	0	2.62	2.29	1.82	1.98	0.96	3.87	1.24	2.23	2.7	2.96	2.22795	0.00552197	0.045212	1.09043	0.295678	0.631624	0.378329	0.541468	0.852822
MSTRG.28610	RGA5	22.84	18.04	3.48	0.4	0.69	0	24.41	24.38	1.47	0.32	0.36	0.27	28.95	0.6	33.35	0.35	2.4	0.44	-5.34686	1.68353e-08	1.39639e-06	-5.72534	2.40709e-09	3.60402e-07	-4.30143	7.4516e-05	0.00383197
MSTRG.2877	--	1.93	1.08	0	0	0	0.01	1.29	1.41	0.07	0	0	0	0.68	0.01	1.08	0	0	0	-8.23362	0.0123336	0.0798349	-9.85071	3.14989e-06	0.000164134	-9.20457	0.000147134	0.00627641
MSTRG.28771	--	1.23	1.28	0.23	0.11	0.19	0	1.02	0.92	0.09	0.07	0.23	0.09	1.37	0.46	2.43	0.31	0.72	0.07	-3.19114	0.00511588	0.0429942	-2.37993	0.0175703	0.11894	-1.95335	0.037585	0.244649
MSTRG.29022	DHS1	1.88	1.04	0.05	0.05	0.04	0.09	0.46	0.86	0.16	0.55	1.01	0.54	0.99	1.11	0.99	2.9	0.45	0	-4.04439	0.000570785	0.00840488	0.504792	0.712993	0.909937	0.116554	0.92867	0.97423
MSTRG.29063	--	1.76	2.68	0.39	0.24	0.47	0.68	1.85	2.31	0.81	0.22	0.36	0.14	0.82	0.06	0.53	0.15	0	0.07	-1.79694	0.0275133	0.137083	-2.78718	2.62263e-05	0.000912916	-2.68012	0.0343376	0.231924
MSTRG.29179	FRS5	6.97	7.88	0.33	0.02	4.57	0.15	9.24	9.01	0.37	0.45	0.14	0.5	10.47	0.5	7.32	0.31	0.25	0.05	-1.67921	0.375292	0.681391	-4.09445	2.20528e-05	0.000795919	-4.9061	1.34778e-07	3.47612e-05
MSTRG.29243	--	0.67	0.91	0.03	0	0	0	0.84	0.55	0	0.03	0	0	0.55	0	0.78	0	0.1	0	-9.06788	0.000508485	0.00766125	-5.53398	0.00713862	0.0639065	-3.73335	0.0532087	0.296155
MSTRG.29300	--	1.44	1.26	0.09	0.04	0	0.12	1.12	0.92	0.08	0.04	0	0.16	0.51	0.11	0.72	0.08	0.12	0	-4.12412	0.00195901	0.02141	-3.40599	0.0099868	0.0806637	-2.74416	0.0379341	0.246204
MSTRG.29356	--	0.63	1.26	0.09	0	0	0	0.39	0.7	0	0	0	0	0.52	0	1.27	0	0	0	-9.36632	0.000994841	0.0128622	-8.50515	0.0222762	0.139223	-9.22078	0.00641124	0.0850257
MSTRG.29419	ALT3	280.26	260.66	5.57	0.86	1.59	0.99	304.15	298.41	6.86	3.55	1.45	2.7	323.81	12.55	308.64	12.02	11.03	5.43	-7.31164	2.63521e-14	7.86872e-12	-6.30643	2.10805e-10	4.10675e-08	-4.50128	9.09435e-08	2.52004e-05
MSTRG.29420	--	8.22	8.07	0.53	0.06	0.05	0	9.22	8.85	0.28	0	0.11	0.46	8.71	0.22	10.16	0.55	0.28	0	-7.25653	1.93798e-08	1.57325e-06	-5.00867	4.69307e-05	0.00142946	-4.52356	0.009433	0.10671
MSTRG.29508	--	1.13	1.07	1.5	0.23	0.29	0.41	1.81	0.98	0.55	0.37	0.27	0.23	0.5	0.3	0.45	0.37	0.51	0.53	-1.99222	0.00186684	0.0207126	-1.94076	0.0046645	0.0469973	0.173767	0.83907	0.951335
MSTRG.29625	--	22.41	16.25	11.94	41.69	68.9	33.99	12.96	21.03	8.61	77.37	22.26	58.55	13.75	79.07	19	114.88	113.09	118.76	1.51466	0.00319846	0.030748	1.89264	0.00575837	0.0547069	1.63263	0.00399258	0.0622928
MSTRG.29626	--	31.43	32.96	34.91	47.29	75.22	43.07	20.73	14.07	14.23	179.3	45.73	130.21	22.67	127.26	30.76	132.5	102.2	163.65	0.737663	0.0264409	0.133581	2.85706	1.80237e-06	0.000105637	1.14052	0.0507504	0.289193
MSTRG.29833	--	1.09	1.63	0	0	0	0	1.8	2.2	0	0	0.03	0	2.4	0.05	1.3	0	0	0	-9.82443	0.0554316	0.219101	-7.05889	0.0129506	0.0964039	-10.2877	4.677e-06	0.000488815
MSTRG.29955	RE1	0.61	1.75	0.91	0.39	0.2	0.33	1.43	1.72	0.71	0.56	1.12	0.81	0.88	0.69	1.26	1.55	0.19	0.11	-1.82958	0.00543789	0.0447166	-0.632455	0.140826	0.426286	-0.613277	0.444613	0.804294
MSTRG.29997	--	0.85	1.11	0.04	0.09	0.11	0.06	1.56	0.98	0.07	0.11	0.05	0.19	0.84	0.29	1.04	0.12	0.29	0.08	-2.94342	0.00562296	0.0458312	-2.89862	0.0035555	0.0389356	-2.14684	0.00892667	0.103208
MSTRG.30403	--	1.19	1.4	0	0.03	0.01	0	1.59	1.63	0.01	0	0	0	1.39	0.05	2.12	0	0	0.04	-6.01681	0.0097478	0.0678415	-10.0724	0.00103379	0.0158098	-6.47573	3.52643e-06	0.000393819
MSTRG.30436	--	2.01	1.51	0.19	0.11	0.23	0.04	1.8	1.32	0.15	0.39	0.26	0.1	0.78	0.37	1.69	0.61	0.64	1.16	-3.28735	0.000225458	0.00401473	-2.12433	0.0115716	0.0892189	-0.236858	0.472655	0.820946
MSTRG.30722	--	2.35	1.81	0.02	0.26	0.11	0.19	1.89	1.35	0.03	0	0.14	0.1	1.21	0.02	1.74	0.9	0.27	0.29	-2.9	0.0124419	0.0802181	-3.76818	0.00235136	0.0289795	-1.02449	0.25236	0.6335
MSTRG.30960	--	0.07	0	0.5	4.39	7.66	9.56	0.22	0	0.64	7.13	3.01	4.8	0	0.53	0	0.77	3.18	4.5	5.24459	3.69141e-10	4.54334e-08	4.1187	1.56399e-06	9.39136e-05	3.99489	0.00164256	0.0345939
MSTRG.31620	--	0.79	1.18	2.61	5.65	3.56	5.11	0.6	0.95	1.45	1.73	2.12	1.67	1.53	0.35	0.28	0.17	0.08	1.17	1.64461	0.00130692	0.0159425	0.879706	0.126954	0.401111	-0.60514	0.621223	0.881874
MSTRG.31766	RPT2	2.46	1.96	1.25	5.46	1.69	1.36	1.61	1.35	4.22	2.42	4.37	2.99	2.19	4.19	2.39	5.9	9.06	7.91	0.58581	0.370112	0.676745	0.445851	0.335114	0.671118	1.38281	0.000786459	0.0209113
MSTRG.32009	--	3.16	3.97	1.54	0.43	0.89	0.85	2.59	2.98	1.32	0.52	0.89	1.08	2.32	1.2	1.97	0.84	0.34	0.73	-1.99834	0.00168252	0.0192705	-1.46836	0.0134573	0.0989516	-1.52323	0.0169276	0.1529
MSTRG.32050	XIP	38.71	44.35	0.51	0.03	1.05	0.34	41.62	49.01	0.35	1.33	0.45	0.77	59.19	3.52	84.4	6	9.85	2.33	-5.87902	0.000489544	0.00745475	-5.15698	4.51569e-06	0.000220241	-3.01647	0.000483189	0.0148153
MSTRG.32126	--	0.32	0.87	0.32	0	0	0	0.96	0	0	0	0.17	0.17	0	0.61	0.17	0.19	0	0.19	-8.97537	0.000471922	0.00722807	-1.4975	0.445733	0.764001	-1.03747	0.562502	0.863797
MSTRG.32127	--	47.8	29.7	19.74	28.84	7.97	4.59	39.17	33.5	12.86	5.26	19.32	11.42	52.25	6.46	47.25	6.86	9.48	8.71	-1.23192	0.0708247	0.256032	-1.24843	0.0193321	0.126762	-2.08064	0.00189898	0.0382408
MSTRG.32131	--	3.56	1.84	0.38	0	0	0	1.96	3.61	0	0.08	0	0.1	1.07	0.17	1.76	0.76	0	0.33	-10.9119	9.75506e-05	0.0020488	-4.95161	0.00861964	0.0733099	-1.46063	0.320219	0.707524
MSTRG.32278	--	4.71	4.79	11.75	8.55	2.83	5.94	4.1	2.85	9.91	2.91	6.63	5.14	10.14	2.77	8.16	0.87	0.99	1.27	-0.295024	0.763147	0.913992	-0.199753	0.629066	0.866216	-2.75096	1.11911e-06	0.000165297
MSTRG.32360	--	3.43	4.63	0.37	0.5	1.05	1.42	4.83	4.94	0.23	0.7	0.22	0.47	1.82	0.63	1.66	0.55	0.35	0.17	-1.50507	0.084892	0.287391	-2.84684	0.00304571	0.0346823	-1.94153	0.0146245	0.139899
MSTRG.32437	--	0.75	1.03	0.08	0	0	0	2.43	0.6	0	0	0.09	0	2.02	0	2.32	0	0	0	-9.27612	0.0155898	0.0935547	-5.07325	0.0184762	0.122833	-10.4985	0.00282337	0.0494851
MSTRG.32535	--	4.07	4.53	1.3	0.71	0.66	1.19	2.74	3.35	0.91	1.17	0.71	1.32	2.19	1	1.51	0.61	1.49	0.52	-1.95128	0.00196274	0.0214411	-1.12928	0.043246	0.210622	-0.843094	0.174427	0.532882
MSTRG.32537	--	1.2	1.71	0.64	0.14	0.25	0.2	1.32	1.52	0.53	0.26	0.89	0.46	0.32	0.46	0.94	0.59	0.11	0.16	-2.58903	6.83479e-05	0.00153749	-1.06569	0.0537174	0.241043	-1	0.183098	0.544922
MSTRG.32562	--	1.15	0.79	0.03	0	0	0.04	0.63	1	0.01	0	0.03	0.03	0.7	0.02	1.28	0.01	0	0.02	-5.62205	3.56353e-05	0.000903751	-4.77259	0.000202291	0.00450386	-6.05889	5.77689e-05	0.003191
MSTRG.32599	--	3.98	3.99	17.58	0.99	2.19	2.06	4.25	4.25	15.23	1.44	2.59	2.68	1.15	1.06	1.1	1.25	0.45	0.42	-2.28568	0.000505215	0.0076291	-1.82233	0.000199427	0.00445746	-0.642767	0.223285	0.600046
MSTRG.33279	--	11.96	9.87	4.23	1.1	3.82	1.86	8.8	10.34	3.74	3.77	5.69	5.03	9.29	6.33	7.83	8.38	2.52	1.51	-1.94248	0.00353929	0.0330529	-0.659029	0.114322	0.378068	-0.918085	0.123182	0.450798
MSTRG.33549	--	1.95	1.83	0.23	0.19	0.16	0.1	2.01	2.13	0.27	0.16	0.11	0.11	1.1	0.14	1.07	0.07	0.09	0	-3.15561	0.000835908	0.0112602	-3.53671	8.50848e-05	0.00229168	-3.85175	0.0016071	0.0341473
MSTRG.33565	--	1.96	1.48	0.28	0.41	0.18	0.21	1.56	2.13	0.18	0.07	0.13	0.12	0.75	0.05	0.74	0.08	0	0	-2.21723	0.0319647	0.151964	-3.59619	0.00159223	0.0218546	-4.26679	0.0232452	0.184252
MSTRG.33704	--	0	0	0	0.56	0.74	1.2	0.09	0	0	0.85	0.1	0.14	0.04	0	0.05	0.06	0	0	9.70275	3.18781e-05	0.00083047	3.59826	0.0700893	0.283324	-0.584963	0.86125	0.951335
MSTRG.3388	--	1.17	1.38	0.3	0	0.03	0.1	1.04	1	0.07	0.1	0.06	0.09	0.4	0.08	0.64	0	0	0	-4.45438	0.000228127	0.00404997	-3.07724	0.00515106	0.0503892	-8.54432	0.00133698	0.030126
MSTRG.33892	--	1.29	0.3	0.07	0	0	0	1.07	0.35	0.06	0.05	0.12	0	0.07	0	0.61	0.05	0	0	-9.11201	0.00143268	0.017106	-3.12199	0.026511	0.155621	-3.76553	0.116419	0.437944
MSTRG.3404	--	0.83	0.93	0.32	0	0	0	0.58	1.1	0.26	0	0.09	0	0.77	0	0.27	0	0	0	-9.43741	0.00605975	0.0484045	-4.42999	0.00987995	0.0801699	-8.43741	0.143531	0.483951
MSTRG.34297	--	2.06	2.16	0.02	0	0	0	2.22	1.6	0	0	0	0	1.91	0.11	1.94	0	0	0	-10.4649	0.00172959	0.0196338	-10.3144	0.0333047	0.178704	-10.3663	1.45549e-06	0.000200004
MSTRG.34510	--	1.49	1.95	0.48	0.2	0	0.1	0.33	1.78	0.19	0	0	0.17	0.85	0	1.59	0	0	0.09	-3.70782	0.0060998	0.0486327	-3.75803	0.028268	0.161296	-4.76081	0.0347793	0.233902
MSTRG.34517	--	11.02	7.41	0.28	1.11	0	0.29	5.91	3.59	0.05	0.28	0.13	0	1.38	0	4.6	0.16	0.28	0.52	-3.74031	0.00254088	0.0259677	-4.5418	0.00108114	0.016366	-2.63904	0.0481296	0.280214
MSTRG.3461	At1g31550	8.27	6.01	13.49	3.99	5.8	4.87	9.54	10.77	14.1	4.54	6.67	4.88	9.46	4.21	7.29	4.1	3.62	2.35	-0.921642	0.0908291	0.299528	-1.09666	0.000196006	0.00440109	-1.05758	0.0611894	0.317288
MSTRG.34686	CAMK1	1.12	0.33	0.09	0	0	0	1.02	0.25	0	0	0	0	0.18	0	0.47	0	0	0.05	-9.00375	0.00440507	0.0386582	-8.72565	0.0262406	0.154537	-3.70044	0.173583	0.531671
MSTRG.34697	WRKY22	70.68	79.68	1.6	0.04	0.39	0.18	73.62	74.48	1.15	1.17	0.2	1.04	37.83	1.59	52.78	1.14	1.45	0.54	-7.96067	1.2385e-07	7.71848e-06	-5.95255	6.67429e-08	6.54855e-06	-4.88053	5.76706e-08	1.74201e-05
MSTRG.34849	COL12	0.66	0.34	0.6	2	1.53	2.36	0.23	0.42	0.6	1.86	1.21	1.25	0.24	0.54	0.22	0.93	0.68	1.09	1.8802	0.000379641	0.00607196	1.7891	0.00366398	0.0397302	1.43296	0.0581259	0.309138
MSTRG.3491	--	1.57	1.01	0.31	0	0	0	1.36	1.24	0.08	0	0	0.34	0.72	0	1.21	0.11	0	0	-9.91189	1.36912e-05	0.000416055	-2.97863	0.0449228	0.215784	-4.13303	0.0211769	0.174719
MSTRG.35228	--	1.16	1.45	0.16	0.17	0.1	0.06	1.02	0.95	0.13	0.23	0.09	0.08	0.35	0.19	0.68	0.26	0.14	0.11	-3.06935	0.00115304	0.0144662	-2.39232	0.00857034	0.0730609	-1.25831	0.113099	0.431558
MSTRG.3569	--	1.03	1.04	0.11	0	0	0	1.2	0.5	0	0	0	0	0.66	0	0.23	0	0	0	-9.50515	0.00135921	0.0164287	-9.14636	0.0153425	0.108063	-8.2127	0.0858736	0.376634
MSTRG.35691	--	2.01	1.21	0.3	0	0	0	0.47	0.24	0	0	0	0	0.22	0	0.33	0	0	0	-10.1964	0.000497172	0.00754415	-7.88671	0.178933	0.487273	-7.51833	0.317121	0.704064
MSTRG.35767	--	5.29	6.24	1.26	0.14	0.99	0.49	3.41	3.55	1.07	2	1.81	1.86	4.22	0.31	6.86	0.44	3.61	2.09	-2.98095	0.000921583	0.0121343	-0.502051	0.250015	0.578621	-0.891457	0.361738	0.743637
MSTRG.35768	--	4.62	5.05	0.93	0.72	0.44	0	3.97	2.95	0.33	0.8	0.41	0.28	2.5	0.35	3.76	0.52	2.22	0.37	-3.19187	0.00160214	0.0186108	-2.28267	0.0083417	0.0715925	-1.08774	0.239389	0.618993
MSTRG.35903	--	7.72	5.74	1.03	0.52	0.25	0.14	7.16	4.77	1.08	0.42	0.38	0.24	4.36	0.67	5.18	0.83	0.09	0.52	-3.99305	3.29013e-06	0.000125116	-3.64497	3.39808e-06	0.000175203	-2.82584	0.00135984	0.0304705
MSTRG.36007	--	2.15	1.62	0	0	0	0.06	1.59	1.24	0	0.06	0.15	0	0.39	0.08	0.05	0.06	0	0	-5.97346	0.00158695	0.0184977	-3.75234	0.0216337	0.136427	-3.11548	0.171053	0.528257
MSTRG.36032	FRS4	1.74	2.41	0.7	0.38	0.35	0.19	0.61	0.83	0.1	0.46	0.21	0.12	0.6	0.14	0.92	0.39	0.34	0.22	-2.39828	0.00284045	0.028174	-0.963006	0.292526	0.628348	-0.805184	0.386156	0.763094
MSTRG.36057	--	3.81	2.95	1.24	1.29	0.31	0.71	3.48	3.71	1.24	0.75	0.55	0.87	1.91	0.56	2.23	0.57	0.85	0.75	-1.79211	0.0110366	0.0738189	-1.95784	0.000760992	0.0125015	-1.11497	0.098157	0.403787
MSTRG.36058	--	1.12	0.41	0.51	0.2	0.06	0.05	0.68	0.47	0.38	0	0	0	0.36	0.05	0.37	0.14	0	0.07	-2.71823	0.0107139	0.0725411	-8.99435	8.31233e-05	0.00224965	-1.89308	0.232541	0.610422
MSTRG.3606	--	3.59	4.12	0.72	0.21	0.36	0.24	4.21	3.56	0.61	0.03	0.22	0.15	1.44	0.15	3.35	0.08	0.14	0.06	-3.37954	2.49197e-05	0.000675388	-4.38888	1.09615e-06	6.98584e-05	-4.14101	0.000140021	0.00606471
MSTRG.36230	--	3.64	2	0.36	3.98	0.77	0.45	1.57	2.59	0.52	0.44	2.08	1.59	2.14	0.47	1.27	0	0.09	0.08	-0.206451	0.795977	0.929601	-0.18737	0.62484	0.862961	-4.51245	0.00230051	0.0433797
MSTRG.36254	--	2.12	1.95	0.37	0.11	0.15	0.04	2.49	2.27	0.16	0.07	0	0.06	1.43	0.16	2.24	0.23	0.11	0	-3.88753	8.05283e-05	0.00175238	-5.24207	2.71841e-05	0.000938631	-3.49374	0.00254921	0.0464554
MSTRG.36301	--	0.42	0.46	0.26	0	0	0	0	0.23	0	0	0	0	0.5	0.05	0	0	0.04	0	-8.56986	0.000568145	0.00837319	-6.26053	0.328634	0.665478	-3.78136	0.110785	0.427115
MSTRG.36302	PIK6-NP	1.29	1.63	0	0.05	0.07	0	1.1	1.14	0.29	0	0.02	0	0.43	0	0.78	0.06	0	0	-4.60486	0.00248176	0.0255612	-6.98299	3.94358e-06	0.000198552	-4.3339	0.0181956	0.159874
MSTRG.3640	--	0.56	0.33	0.09	0	0	0	0.24	0.09	0.03	0	0.08	0.02	0.1	0	0.14	0	0	0	-8.35168	0.000191357	0.00351956	-1.848	0.16682	0.469174	-6.32193	0.128323	0.460239
MSTRG.36472	--	1.86	1.44	2.12	0.17	0.15	0.12	1.97	1.81	2.02	0.29	0.72	0.39	4.62	0	2.86	0.19	0	0	-3.62272	1.00408e-05	0.000322737	-2.05063	0.000148167	0.00356257	-5.29897	0.0740857	0.35085
MSTRG.36473	--	16.8	12.91	4.52	0.21	0.36	0.1	15.4	12.44	1.9	0.31	0.37	0.35	6.28	0.23	5.19	0.23	0.21	0.1	-5.67496	1.56922e-10	2.08052e-08	-4.85169	4.91076e-08	5.02613e-06	-4.43741	0.000224465	0.00853299
MSTRG.36510	--	5.22	3.77	1.45	0.86	1.5	0.07	3.92	5.79	1.74	1.22	1.29	0.85	3.74	1.67	4.69	1.42	2.23	2.2	-2.10309	0.0251722	0.12968	-1.76881	0.00381043	0.0408659	-0.787847	0.193255	0.559506
MSTRG.36514	--	41.55	33.58	7.95	6.1	5.09	4.54	32.81	32.16	8.06	9.69	7.57	10.87	24.7	13.23	28.84	16.58	15.34	9.13	-2.40098	9.69125e-05	0.00203665	-1.37638	0.0107857	0.0848965	-0.701818	0.105304	0.417837
MSTRG.36618	--	0	0.05	0.5	0.52	1.04	2.98	0.04	0	0.44	1.04	0.28	1.02	0.04	1.06	0.19	2.55	1.1	0.97	3.04519	0.00065263	0.00931449	2.2854	0.0626116	0.264835	1.84052	0.10702	0.420764
MSTRG.3665	--	3.91	3.45	0.44	0.22	0.43	0.5	3.96	3.24	0.67	0.46	0.53	0.44	2.17	0.23	2.12	0.68	0.75	0.46	-2.76184	0.000480334	0.00733731	-2.46035	0.000199054	0.00445746	-1.25794	0.0837091	0.372387
MSTRG.36655	--	1.33	1.16	0.28	0.21	0.21	0.06	1.05	0.81	0.17	0.35	0.15	0.31	1.21	0.16	1	1.1	0.47	0.03	-2.52878	0.00204072	0.0220922	-1.32549	0.0668471	0.27591	-0.566815	0.534943	0.848403
MSTRG.36735	--	2.04	2.1	0.52	0.32	0.11	0.06	0.48	0.82	0.08	0.26	0.4	0.38	0.7	0.34	1.03	0.07	0	0.06	-3.24948	0.00186056	0.0206763	-0.408085	0.54844	0.827536	-3.99305	0.00716791	0.0906022
MSTRG.3680	--	1.48	1.15	0.21	0	0	0	1.36	1.27	0	0	0	0	0.46	0	1.04	0	0	0	-9.88671	7.07058e-06	0.000239445	-9.77588	0.0513125	0.23458	-8.96578	0.00298676	0.0514082
MSTRG.36887	--	0.73	1.37	0.09	0	0	0	0.73	0.7	0.07	0.05	0.44	0.09	0.72	0.08	1.36	0	0.16	0.1	-9.51175	0.000683337	0.00964848	-1.37084	0.205707	0.523615	-3.05445	0.0328843	0.22568
MSTRG.36961	--	9.97	10.13	0.62	1.59	1.16	1.09	7.52	9.5	0.73	0.63	0.81	0.76	3.17	1.22	4.58	1.18	1.01	1.56	-2.43185	0.00581219	0.046939	-3.01224	0.000219983	0.00481337	-1.25822	0.0316232	0.22113
MSTRG.37339	--	61.19	55.37	13.66	11.26	11.83	12.33	47.6	48.11	5.46	30.44	11.12	23.04	29.21	6.95	38.82	7.64	7.55	14.45	-1.87831	0.00147788	0.0175117	-0.647175	0.284828	0.620461	-1.33896	0.0267378	0.200503
MSTRG.37376	--	2.7	1.81	0.67	0.32	0.34	0.37	1.56	2.25	1.33	0.32	0.46	0.33	0.67	0.18	0.72	0.08	0.07	0.14	-2.33031	0.00081902	0.0111119	-2.21121	5.60865e-06	0.000261139	-2.43664	0.00873042	0.10171
MSTRG.37408	--	20.23	15.85	2.03	0.91	1.07	1.03	17.49	16.58	1.58	0.96	0.91	1.05	24.57	1.08	25.76	0.18	0.32	0.5	-3.66233	2.24298e-06	9.09345e-05	-3.60986	5.60733e-06	0.000261139	-5.68398	1.45205e-09	8.69389e-07
MSTRG.37409	--	16.04	11.87	6.45	3.63	2.76	3.3	9.54	11.62	3	3.37	1.9	2.29	10.6	2.36	10.79	1.77	2.84	0.83	-1.82616	0.000294253	0.00495797	-1.67616	0.00396973	0.0420841	-2.12625	0.000396702	0.0128117
MSTRG.37412	--	20.14	14.16	6.67	1.79	1.48	1.29	11.86	12.14	4.33	2.26	1.89	2.16	8.98	1.16	9.77	1.16	1.71	1.55	-3.16746	6.81463e-09	6.29053e-07	-2.16662	2.79879e-05	0.000955799	-2.17137	0.00230167	0.0433797
MSTRG.37425	--	1.76	2.05	0	0	0	0	1.97	1.98	0	0	0	0	1.2	0	1.34	0.04	0	0	-10.3106	0.053159	0.213126	-10.3627	0.0438064	0.212385	-5.98868	0.0021605	0.0415601
MSTRG.37427	--	9.51	9.02	3.59	3	3.74	2.86	7.27	7.42	4.44	1.97	2.79	1.85	5.55	0.95	6.26	1.85	2.15	1.5	-1.20425	0.0259437	0.131963	-1.53311	0.000176054	0.00405669	-1.21412	0.0678536	0.335803
MSTRG.37448	RE1	3.33	4.65	6.08	2.87	2.66	3.13	4.24	4.19	6.08	1.93	4.51	3.55	4.38	2.31	3.31	1.55	0.64	1.36	-0.699158	0.0442031	0.188044	-0.538491	0.0513879	0.234862	-1.49411	0.000935842	0.023555
MSTRG.37677	--	2.15	1.68	0.16	0	0.39	0.13	1.13	1.54	0.34	0	0.12	0.16	0.45	0	0.69	0	0	0	-2.93981	0.0259429	0.131963	-3.42626	0.00249716	0.0302545	-8.56986	0.0454172	0.272122
MSTRG.37727	--	7.28	5.75	1.73	0.77	1.05	0.55	4.5	4.8	1.38	0.63	1.37	1.04	2.43	0.34	2.79	0.36	0.57	0.21	-2.63873	1.21921e-05	0.000379565	-1.81277	0.00145029	0.0203963	-2.28605	0.000734071	0.0198489
MSTRG.37767	--	1.05	1.4	0	0	0	0	1.69	1.82	0	0	0	0	1.29	0	2.43	0	0.12	0	-9.6736	0.0032467	0.0310812	-10.1923	0.0669263	0.276086	-4.9542	0.00784936	0.0955285
MSTRG.37768	--	2.12	2.24	0	0	0.06	0	0.73	0	0	0	0	0.12	0	0.1	0	0.15	0	0.26	-6.18322	0.00180508	0.0202541	-2.60486	0.345697	0.682101	2.03562	0.486717	0.82507
MSTRG.37812	--	13.55	10.27	0.11	0	0.04	0	13.96	8.4	0.03	0.14	0	0.08	1.2	0.21	2.76	0.05	0	0	-9.2246	5.55051e-05	0.00130369	-6.66921	0.000853532	0.0136434	-6.38198	6.2337e-05	0.00336905
MSTRG.38022	--	0.55	0.09	0.11	0.19	0.41	0.05	0.44	0.28	0.43	0.05	0	0	0.29	0.14	0.68	0	0.1	0.13	-0.206451	0.881197	0.947438	-4.52356	0.00242345	0.0295389	-2.27085	0.109028	0.424034
MSTRG.38186	--	1.11	0.82	0.19	0	0.09	0.05	1.36	0.85	0.17	0.12	0.52	0.4	2.61	0.24	2.95	0	0.3	0	-3.92057	0.000532987	0.00794992	-1.19438	0.117943	0.384695	-4.27302	0.0469435	0.276938
MSTRG.38187	Tf2-11	5.93	6.59	0.75	0.77	0.12	0.21	6.13	6.47	0.7	0.48	2.16	1.43	5.64	0.98	4.95	1.04	0.63	0.06	-3.59259	3.28224e-07	1.79187e-05	-1.70833	0.0192582	0.126447	-2.74154	0.00148919	0.0326064
MSTRG.38196	--	5.76	4.22	0	0	0.04	0	3.37	3.76	0.22	0	0	0	1.1	0.03	2.16	0	0	0	-7.9629	0.00872513	0.0629173	-11.2586	1.58959e-07	1.38331e-05	-10.0989	7.35764e-05	0.00380166
MSTRG.38666	MINDY1	6.77	6.28	16.48	22.08	16.59	23.99	5.51	7.45	17.53	14.37	11.15	15.21	3.42	15.05	3.01	13.48	6.36	7.91	1.08536	0.00127914	0.0156817	0.417756	0.284033	0.619742	0.369494	0.524675	0.841718
MSTRG.38716	--	3.4	1.78	1.44	0.28	0.68	0.28	1.22	2.34	1.94	0.11	0.6	0.66	1	0.71	1.15	0.73	0.39	0.15	-2.41649	0.00191978	0.0210887	-2.00526	0.00289529	0.0335488	-1.17119	0.157494	0.508838
MSTRG.38812	--	5.04	3.45	0.22	0.18	1.58	0	5.71	3.91	0.18	0.18	0.08	0.23	4.94	0.15	5.72	0	0.33	0.04	-2.3071	0.0889021	0.295614	-4.32193	0.000308774	0.00626075	-4.8687	0.000708846	0.0194016
MSTRG.38828	--	1.71	0.87	0.04	0	0.14	0.05	1.42	2.07	0.09	0	0	0.13	1.6	0.15	0.93	0.86	0	0	-3.7855	0.0125618	0.0807492	-4.78338	0.00169985	0.0229191	-1.63982	0.263342	0.64714
MSTRG.38946	--	7.96	9.44	2.34	0.76	1.63	0.74	5.34	5.57	1.59	0.9	1.03	1.27	3.65	2.24	3.7	2.1	2.06	2.22	-2.65689	0.000122733	0.00246752	-1.96578	0.000874413	0.0139252	-0.587974	0.184485	0.546838
MSTRG.38965	--	5.93	5.25	0.43	0.29	0.62	0.1	6.11	6.08	0.97	0.24	0.52	0.28	6.59	0.65	6.42	1.21	1.06	0.62	-3.52294	0.00039133	0.00621837	-3.6615	4.23182e-06	0.000209073	-2.24082	0.00483227	0.0701998
MSTRG.39018	--	3	3.54	0.48	0.84	0.23	0	3.73	2.65	0.1	0.29	0.75	0.43	1.74	0.28	2.3	0.95	0.6	0.09	-2.71386	0.00475383	0.0408308	-2.14018	0.0271813	0.15796	-1.39734	0.182005	0.542924
MSTRG.39039	SIT2	0.52	0.55	0.03	0	0	0	0.37	0.48	0.06	0	0.06	0	0.19	0	0.19	0.03	0	0	-8.51833	0.00168441	0.0192705	-3.92283	0.0109755	0.0860086	-3.66297	0.140227	0.479031
MSTRG.3904	--	0.9	0.63	0	0	0	0	1.47	0.74	0	0.04	0.17	0.16	1.77	0.03	0.87	0.04	0.04	0	-8.99435	0.00328258	0.03132	-2.57845	0.0526206	0.238228	-5.0607	0.00138478	0.030933
MSTRG.39053	--	1.39	0.64	3.38	4.34	5.54	6.9	0.79	0.9	2.98	5.54	3.3	3.55	1.54	8.17	1.1	4.34	3.76	5.85	1.63304	0.000940516	0.0123081	1.40768	0.00764958	0.0671826	0.367899	0.555441	0.860153
MSTRG.39088	JUB1	5.08	5.79	16.7	0.67	1.63	2.52	4.27	3.75	12.87	3.94	6.38	4.53	5.11	0.67	4.29	2.53	3.88	0.59	-2.51599	0.000101299	0.0021146	-0.49235	0.276697	0.610952	-0.524637	0.502058	0.831636
MSTRG.39098	SD25	92.17	125.35	6.11	0.84	2.47	1.45	60.61	77.14	3.68	3.25	4.9	4.11	25.68	1.21	23.35	0.78	1.5	0.65	-5.55401	1.43094e-10	1.90454e-08	-3.52806	2.02025e-05	0.000744939	-4.09986	2.18182e-06	0.000273986
MSTRG.39132	--	0.29	0	0.19	0.81	4.25	1.53	0	0.3	0.08	0.81	0.21	1.29	0.18	0	0.62	0.26	0.58	1.73	3.77917	0.00145484	0.0172983	2.60382	0.0941534	0.336942	1.6837	0.282204	0.666949
MSTRG.39133	--	1.64	1.57	0.29	0.08	0.02	0.13	1.06	1.17	0.22	0	0.12	0.19	0.41	0	0.45	0.22	0	0	-3.92765	0.000886252	0.0117638	-2.98244	0.0147441	0.105231	-1.96683	0.229542	0.60731
MSTRG.39141	--	1.25	1.01	1.13	0.63	0.25	0.06	1.04	0.71	0.25	0.41	0.4	0.16	1.58	0.31	1.45	0.17	0	0.09	-1.85055	0.0254747	0.130563	-1.04394	0.144326	0.432174	-3.68326	0.000431095	0.0136489
MSTRG.39157	Tf2-12	1.76	3.1	3.52	0.84	1.79	1.88	3.77	3.28	3.89	2.93	3.57	3.99	6.81	4.9	5.37	3.47	1.87	2.55	-0.893823	0.0905255	0.299135	-0.0605981	0.486404	0.793476	-1.11421	0.00216587	0.0416397
MSTRG.39208	--	0.2	0.15	0.13	2.52	1.57	5.99	0.37	0.28	0.11	9.92	3.66	6	0.22	0.06	0.36	3.74	2.7	5.89	4.39232	4.53516e-09	4.36226e-07	4.68724	8.00915e-11	1.78318e-08	4.26796	1.41719e-09	8.63943e-07
MSTRG.39252	--	1.1	0.59	0.54	0.15	0	0.05	0.85	1.7	0.62	0.1	0.12	0.08	0.49	0.11	0.64	0.21	0.2	0.04	-3.47897	0.00404269	0.0363313	-3.40145	0.000120885	0.00301002	-1.46234	0.215141	0.587739
MSTRG.39548	--	2.15	1.54	2.83	11.61	6.9	4.11	1.84	2.02	4.31	8.15	5.71	6.98	3.41	11.51	5.44	7.74	17.14	25.24	1.79466	0.000179725	0.00334141	1.35095	0.000782134	0.0127579	1.29965	0.0240959	0.188588
MSTRG.39549	--	3.51	3.1	7.96	17.13	12.98	15.9	2.84	2.68	9.57	6.78	7.38	6.4	5.82	3.57	5.24	1.35	1.41	3.09	1.65895	1.43676e-06	6.29299e-05	0.446247	0.293714	0.629411	-1.32242	0.00755728	0.0933633
MSTRG.39604	--	1	1.5	0.77	0.06	0.05	0.12	1.24	1.88	0.16	0.47	0.7	0.31	2.09	0.15	1.21	0.84	0.3	0	-3.82958	0.000617227	0.00894302	-1.1481	0.167639	0.470325	-1.59756	0.201651	0.570514
MSTRG.39693	CML27	4.45	3.24	0.38	0.33	0.46	1.28	3.97	2.97	0.65	0.53	0.84	0.45	3.98	0.3	3.75	0.15	0.47	0.25	-1.96294	0.0425173	0.183491	-2.06016	0.00696991	0.0628489	-3.20631	0.00169445	0.0353009
MSTRG.39708	--	6.94	5.97	2.35	1.17	1.5	1.4	6.92	5.88	1.86	1.31	1.3	1.23	1.99	1.92	2.6	1.06	2.01	0.71	-1.90665	0.00296654	0.0291301	-1.93271	0.00166032	0.0225366	-0.784271	0.232967	0.611015
MSTRG.39770	--	1.97	1.85	0.29	0.24	0.07	0.08	2.28	1.92	0.21	0.1	0.39	0.22	2.3	0.13	1.85	0.12	0.06	0.13	-3.39759	0.000317089	0.00526779	-2.63489	0.00266835	0.0317562	-3.78727	0.000340789	0.0115182
MSTRG.40022	--	11.67	11.03	0.64	1.44	1.71	1.29	13.44	10.86	0.57	2.04	1.86	2.29	10.69	1.81	11.37	5.07	2.93	2.59	-2.39417	0.0037469	0.034389	-2.0064	0.0136673	0.0998958	-1.1725	0.0631434	0.322795
MSTRG.40305	--	12.23	9.36	7.12	23.73	51.33	27.95	10.66	10.52	3.33	25.92	4.57	21.37	13.08	11.78	14.84	23.1	20.54	19.57	1.84316	0.000104125	0.00216296	1.08125	0.24233	0.570422	0.671014	0.0451478	0.271163
MSTRG.40341	--	28.37	26.76	4.61	2.38	4.45	2.94	25.51	24.93	5.56	3.94	5.56	5.2	21.46	6.18	22.04	10.67	4.93	7.49	-2.61227	7.97337e-05	0.0017395	-1.92961	0.000724324	0.0120208	-1.1054	0.0409256	0.257062
MSTRG.40393	--	1.07	1.59	0.98	0.21	0.28	0.34	1.34	1.02	1.02	0.34	0.57	0.48	0.95	0.28	0.76	0.26	0.44	0.24	-2.13276	0.00109516	0.013877	-1.28194	0.00434081	0.0448158	-1.08204	0.148963	0.494264
MSTRG.40419	pol	1.77	1.39	0.99	0.43	1.24	0.01	2.01	2.18	0.17	0.2	0.3	0.2	3.17	0.06	1.04	0.31	0.43	0.01	-1.30465	0.0321957	0.152766	-2.6389	0.000720343	0.0119779	-2.50927	0.0290139	0.210246
MSTRG.40478	--	0.97	0.43	0.09	0	0	0.06	1.02	0.89	0.08	0	0	0	0.36	0	0.1	0.13	0.12	0	-4.63421	0.0117965	0.0774791	-9.37359	0.000800962	0.0130278	-0.879706	0.641667	0.892412
MSTRG.40492	--	0.23	0.65	0.6	3.08	2.13	1.12	0.7	0.44	0.85	1.29	0.71	0.75	0.79	3.12	0.41	2.23	1.99	1.54	2.09661	0.00140296	0.0168426	0.466663	0.504944	0.804845	0.415037	0.550596	0.859168
MSTRG.40590	--	2.45	3.12	0.12	0	0.03	0.09	2.1	2.98	0.16	0.06	0.05	0.03	1	0.05	0.63	0.9	0	0	-5.56732	1.47749e-05	0.000442405	-5.22607	5.31538e-06	0.000252422	-0.900464	0.542305	0.853218
MSTRG.40679	--	1.82	1.84	0.99	0.45	0.37	0.39	1.44	1.02	0.73	0.24	0.6	0.65	0.74	0.63	0.97	0.23	0.25	0.45	-1.94222	0.00256349	0.026121	-1.09824	0.0503591	0.232016	-1.33121	0.0666523	0.332508
MSTRG.40904	--	2.47	2.58	1.17	0.3	0.3	0.35	2.56	2.92	0.79	0.8	0.27	0.94	1.91	0.41	1.48	0.71	0.75	0.23	-2.71092	0.000210282	0.00380046	-1.64127	0.0229702	0.142059	-1.16898	0.161389	0.514232
MSTRG.41057	--	1.28	1.38	0.02	0.03	0.09	0	0.92	1.24	0.05	0.03	0	0.05	0.11	0.16	0.51	0.15	0.08	0.03	-4.48113	0.00189285	0.0209065	-4.7879	0.00042729	0.00810764	-1.58496	0.169371	0.526062
MSTRG.41072	CSLF4	5.47	6.4	1.23	0.04	0.63	0.18	4.87	7.28	0.19	2.55	0.64	1.39	3.03	1.96	4.17	1.44	1.61	1.37	-3.94596	1.37242e-05	0.000416689	-1.42992	0.117226	0.383159	-1.0513	0.0203184	0.170356
MSTRG.41138	--	3.13	3.61	0.13	0.1	0.14	0	3.19	3.3	0.37	0.16	0.23	0.22	1.42	0.04	1.67	0.06	0.26	0.05	-4.8392	0.000178728	0.00332648	-3.49133	0.000136678	0.00333307	-3.08057	0.0208	0.172737
MSTRG.41306	--	3.26	3.01	1.8	1.6	1.65	2.58	2.1	2.67	3.27	1.04	1.37	0.98	3.41	0.75	2.76	0.73	0.46	0.25	-0.469073	0.364262	0.671268	-1.24591	2.06446e-05	0.000754628	-2.2647	0.000883549	0.0225989
MSTRG.41349	--	0.65	0.7	5.88	16.53	5.15	9.23	0.83	0.75	7.24	8.5	11.7	11.48	0.98	3.11	0.98	8.96	8.3	7.92	2.09601	0.00182601	0.0204378	1.84472	0.00747415	0.066031	2.31222	5.84159e-06	0.000589808
MSTRG.41374	--	2.11	1.16	0.15	0	0	0	1.41	1.22	0.03	0	0.02	0.02	0.89	0	1.43	0.05	0	0.02	-10.1548	3.67714e-07	1.96988e-05	-6.05528	0.000114532	0.00287267	-5.05063	0.00191932	0.0383967
MSTRG.41375	--	0.87	0.75	0.04	0	0	0	0.26	0.42	0	0	0	0	0.37	0	0.17	0.02	0	0	-9.11201	3.89543e-05	0.000974255	-7.82443	0.00958794	0.0787537	-4.75489	0.033539	0.228302
MSTRG.41416	--	0.64	0.39	0	0	0	0	0.32	0.47	0.02	0	0	0	0.15	0	0.29	0	0	0	-8.42347	0.0075799	0.056918	-8.07682	0.00391726	0.0417594	-7.1964	0.0841194	0.372977
MSTRG.41623	--	0.16	0.35	0.66	2.57	0	0.32	0.11	0.22	0.41	0.69	1.64	1.71	0.24	1.46	0.45	1.79	0.63	0.18	1.30456	0.320079	0.628608	2.44876	0.00213917	0.0270549	0.274175	0.805759	0.94371
MSTRG.41661	--	2.51	1.37	0.21	0.06	0	0.03	1.11	0.98	0.21	0.17	0.15	0.19	0.89	0.02	1.28	0.06	0.06	0.03	-5.50603	1.20668e-05	0.000376693	-2.17306	0.00752348	0.0663812	-3.8679	0.00291602	0.05058
MSTRG.41907	RE2	6.54	7.97	5.09	2.06	2.23	3.15	5.69	7.27	6.05	3.3	6.51	5.22	5.56	3.64	5.76	4.44	1.34	1.12	-1.39748	0.0013124	0.015981	-0.338914	0.169273	0.472588	-1.11644	0.0390811	0.250784
MSTRG.41908	RE2	31.79	46.66	10.8	1.72	5.3	7.31	36.45	48.2	20.93	7.03	4.83	10.18	15.36	7.94	8.73	9.05	1.42	2.38	-2.63881	0.00013101	0.00260798	-2.26014	2.79929e-06	0.000148805	-1.31766	0.0343531	0.231942
MSTRG.4195	Os03g0733400	0.26	0.37	0.46	1.27	1.25	2.05	0.21	0.31	1.16	1.29	1.33	1.3	0.55	1.78	0.45	1.11	0.49	0.69	2.06787	5.57256e-06	0.000197478	1.22239	0.0289102	0.163409	-0.279737	0.673736	0.905254
MSTRG.42145	--	5.05	3.79	0.47	0.06	0.51	0.12	3.15	3.52	0.15	0.88	0.58	0.4	3.24	2.6	4.3	5.85	3.41	1.69	-3.75411	0.000457124	0.0070391	-1.87447	0.0460377	0.219053	0.110873	0.91267	0.968138
MSTRG.42146	MAIL3	3.95	3.51	0.03	0.21	0.36	0.11	2.32	2.73	0.01	0.5	0.17	0.28	1.73	0.94	2.16	1.32	0.63	0.15	-3.46136	0.00177817	0.0199879	-2.41314	0.0338054	0.180459	-1.20163	0.0906834	0.387257
MSTRG.42264	--	1.28	1.18	2.44	0.62	0.2	0.26	1.38	1.32	1.44	1.19	2.11	2.04	1.99	0.89	1.85	2.06	2.56	0.1	-2.18175	0.00524271	0.0437389	0.367209	0.635869	0.870933	-0.00305332	0.948884	0.978747
MSTRG.42405	At4g02110	0.51	0.68	0.39	0.36	3.48	4.67	0.31	0.42	0	2.79	1.42	4.95	0.09	0.27	0.11	1.86	0.37	0.22	2.42923	0.0160766	0.0955774	3.64938	0.0015342	0.0213084	2.38205	0.119133	0.443332
MSTRG.42962	--	1.18	0.29	0.32	0	0.07	0.16	0.46	0.94	0.21	0.23	0.14	0	1.16	0.06	2.1	0	0	0	-2.96025	0.0564228	0.221332	-2.12146	0.0982898	0.344834	-10.112	0.000989456	0.0244657
MSTRG.43030	--	6.48	3.48	0.57	0.08	0.27	0	3.65	5.56	0.41	0.08	0.35	0	2.27	0.12	5.3	0.09	0.24	0.07	-4.91101	6.08967e-05	0.00139969	-4.48363	0.000234245	0.00506723	-4.26491	0.000939742	0.0235719
MSTRG.43033	--	67.52	73.71	4.44	1.85	0.2	0.07	40	56.57	2.2	1	1.27	1.2	8.15	0.17	10.4	0.08	0.54	0.15	-6.1025	6.16271e-05	0.00141175	-4.83107	6.71272e-08	6.54855e-06	-4.60358	8.64539e-05	0.0042317
MSTRG.43111	--	1.32	1.33	0.19	0	0.07	0	0.53	1.36	0.26	0	0.43	0.13	0.55	0	1.27	0	0	0	-5.34239	0.00286802	0.0283982	-1.94084	0.101883	0.352394	-9.24476	0.0232364	0.18423
MSTRG.43419	--	6.52	7.51	1.16	0.07	0	0.22	6.31	6.75	0.7	0.21	0	0.18	5.9	0.11	5.24	0	0	0.07	-5.71093	3.715e-07	1.97782e-05	-5.14086	4.56517e-06	0.000222338	-7.32835	1.35957e-05	0.00108536
MSTRG.43582	--	22.05	13.25	7.36	42.1	56.62	29.01	18.22	17.06	11.51	47.51	26.91	40.93	39.44	72.68	54.45	88.47	102.03	122.06	1.58214	0.00445855	0.0389474	1.30175	0.0123592	0.0933391	0.908005	0.0115754	0.121134
MSTRG.43632	--	0.21	0	0.15	0.68	0.76	1.71	0.05	0	0.16	0.93	0.28	1.01	0	0	0.06	0.07	0.31	0.23	3.12928	0.00373515	0.0343437	3.4021	0.00727138	0.0647736	3.34577	0.114091	0.433615
MSTRG.4375	--	0.9	0.82	0.03	0	0	0	0.31	0.58	0	0	0.04	0	0.32	0.05	0.14	0	0	0	-9.18818	3.39492e-05	0.000870635	-4.47573	0.024793	0.148823	-7.40939	0.0119242	0.123283
MSTRG.43838	--	6.78	3.41	6.64	15.55	7.37	4.55	3.09	1.45	3.72	10.42	7.12	9.65	4.58	11.7	5.22	10.98	12.44	16.53	0.706822	0.172074	0.441652	1.71886	0.000326551	0.00656299	0.893859	0.0644302	0.326581
MSTRG.43842	--	1.25	0.23	1.69	7.87	3.52	3.91	1.07	0.41	0.41	6.25	3.35	5.72	1.86	5.81	2.33	10.4	8.49	9.22	2.27098	0.000883139	0.0117361	3.01896	2.17909e-05	0.000789794	1.49108	0.00487955	0.0705275
MSTRG.44048	--	0.2	0.34	0.24	2.52	1.78	2.02	0.15	0.16	0.99	2.77	0.54	1.54	0.19	2.04	0.11	0.93	0.91	1.23	3.01838	1.05446e-05	0.000336517	1.89947	0.037953	0.193834	0.39173	0.672585	0.90465
MSTRG.44159	--	0.45	0.13	2.52	3.04	5.88	3.84	0.28	0.35	5.73	5.41	2.98	5.3	0.63	7.73	0.67	7.12	10.81	17.41	2.04129	0.00621977	0.0493714	1.10602	0.190386	0.504387	1.9685	0.0185413	0.161598
MSTRG.44165	--	0.05	0.05	0.12	1.36	1.67	3.06	0	0	0.21	1.51	0.47	0.77	0	0.31	0	0.19	0.06	0.78	4.79087	1.29617e-10	1.73865e-08	3.71097	0.00235474	0.0289996	1.7323	0.288121	0.67364
MSTRG.44325	--	2.57	2.01	0	0.08	0.03	0	0.97	1.5	0.03	0	0	0.03	0.9	0	1.11	0.21	0.16	0.18	-5.37977	0.00106443	0.0135645	-6.38082	0.000672557	0.0113876	-1.86969	0.146079	0.488762
MSTRG.44391	--	0.8	0.57	3.18	5.22	8.36	13.64	0.25	0.52	2.64	5.34	8.79	6	0.55	2.2	0.63	2.82	2.23	2.95	2.58073	1.3067e-05	0.000401001	2.5615	0.000204916	0.0045564	1.24298	0.0537596	0.29764
MSTRG.44392	--	0.09	0.2	0.38	1.79	2.94	4.5	0.18	0.36	0.28	2.64	1.38	2.61	0.08	0.16	0.19	1.68	1.43	1.47	3.7841	1.00325e-07	6.45384e-06	3.01531	6.7757e-06	0.00030448	3.41294	2.19107e-05	0.00156307
MSTRG.44394	--	0.71	0.45	1.59	1.8	2.93	2.73	0.34	0.24	2.4	2.45	1.88	1.64	0.38	1.03	0.65	1.63	0.6	1.19	1.43974	0.00447058	0.0390188	1.00242	0.162602	0.462322	0.731352	0.291309	0.676936
MSTRG.44399	--	0.52	0.92	1.84	1.51	2.8	1.77	0.56	0.54	1.14	1.74	2.81	1.56	0.97	0.37	1.88	1.18	0.04	0.21	0.890376	0.0830849	0.283715	1.44767	0.00494655	0.0489755	-1.17105	0.243396	0.622916
MSTRG.44490	--	17.78	18.8	5.06	0.77	3.74	2.25	18.57	17.7	5.29	3.27	6.09	5.45	13.26	2.76	9.12	8.86	2.29	1.37	-2.62287	0.000225529	0.00401473	-1.48862	0.00448749	0.045898	-1.00575	0.148527	0.493409
MSTRG.44491	--	26.06	20.67	10.4	7.5	4.82	2.64	21.46	20.15	5.12	7.66	9.1	7.86	18.01	4.06	18.99	12.23	7.63	2.67	-1.93314	0.000808431	0.0110249	-0.924518	0.0698562	0.282827	-0.865886	0.188849	0.552522
MSTRG.44494	--	0.47	0.97	2.55	6.03	3.24	5.7	0.29	0.63	4.63	2.42	7.12	4.53	1.48	4.19	0.74	3.08	3.17	4.3	1.90761	0.000469571	0.00719637	1.34206	0.0927677	0.33401	0.718847	0.241957	0.621415
MSTRG.4471	--	5.37	5	0.16	0.54	0.79	0.27	3.99	4.89	0.41	0.34	0.33	0.35	3.43	0.38	4.37	0.67	0.71	0.37	-2.71836	0.00322392	0.0309062	-3.18711	3.25815e-05	0.00107289	-2.22475	0.00289189	0.0502721
MSTRG.4472	--	16.22	16.48	0.01	0	0	0.07	16.98	15.29	0	0.35	0.41	0.37	26.18	0.46	27.92	0.65	0.62	0.69	-8.86816	0.00951762	0.0667547	-4.8358	0.0104422	0.0831661	-4.79892	6.49936e-07	0.000114161
MSTRG.44921	UGT89B2	1.41	1.11	0.71	0	0.27	0.2	1.18	0.77	1.09	0.28	0.2	0.34	0.94	0.02	0.71	0.12	0.17	0.1	-2.7808	0.00415762	0.0370827	-1.89038	0.000251803	0.00534587	-2.0983	0.0739367	0.350442
MSTRG.44968	--	6.31	4.98	1.27	1.27	0.4	0.47	5.68	4.22	1.68	0.88	1.94	1.2	7.48	1.67	6.93	0.93	1.15	0.88	-2.55315	0.000602593	0.00877137	-1.52637	0.00607242	0.0568657	-2.4416	0.000106013	0.00495295
MSTRG.45060	--	0.44	0.28	0.05	0	0	0	0.33	0.28	0.02	0	0	0	0.13	0.02	0.15	0	0	0	-8.00375	0.00561727	0.0458066	-7.71425	0.00867094	0.0736075	-6.64386	0.109962	0.42584
MSTRG.45089	POL	0.32	0.25	0.06	1.83	0.8	1.36	0.32	0.49	0.16	0.98	0.52	1.07	0.1	0.28	0.1	0.64	0.38	0.58	2.66297	0.000196802	0.00360617	1.40571	0.0610765	0.260648	1.73697	0.00655312	0.0861307
MSTRG.45216	--	2.29	2.19	3.45	0.97	0.89	1.26	2.13	1.46	3.12	0.74	0.63	0.84	3.23	0.72	2.24	0.25	0.29	0.42	-1.34577	0.00207297	0.0223216	-1.60227	2.19048e-05	0.000793082	-2.68883	0.000113859	0.00521526
MSTRG.45217	--	2.15	1.35	2.65	0.45	0.57	0.72	1.12	0.77	1.14	0.78	1.01	0.93	1.89	0.48	1.93	0.37	0	0.38	-1.8215	0.000996629	0.0128804	-0.155711	0.538383	0.821125	-2.51937	0.0111826	0.118465
MSTRG.45224	--	1.15	1.83	0.03	0	0.19	0.04	1.82	1.06	0.09	0.11	0	0	0.48	0	0.49	0	0	0	-3.71006	0.00975333	0.0678451	-4.75489	0.00130714	0.0188787	-8.33688	0.0145741	0.139576
MSTRG.45260	UBP2	3.24	2.77	2.08	0.42	0.61	0.64	3.08	3.02	1.47	1.02	1.09	0.98	2.14	0.58	1.39	1.04	0.7	0.36	-2.27629	3.0995e-06	0.000119053	-1.29269	0.00334908	0.037222	-0.968749	0.120778	0.446161
MSTRG.45462	--	0.33	0.12	0.54	7.34	0.98	0.81	0.11	0.34	0.83	1.46	0.12	1.13	0.47	0.4	0.36	0.22	0.33	0.25	3.20511	0.000970972	0.0126248	1.08215	0.30849	0.644676	-0.620586	0.561038	0.86297
MSTRG.45491	At5g41720	1.34	2.02	4.05	5.73	3.03	7.41	1.25	0.76	2.29	3.27	3.67	3.25	0.52	0.7	0.9	0.16	0.15	0.48	1.12577	0.0138797	0.086673	1.24475	0.00297046	0.0341085	-1.42414	0.0924918	0.391313
MSTRG.45496	--	0.73	0.74	0.3	1.99	3.37	1.94	0.39	0.5	0.3	2.12	1.12	3.19	0.49	0.91	0.48	0.68	2.09	2.2	2.04415	0.0014922	0.0176631	2.43386	0.000355689	0.00701295	1.40251	0.0401001	0.255078
MSTRG.45688	ART3	122.62	114.68	34.76	23.87	28.43	19.06	93.43	119.72	34.69	41.59	25.18	35.78	108.56	281.87	138.09	345.01	384.68	145.96	-1.93074	0.000578566	0.0084976	-1.27308	0.0122136	0.092586	0.728396	0.138287	0.475589
MSTRG.45691	--	2.5	2.33	0.25	0.4	0.24	0.29	1.83	1.95	0.09	0.4	0.15	0.28	1.35	0.24	2.06	0.95	0.73	0.29	-2.44953	0.00589722	0.0474917	-2.22115	0.0237512	0.145034	-0.889701	0.266554	0.651018
MSTRG.45740	--	3.06	1.91	0.23	1.12	0.31	0.76	1.44	1.57	0.37	0.37	0.15	0.28	1.51	0.76	1.91	1.21	0.42	0.57	-1.24758	0.141809	0.394105	-2.07895	0.00475492	0.0476563	-0.925999	0.1174	0.440252
MSTRG.4578	--	14.25	12.49	0.09	0.09	0.13	0.06	13.04	10.58	0.07	0.17	0.1	0.06	12.94	0.18	15.45	0.58	0.66	0.16	-6.58228	1.88867e-05	0.000539559	-6.16567	2.07347e-07	1.71308e-05	-4.351	2.01589e-05	0.00147678
MSTRG.4580	pol	3.97	3.93	3.07	1.49	0.89	1.18	3.39	3.09	4.33	2.07	3.63	2.03	2.65	1.07	3	1.29	1.05	0.93	-1.62361	0.000227282	0.00403966	-0.483826	0.0773348	0.300477	-1.03917	0.0451705	0.271163
MSTRG.45811	--	0.74	0.59	0.46	0.07	0.13	0.14	1.02	0.61	0.27	0.36	0.73	0.54	0.96	1.15	0.74	0.55	0.57	0.27	-2.39635	0.00107714	0.013684	-0.221127	0.535753	0.820171	-1.03588	0.0506198	0.288819
MSTRG.45853	--	1.82	1.78	3.03	0.56	0.44	0.34	1.5	0.58	2.24	0.45	1.71	0.67	1.18	0.34	1.2	0.25	0.62	0.16	-2.30678	0.000317942	0.00527941	-0.610229	0.348277	0.684869	-1.40096	0.144614	0.485853
MSTRG.46102	--	4.04	4.61	0.14	0	0	0	2.72	2.61	0	0.22	0	0	1.23	0.01	2.53	0.07	0	0	-11.5167	0.000430329	0.00670466	-4.59856	0.0492058	0.228561	-5.75107	7.7173e-05	0.00391569
MSTRG.46148	pol	19.09	19.85	5.79	23.31	33.7	29.41	13.72	15.67	2.78	38.34	10.74	28.85	12.14	16.48	14.17	25.01	25.34	43.12	0.950122	0.101558	0.321793	1.27646	0.16428	0.464883	1.12723	0.00218436	0.0419112
MSTRG.46154	--	50.29	46.19	6.17	6.06	14.37	3.6	43.27	57.1	5.81	9.11	3.73	8.69	23.34	6.52	30.86	35.56	14.97	14.99	-2.09483	0.00646545	0.0506859	-2.30209	0.00179394	0.0238776	0.109764	0.959965	0.98347
MSTRG.46238	FRS5	2.62	1.6	0.07	0	0.06	0	1.42	1.71	0.3	0.4	0.94	0.83	1.81	0.82	2.31	4.35	0.53	0	-6.15987	1.30674e-05	0.000401001	-0.660514	0.229388	0.554287	-0.0176299	0.948102	0.978271
MSTRG.46265	--	0.05	0.16	0.64	5.98	9.12	4.55	0.24	0.1	1.91	5.16	2.22	3.15	0.17	4.26	0.5	5.17	7.1	7.08	4.53092	6.48438e-11	9.27779e-09	2.22651	0.0100795	0.081183	1.97267	0.0234206	0.184987
MSTRG.46302	FRS5	4.16	2.81	0.54	0.27	0.26	0.31	2.62	2.07	0.39	0.67	0.45	0.93	2.2	0.44	2.16	0.95	0.92	0.35	-3.16035	0.000207575	0.0037674	-1.3092	0.0332669	0.17859	-1.11247	0.103197	0.413688
MSTRG.46371	DCL2A	0	0	0.16	2.04	1.39	1.54	0.45	0	0	0	0	0	0	0	0	0	0.13	0	4.9571	0.000159466	0.00304216	-7.22882	0.362163	0.696946	5.43741	0.756034	0.921818
MSTRG.46502	--	2.49	2.22	0.19	0.14	0.25	0.09	1.33	1.39	0.09	0.4	0.1	0.22	0.92	0.3	1.76	0.28	0.2	0.38	-3.35168	0.000655429	0.00934854	-1.9645	0.0432777	0.210686	-1.7929	0.0260632	0.197307
MSTRG.46518	--	5.27	3.42	0.27	0	0	0.22	2.04	1.99	0.44	0	0.2	0	0.86	0	1.48	0	0	0.1	-5.34792	0.000616382	0.00893686	-4.4822	0.00226603	0.0282118	-4.54844	0.0495008	0.285321
MSTRG.46649	--	8.71	11.22	10.82	24.74	23.82	23.13	7.72	9.05	9.67	22.16	9.94	16.94	10.82	6.17	7.7	7.58	6.62	9.36	1.22119	6.87294e-05	0.00154457	0.891237	0.0591697	0.255253	-0.0675873	0.819561	0.950123
MSTRG.46758	--	0.56	0.49	0	0	0.04	0.05	0.36	1.19	0.19	0	0.04	0.08	0.19	0.18	0.17	0.21	0	0	-3.54432	0.0669091	0.247134	-3.85798	0.00471649	0.0473125	-1.36257	0.443799	0.803506
MSTRG.46764	--	1.16	0.52	1.87	4.63	2.34	2.85	0.68	0.68	2.83	1.35	2.95	2.68	1.69	1.32	1.18	1.25	1.15	1.66	1.4679	0.00142466	0.0170339	0.736277	0.188153	0.5012	-0.0454705	0.893788	0.962095
MSTRG.46813	--	1.28	1.43	0.06	0.02	0.04	0	1.19	0.87	0.02	0.05	0.04	0.08	0.31	0.03	0.5	0	0.05	0	-5.52878	9.47903e-05	0.00199816	-3.61298	0.00305421	0.0347329	-4.07039	0.0144526	0.13907
MSTRG.46917	--	2.24	1.67	1.2	9.11	2.26	4.14	1.19	0.96	3.22	2.38	4.01	3.98	1.45	3.4	2.53	8.71	6.04	8.55	1.6018	0.0159587	0.0950364	0.949422	0.0788616	0.303641	1.65864	0.000560007	0.0164273
MSTRG.46947	--	10.94	12.06	1.96	0.88	0.5	0.51	8.52	7.93	0.92	0.71	0.82	0.73	8.33	0.2	6.74	0.24	0.52	0.21	-3.72316	6.64963e-08	4.50378e-06	-2.9422	4.95597e-05	0.00149188	-3.97657	2.54597e-05	0.00174976
MSTRG.47425	--	13.36	6.61	0.54	1.65	0.37	0.43	6.49	6.86	0.61	0.64	0.86	0.41	10.65	0.55	12.58	1.54	0.59	0.45	-3.06547	0.00301572	0.0295033	-2.86965	0.00115699	0.0171731	-3.20431	0.000264925	0.00962371
MSTRG.47497	--	2.96	2.42	0.26	0.29	0.33	0.29	2.02	2.22	0.16	0.25	0	0.47	1.63	0.5	1.85	0	0	0.28	-2.63176	0.00307629	0.0298662	-2.61143	0.0213672	0.135394	-3.82927	0.0026528	0.0474991
MSTRG.47577	--	9.88	8.06	43.83	8	5.83	7.76	8.42	5.51	22.86	13.88	40.91	21.13	39.93	16.32	31.28	9.32	9.67	10.69	-1.51654	0.0294685	0.143759	1.04517	0.0606971	0.259653	-1.56029	0.000652557	0.0183412
MSTRG.47673	CCR1	2.38	2.06	1.7	0.4	0.25	0.23	1.58	1.54	0.53	0.29	0.07	0.69	0.74	0.39	1.24	0.44	0.29	0.16	-2.80266	0.000481459	0.00735118	-1.79751	0.0742002	0.29356	-1.41301	0.237868	0.617128
MSTRG.47675	--	19.77	14.51	18.14	20.64	4.79	5.6	14.71	14.12	12.97	7.46	16.53	8.72	18.42	7.1	17.71	6.41	5.27	4.05	-0.756454	0.221182	0.511529	-0.353771	0.206089	0.524019	-1.45851	0.00256706	0.0465532
MSTRG.47788	--	0.77	0.79	1.21	2.02	0.77	1.21	0.48	0.34	1.18	1.28	1.43	1.5	0.38	0.76	0.79	1.64	3.67	2.9	0.530114	0.30962	0.61664	1.07382	0.0584907	0.2536	2.08878	0.000589308	0.0170336
MSTRG.47973	--	1.62	0.53	0.14	0	0	0	1	0.39	0.11	0	0	0.1	0.44	0	0.25	0	0	0	-9.57617	0.00063125	0.00907446	-3.90689	0.0161082	0.111824	-7.84549	0.104423	0.416065
MSTRG.48055	CYP94A1	0.44	0.38	0	0.16	0	0	0.3	0.24	0.24	0	0	0	0.19	0	0.29	0	0.04	0	-2.35755	0.246765	0.545773	-8.02237	0.00198441	0.0256946	-3.58496	0.154237	0.503299
MSTRG.48120	--	1.88	2.73	0.5	6.99	5.52	6.03	2.15	2.45	0.3	3.98	3.51	3.47	1.79	0.33	2.22	1.06	1.69	1.07	1.85925	0.00504005	0.0425862	1.16139	0.233432	0.55973	-0.184122	0.759655	0.922794
MSTRG.48139	--	0.17	0.19	0.08	3.68	2.08	0.61	0.42	0.69	0.07	0.6	0.27	0.68	0.39	0.15	0.36	0.11	1.2	0.19	3.85572	0.000485566	0.00740402	0.393481	0.866988	0.946242	0.736966	0.597496	0.872461
MSTRG.48321	WAK5	4.96	3.1	0.22	0.12	0.04	0	2.45	3.39	0.21	0.1	0	0.04	1.24	0.02	1.29	0	0	0	-5.69349	8.96076e-07	4.14137e-05	-5.43344	3.94218e-06	0.000198552	-9.73132	1.92531e-05	0.00142749
MSTRG.5011	--	0.41	0.23	0.17	0	0	0	0.15	0.24	0.02	0	0	0.03	0.3	0.03	0.28	0.04	0	0.03	-8.07682	0.00376414	0.0344961	-3.77259	0.0605204	0.259124	-3.12338	0.0800368	0.364179
MSTRG.5017	--	3.35	2.16	0.56	12.56	17.03	15.99	2.33	1.72	1.03	9.57	1.98	6.16	1.43	0.29	1.54	0.53	1.9	1.7	2.90863	0.000456278	0.00702922	1.80166	0.0256488	0.15207	0.34127	0.910209	0.967057
MSTRG.5077	NAC045	3.82	3.81	0.14	0	0	0	2.57	1.78	0	0.03	0.03	0	1.01	0.03	1	0	0	0.03	-11.3387	5.08346e-08	3.55522e-06	-6.17991	0.000421992	0.00802488	-6.08746	0.000778058	0.0207044
MSTRG.5078	--	20.07	25.28	2.07	2.16	1.81	1.54	23.46	16.66	1.89	2	3.24	3.75	29.6	4.58	29.93	5.8	8.38	2.98	-3.10537	0.000104025	0.00216231	-2.22434	0.00337794	0.0374821	-1.9015	0.00703833	0.0897635
MSTRG.5119	--	1.09	0.43	0.06	0	0	0	1.28	0.44	0	0	0	0	0.61	0	1.1	0	0	0	-9.04075	0.000407959	0.00644088	-9.16323	0.00541216	0.0522428	-9.15482	0.00432245	0.0656207
MSTRG.5197	TULP9	9.96	8.79	1.73	1.21	1.05	0.98	6.98	7.13	1.24	2.67	1.79	2.39	3.88	0.37	4.69	1.02	1.86	1.82	-2.66015	0.000112119	0.00229443	-1.16406	0.0587691	0.254086	-0.927614	0.233691	0.612096
MSTRG.5362	Os12g0628600	1.51	1.38	0.06	0	0.13	0	1.22	1.26	0.06	0.02	0.07	0.08	0.66	0.02	0.37	0.05	0	0	-4.50413	0.00161864	0.0187525	-3.90122	0.000488739	0.00894683	-4.39232	0.0112155	0.118626
MSTRG.5373	--	1.07	1.9	0.14	0	0	0.06	0.8	1.17	0.08	0.09	0.05	0.03	0.46	0.04	0.72	0.03	0	0.06	-5.69581	0.000113984	0.00232567	-3.59202	0.00164078	0.0223599	-3.76081	0.0103661	0.112919
MSTRG.5442	--	43.45	40.33	3.8	7.95	6.59	7.53	31.23	31.89	1.62	5.74	3.47	5.39	20.21	2.31	24.78	3.96	2.74	1.89	-1.98851	0.00741167	0.056047	-2.14869	0.0087725	0.0741624	-2.46111	0.000792065	0.0210104
MSTRG.5478	--	2.15	2.73	0.03	0.16	0.12	0.02	1.57	1.6	0.04	0	0.13	0.08	0.98	0.04	1.4	0.08	0.11	0	-4.03269	0.000636012	0.00912281	-3.93411	0.00147385	0.0206514	-3.67094	0.00274327	0.0485122
MSTRG.5800	--	7.85	8.37	0.28	0.23	0.4	0.12	8.27	9.63	0.45	0.34	0.1	0.1	6.68	0.95	10.04	0	0.46	0.42	-4.45943	0.000165107	0.00313239	-5.08668	2.04377e-05	0.000749622	-4.32765	7.75454e-05	0.00391569
MSTRG.5850	--	1.03	0.99	0	0	0	0	0.46	0.38	0	0	0	0	0.25	0.07	0.39	0	0	0	-9.39518	0.00265491	0.026743	-8.12928	0.0200873	0.12997	-7.88671	0.0125415	0.126811
MSTRG.5961	--	0.04	0.13	0.07	7.28	5.65	8.23	0.08	0.04	0	5.51	3.35	4.65	0	0	0.16	0.05	0.63	0.42	6.46216	3.52507e-19	2.24162e-16	6.81485	9.55636e-13	3.44904e-10	2.78136	0.120816	0.446226
MSTRG.599	RLP54	0.61	0.85	1.2	2.77	3.88	4.08	0.9	0.86	1.68	1.56	1.2	1.84	1.45	0.87	2.26	0.5	0.38	0.28	2.01215	1.47724e-05	0.000442405	0.419225	0.386504	0.718736	-1.98122	0.0999935	0.406928
MSTRG.6306	--	0.72	0.54	0.09	0	0	0	0.73	0.4	0	0.06	0	0	0.36	0.09	0.26	0.13	0.17	0	-8.81378	0.00540126	0.0445654	-4.23522	0.042668	0.20886	-1.24286	0.434627	0.799507
MSTRG.6604	--	5.86	8.09	1.91	1.1	2.55	1.28	4.35	9.68	3.2	1.26	0.77	2.91	1.93	3.06	1.86	7.27	0.12	0.98	-1.68573	0.0138533	0.086571	-1.80234	0.00453616	0.0461535	0.289124	0.822348	0.951335
MSTRG.6766	--	0.45	1.13	1.93	5.13	2.72	2.88	0.93	0.49	2.87	2.08	2.36	2.53	1.66	2.71	1.06	2.22	1.93	2.39	1.61211	0.00373479	0.0343437	0.700181	0.244266	0.572607	0.268338	0.415144	0.786412
MSTRG.6897	PUB21	50.79	60.97	2.99	0.7	1.48	0.88	37.33	39.88	3.86	1.26	1.69	1.43	25.62	1.15	24.7	1	1.95	0.41	-5.22882	4.25791e-09	4.18947e-07	-4.21017	1.28763e-08	1.59959e-06	-3.9372	2.18538e-05	0.00156234
MSTRG.7022	--	1.19	1.25	1.58	15.39	10.88	8.01	1.34	0.69	1.69	6.47	5.9	5.13	0.83	6.87	2.07	6.42	13.37	15.4	3.0921	2.33074e-11	3.72256e-09	2.23398	2.55825e-06	0.000139451	1.84874	0.00916408	0.105039
MSTRG.7042	--	1.73	2.16	0.03	0	0	0	0.6	1.06	0.08	0.04	0	0	0.68	0	0.64	0	0	0	-10.3517	2.3584e-05	0.00064376	-5.44294	0.000972205	0.0151321	-8.78136	0.00721867	0.0908539
MSTRG.7138	--	22.62	17.5	7.11	2.83	3.74	3.81	17.37	16.71	4.81	3.61	3.52	4.18	10.88	3.92	12.92	4.66	2.43	4.1	-2.1859	8.50166e-05	0.00183263	-1.7818	0.000993805	0.0153905	-1.30872	0.0141178	0.136808
MSTRG.7154	--	1.6	0.61	0	0	0	0	0.88	1.08	0	0.37	0	0.03	0.8	0.38	0.57	4	0	0	-9.52487	0.00307069	0.0298345	-2.29278	0.209309	0.527418	1.19265	1	1
MSTRG.7277	--	2.3	2.54	0.08	0.03	0.1	0.06	1.87	2.53	0.02	0.05	0.48	0.04	1.06	0.02	0.82	0.14	0.03	0	-4.69459	0.000171418	0.00322361	-2.95501	0.00981292	0.0799752	-3.48239	0.0172716	0.154468
MSTRG.7463	RGA5	2.47	2.74	1.14	0.7	0.34	0.38	2.27	1.95	1.33	0.39	1.11	0.78	1.48	0.53	1.84	0.7	0.71	0.53	-2.16087	3.07325e-05	0.000803139	-1.28345	0.00150564	0.0210109	-0.988802	0.0230625	0.183194
MSTRG.7495	CIPK27	5.68	4.11	0.8	0.48	0.59	1.06	3.29	4.87	0.48	0.34	0.72	0.69	5.73	0.11	5.89	0.84	0.41	0.79	-2.31378	0.005735	0.0464775	-2.30368	0.00165517	0.0225023	-2.52356	0.00603401	0.0815783
MSTRG.7536	--	10.26	6.16	6.68	1.77	1.21	0.96	5.42	7.03	2.82	2.22	2.81	2.53	4.93	0.74	4.49	0.95	0.87	0.98	-2.55163	1.137e-07	7.20362e-06	-1.01424	0.0211817	0.134567	-1.8594	0.0087563	0.101906
MSTRG.76	--	1.68	2.01	0.85	0.4	0.29	0.29	2.16	2.39	0.63	0.23	0.25	0.12	2.28	0.47	2.51	0.31	0.52	0.19	-2.21184	0.000761573	0.0105535	-3.10992	1.97232e-05	0.000729502	-2.36649	0.00287093	0.0500053
MSTRG.7626	--	3.45	2.21	7.71	33.78	10.95	45.93	2.67	1.62	4.32	38.35	35.01	37.44	1.83	6.01	2.11	38.45	88.64	76.8	2.76147	1.67526e-06	7.18188e-05	3.6858	9.61661e-25	1.64862e-21	4.35695	8.51872e-15	1.5868e-11
MSTRG.7641	--	0	0	0	1.61	1.21	0.87	0	0	0.7	0.64	0.39	0.91	0	1.53	0	1.3	2.05	4.69	10.2644	0.000170623	0.00321571	1.47063	0.331472	0.66792	2.39366	0.0827929	0.370087
MSTRG.7642	--	0.04	0.14	0	2.47	1.1	0.67	0.08	0.09	0.6	0.96	0.59	0.77	0	1.86	0.18	0.83	1.68	3.14	4.558	8.1228e-05	0.00176537	1.59119	0.0739263	0.292942	1.46968	0.206526	0.576329
MSTRG.7647	--	3.21	2.24	1.26	0.64	1.91	1.12	2.1	2.8	2.52	0.92	0.95	0.44	1.73	0.82	1.85	0.83	1.48	0.69	-0.870533	0.187103	0.464732	-1.68353	0.000127892	0.00314564	-0.552541	0.337049	0.722011
MSTRG.7756	--	164.11	134.68	35.17	38.48	31.64	31.8	115.5	110.64	14.86	50.42	39.64	43.76	145.89	66.02	191.51	114.4	124.67	86.31	-1.71224	0.00370387	0.0342085	-0.848739	0.142291	0.428936	-0.310157	0.465809	0.816582
MSTRG.7776	--	2.07	1.42	0.11	0	0.08	0.19	0.96	1.53	0.03	0.18	0.12	0.12	1.28	0.28	1.56	1.3	0	0	-3.73697	0.00379997	0.0347318	-2.58496	0.0269669	0.157274	-1.26303	0.367897	0.748769
MSTRG.7942	--	2.85	2.76	1.33	0.36	0.34	0.21	1.95	2.35	1.05	0.52	0.74	1.21	1.47	0.37	1.15	0.51	0.31	0.26	-2.931	2.45088e-06	9.76345e-05	-1.11503	0.026912	0.157088	-1.46911	0.0398758	0.253988
MSTRG.7959	--	67.55	55.26	19.65	7.4	14.05	5.25	48.62	46.02	2.95	29.52	12.47	23.61	36.74	37.46	52.79	59.32	85.32	53.81	-2.41565	7.44008e-05	0.00164405	-0.573038	0.391333	0.722835	0.644061	0.131659	0.465262
MSTRG.7961	--	12.58	13.02	6.04	1.85	4.67	4	11.99	15.39	6.89	4.72	4.46	7.83	11.73	10.36	10.15	11.46	3.86	4.8	-1.58861	0.0039501	0.0357216	-1.01056	0.0154146	0.108367	-0.680221	0.113972	0.433348
MSTRG.8036	--	19.22	23.47	1.85	0.93	1.71	0.67	20.4	28.8	3.67	1.07	1.05	1.59	11.36	0.91	10.32	0.78	0.92	0.33	-3.7502	8.74477e-06	0.000286533	-3.83296	7.91803e-08	7.4996e-06	-3.47613	4.16059e-05	0.00249108
MSTRG.8076	--	4.05	2.89	1.62	0.43	0.56	0.56	2	2.43	2.79	0.86	1.5	1.39	1.73	0.69	1.85	0.68	0.56	0.6	-2.46534	4.637e-05	0.00113009	-0.945108	0.00364022	0.0395748	-1.21453	0.0438454	0.266648
MSTRG.8143	--	1.07	1.47	0.83	0.48	0.34	0.13	0.97	1.07	0.57	0.28	0.32	0.35	0.51	0.27	0.3	0.16	0.2	0.16	-1.82675	0.00539668	0.0445473	-1.45805	0.00331724	0.036976	-1.05445	0.137144	0.474016
MSTRG.8252	--	0.91	0.69	3.66	0.22	0.14	0.16	0.59	0.77	1.01	0.67	1.35	1.22	0.22	0.5	0.23	0.49	0.54	0.36	-3.33848	7.80537e-05	0.00170828	0.451107	0.440075	0.762032	0.549085	0.482249	0.824334
MSTRG.8290	--	1.45	1.48	0	0	0	0	0.75	1.24	0.02	0.03	0	0	0.57	0	1	0.03	0	0	-9.93172	0.0447144	0.189632	-6.06609	0.000329343	0.00660329	-5.70966	0.0023362	0.0439317
MSTRG.8296	--	0.81	2.01	0.28	0	0	0	2.21	2.13	0.09	0.14	0	0	1.99	0.05	3.52	0	0	0	-10.0131	0.000224833	0.00401068	-4.98381	0.0018384	0.0243278	-10.8559	6.5947e-05	0.00350418
MSTRG.851	CKX1	9.61	14.42	0.79	0.19	0.68	0.39	10.47	8.18	0.51	0.39	2.1	1.32	57.26	1.9	46.67	1.49	0	0	-4.30001	0.000173622	0.003255	-2.33023	0.0196658	0.128264	-6.15029	0.00358789	0.0577803
MSTRG.8589	--	2.2	1.77	4.49	5.54	4.57	4.24	1.21	1.27	2.62	3.55	5.03	3.84	2.11	4.65	2.88	3.69	4.61	5.12	0.762321	0.0279012	0.138283	1.2841	0.000531734	0.00953035	0.47728	0.270645	0.655055
MSTRG.8596	Os03g0733400	2.54	2.37	0.12	0	0.08	0	2.74	2.59	0.04	0.72	0.12	0.32	2.46	1.43	2.45	6.73	0	0.02	-5.97441	7.63931e-06	0.00025543	-2.2108	0.0436315	0.211717	0.0904047	1	1
MSTRG.8760	--	0.55	0.97	0.48	0	0.06	0	0.8	0.06	0.34	0.07	0.4	0	0.86	0.06	0.92	0.08	0.22	0	-5.05889	0.00568003	0.0461212	-1.3523	0.339751	0.676013	-2.61667	0.100959	0.40902
MSTRG.8848	--	17.51	11.82	6.84	4.31	3.75	2.77	8.46	11.5	2.25	9.85	6.74	9.51	6.89	3.56	10.63	6.22	7.22	22.24	-1.73976	0.0019157	0.0210717	0.23284	0.863936	0.944544	0.759241	0.292787	0.678288
MSTRG.8985	GSTU6	8.86	8.8	6.16	2.12	3	2.4	12.64	9.71	2.68	8.62	3.68	5.05	10.96	3.55	13.21	3.82	5.4	6.44	-1.66337	0.000254974	0.00440863	-0.528723	0.303702	0.640054	-0.823843	0.13293	0.467632
MSTRG.9011	GSTU6	21.83	25.67	40.73	1.71	12.69	5.16	24.66	22.13	9.7	28.15	4.41	18.95	13.66	108.5	17.3	41.64	117.76	80.94	-2.17336	0.00169023	0.0193043	-0.133143	0.695711	0.899737	0.785225	0.241122	0.62065
MSTRG.9054	--	0.12	0.07	0.12	1.99	0.9	2.25	0	0	0	0.81	0.27	0.82	0	0	0.13	0.24	1.64	0.83	4.05143	4.60672e-05	0.0011245	9.30682	0.000971002	0.0151262	4.38171	0.00695105	0.0894877
MSTRG.9079	--	2.57	1.55	3.79	1.26	0.63	0.55	1.58	2.14	1.46	0.77	1.45	1.18	0.99	0.06	0.89	0.46	0.46	0.29	-1.6968	0.00453849	0.039475	-0.607417	0.118352	0.385732	-0.68105	0.474283	0.822055
MSTRG.9143	--	3.21	2.89	0.96	1.02	1.64	1.1	3.68	4.5	0.82	1.19	0.63	0.83	9.93	0.45	10.06	0.83	0.87	1	-0.908936	0.191575	0.4707	-1.76393	0.0133421	0.0982939	-2.92036	0.000961408	0.0238601
MSTRG.9240	--	3.08	1.04	0.51	0.1	0	0	1.4	1.07	0.11	0	0	0.03	1.11	0.03	0.31	0.04	0.14	0	-5.53294	1.94451e-05	0.000553669	-6.42626	8.61406e-05	0.00231103	-3.00998	0.0508142	0.289291
MSTRG.9324	--	0.93	1.38	0.69	0.09	0.27	0	0.64	1.19	0.91	0.45	0.6	0.91	0.66	0.17	1.04	0.73	0.27	0.62	-3.05889	0.00530597	0.0441167	-0.483322	0.31769	0.653737	-0.207044	0.771804	0.927753
MSTRG.9352	--	1.53	1.24	0	0.45	0	0.06	1.43	1.56	0.2	0.15	0	0.2	0.6	0.07	1.23	0.04	0.15	0.1	-2.44132	0.11449	0.346122	-3.18813	0.00417622	0.0435096	-2.71187	0.0211683	0.174719
MSTRG.9416	CHY1	0.82	1.18	0.73	0	0	0	0.53	0.78	0.55	0.56	0.75	0.83	1.14	0.89	1.88	0.15	0.28	0.06	-9.82972	0.000159338	0.00304216	0.202308	0.90924	0.967446	-2.99631	0.00294059	0.0508063
MSTRG.9926	--	0.76	0.41	0	0.11	0	0.04	0.21	0.56	0.07	0.04	0	0.09	0.4	0.08	0.62	0	0	0	-2.96347	0.0803987	0.277839	-2.69188	0.0495464	0.229691	-8.51833	0.00187193	0.0378325
Os01g0100700	RPS5	51.16	51.91	240.62	379.09	217.5	253.46	45.49	46.92	207.97	165.6	129.21	146.14	92.32	176.8	69.4	70.44	71.09	78.79	1.30644	0.0052168	0.0436075	0.553826	0.2327	0.558894	-0.619641	0.134434	0.469916
Os01g0100900	SPL	399.43	354.48	170.85	113.96	157.46	148.55	396.54	411.73	216.6	139.81	174.59	167.47	477.62	229.83	437.64	263.14	151.49	171.03	-1.13879	0.0183471	0.104118	-1.08873	0.00296228	0.0340717	-0.967326	0.0185538	0.161623
Os01g0101800	--	1.68	2.16	6.6	0.63	1.13	0.99	1.89	2.45	3.12	0.42	0.36	0.76	1.87	0.48	1.16	0.32	0.07	0.1	-1.92462	0.00239328	0.0248136	-2.27625	1.12536e-07	1.03445e-05	-2.84062	0.000611341	0.0175193
Os01g0102300	At4g24930	11.32	8.76	4.31	89.93	52.56	35.86	7.21	10.85	4.67	55.42	21.18	42.52	4.99	17.94	8.93	20.96	35.08	67.21	2.87035	2.1304e-07	1.22951e-05	2.38975	0.000107087	0.00272989	1.95177	0.000713785	0.019489
Os01g0102900	LIR1	0.55	1.33	0.69	8.95	3.54	1.63	1.75	0.65	5.58	4.82	4.93	4.75	1.4	2.98	1.69	4.35	7.12	14.31	2.4579	0.00207082	0.0223055	0.861592	0.17774	0.485627	2.08648	0.00071564	0.0195011
Os01g0105800	At2g16710	10.51	10.39	6.69	20.46	22.53	29.57	11.18	9.83	5.09	24.58	14.47	21.23	12.36	10.04	14.41	12.95	20.1	23.03	1.39503	0.00111356	0.0140789	1.20763	0.0475225	0.223359	0.607389	0.160085	0.512295
Os01g0105900	iolC	60.45	65.99	15.46	3.18	14.54	10.58	69.83	69.67	20.39	11.83	11.06	11.11	69.23	6.46	65.01	11.44	6.48	2.74	-2.326	0.00103899	0.0133226	-2.23347	2.83852e-05	0.000962653	-2.76771	0.000298827	0.0105246
Os01g0106900	DXR	123.35	112.84	20.31	5.56	13.78	9.8	141.8	133.08	50.69	11.43	14.57	13.36	338.95	23.49	234.14	20.35	13.27	10.25	-3.13789	6.74232e-06	0.000230144	-3.04817	4.73291e-10	8.3648e-08	-3.76541	4.90188e-07	9.23343e-05
Os01g0107000	PEX14	33.59	26.27	28.53	17.66	12.41	11.09	32.05	31.21	27.17	16.35	26.43	20.07	38.12	18.59	37.17	27.83	31.15	19.96	-1.10264	0.00310309	0.0300584	-0.524889	0.0429726	0.209941	-0.250061	0.530176	0.84508
Os01g0111900	--	7.26	5.76	27.9	64.27	34.03	34.01	4.51	5.69	38.56	25.52	45.31	33.45	5.11	26.15	5.88	25.48	25.22	42.49	1.69304	0.000592897	0.00866644	1.09669	0.0817196	0.310516	1.3272	0.0278485	0.205577
Os01g0113000	--	0.09	0.05	0	0	0.06	0.08	0.15	0.17	0.25	0	0.03	0.03	0.02	0.07	0.07	0.06	0	0.03	0	0.962175	0.981993	-3.24793	0.00201667	0.025936	-0.830075	0.560111	0.862215
Os01g0113450	--	0.32	0.58	0.23	0	0	0	0.44	0.33	0.43	0	0.1	0.35	0.06	0.07	0.19	0.48	0	0.15	-8.55714	0.000220373	0.00394751	-1.41504	0.176877	0.484507	0.97728	0.559756	0.861869
Os01g0113500	LRK10	1.06	1.41	0.2	0.1	0.04	0.15	0.65	0.85	0.25	0.1	0.22	0.14	0.25	0.16	0.37	0.66	0.34	0.12	-3.20271	0.000925191	0.0121683	-1.92765	0.00826351	0.0711172	0.521953	0.605064	0.876101
Os01g0113650	SD25	83.75	86.45	21.77	8.95	12.2	9.03	64.99	64.25	16.53	14.92	11.71	11.9	23.48	5.29	25.32	5.58	6.43	8.01	-2.66922	6.16112e-06	0.000214136	-1.91964	0.00058386	0.0102293	-1.43392	0.0136237	0.133568
Os01g0113700	LRK10	7.98	7.44	4.77	1.35	1.91	2.26	8.27	9.5	5.9	2.13	2.81	2.39	5.52	1.92	5.55	2.37	1.06	2.26	-1.8709	0.000112999	0.00230969	-1.69117	7.534e-06	0.000331177	-1.1909	0.0321399	0.222995
Os01g0113800	LRK10	6.13	5.59	1.81	0.26	0.38	0.16	5.49	5.01	2.48	0.54	0.95	1.51	2.92	0.75	2.65	0.85	0.49	0.44	-4.08002	2.74414e-09	2.83828e-07	-2.11326	7.07463e-05	0.00200751	-1.82805	0.00468877	0.0690053
Os01g0114300	--	3.74	3.45	2.25	1.1	1.17	1.4	2.86	3.63	3.31	2.63	3.31	2.77	1.86	2.45	1.9	4.87	2.51	3.57	-1.36301	0.00361939	0.0336031	-0.170109	0.332857	0.669128	0.818266	0.0392933	0.251905
Os01g0114550	-	0.79	0.67	0.11	0	0.05	0.03	0.69	0.56	0.14	0.06	0.05	0.12	0.02	0.02	0	0.03	0	0	-4.29462	0.00169044	0.0193043	-2.59538	0.0074112	0.0656609	-0.415037	0.901576	0.963748
Os01g0118600	XAX1	0.52	0.34	1.01	1.72	2.8	2.64	0.59	0.72	2.16	1.68	1.09	2.06	1.11	1.73	1.21	0.72	1.51	2.07	1.93692	0.000152375	0.00292968	0.477088	0.394743	0.726068	0.0864148	0.867986	0.951335
Os01g0118700	XYXT1	21.89	27.66	16.94	15.22	22.91	22.32	25.76	22.27	19.74	17.04	14.16	14.45	40.68	14.27	33.96	7.87	10.65	11.16	-0.137395	0.80104	0.93149	-0.570032	0.0414725	0.205533	-1.58285	0.00105797	0.0256676
Os01g0119000	XYXT1	62.53	77.18	43.52	17.93	30.38	29.68	69.52	69.44	28.96	23.94	31.27	23.7	128.76	27.39	109.19	18.1	22.62	24.3	-1.23229	0.00853356	0.0618476	-1.08949	0.0104384	0.0831558	-2.02889	0.000319691	0.0110504
Os01g0119050	-	7.69	2.87	7.6	1.02	0.53	1.24	2.75	1.58	3.89	0	2.02	2.78	8.11	0.15	11.52	0	0.21	0.95	-2.70243	0.00108902	0.0138145	-0.776104	0.422567	0.747758	-4.09185	0.00385304	0.0607374
Os01g0119100	XAT3	31.75	34.72	56.89	16.61	11.36	14.29	32.4	31.5	40.69	10.06	40.73	19.68	63.55	7.03	51	8.67	6.42	7.18	-1.54551	3.74168e-06	0.000140268	-0.569664	0.144246	0.432134	-2.44873	0.0002436	0.00902726
Os01g0120400	alaXL	26.92	24.28	19.87	13.05	15.62	16.31	24.4	25.19	21.52	7.49	14.55	11.9	22.07	3.94	18.85	6.09	4.84	2.14	-0.659957	0.101082	0.3208	-1.06707	0.000759201	0.0124788	-1.77917	0.00705414	0.0899089
Os01g0120500	--	0.68	0.59	2.32	5.11	1.96	4.37	0.47	0.8	1.52	6.06	6.4	5.95	1.51	2.16	1.4	7.74	6.4	5.05	1.67203	0.00508095	0.0427949	2.72215	7.99757e-10	1.33755e-07	1.9203	1.93178e-05	0.00142749
Os01g0121000	--	0.37	0.21	0.6	3.18	3.35	4.06	0.12	0.13	2.09	2.15	1.2	1.33	0.75	0.11	0.73	0.57	0.45	0.41	3.16584	2.60381e-07	1.46098e-05	1	0.27847	0.613107	-0.153012	0.845997	0.951335
Os01g0121600	--	81.6	91.22	14.15	29.75	25.59	19.65	63.33	66.92	15.72	15.7	12.06	13.22	38.85	8.48	46.63	6.1	6.49	5.62	-1.31804	0.0429705	0.184769	-1.83268	0.00135502	0.0194066	-2.36732	0.000110667	0.00511094
Os01g0121700	ABCG7	9.47	11.26	10.78	20.05	23.31	24.53	10.43	10.61	9.62	22.88	16.65	25.42	9.27	10.54	10.19	19.9	15.04	24.2	1.10739	0.000225221	0.00401342	1.08297	0.00543276	0.0523681	0.979172	0.00329917	0.054979
Os01g0122200	--	1.7	1.04	0.57	0.35	0.65	0.36	1.3	1.37	1.04	0.38	0.4	0.33	2.31	0.7	0.65	0.28	0.09	0.16	-1.28322	0.109358	0.337066	-1.74086	0.00166625	0.0225991	-2.78778	0.0027639	0.0487141
Os01g0124401	RBBI3.3	6.36	6.66	10.12	23.2	36.61	0.65	5.33	5.55	39.42	40.45	23.54	27.76	8.67	6.34	8.78	27.87	79.66	24.87	1.38559	0.10272	0.323843	0.86715	0.147539	0.437299	2.47648	7.64845e-06	0.000718333
Os01g0126100	LPR1	1.39	0.97	0.14	0	0	0	1.64	1.92	0.06	0.09	0.15	0.05	1.99	0.17	1.41	0.22	0.03	0.05	-9.70275	5.77516e-06	0.000203778	-3.64186	0.00105739	0.0160662	-3.57289	0.000694274	0.0191119
Os01g0126900	LPR4	1.35	0.79	5.3	0.26	1.8	1.05	1.22	1.66	2.97	0.84	0.44	0.55	2.69	1.24	2.6	0.18	0.19	0.3	-1.25839	0.222969	0.514	-1.67659	0.000683725	0.0115255	-3.28485	6.81429e-07	0.00011657
Os01g0127000	LPR3	39.34	34.55	4.27	1.25	2.85	0.49	31.79	32.45	7.7	3.92	1.01	2.67	33.25	12.89	43.2	12.72	11.47	5.81	-4.08986	8.33572e-07	3.91039e-05	-3.24272	4.11182e-06	0.000204101	-1.57434	0.00330597	0.0550356
Os01g0127200	LPR5	2.82	2.76	0.02	0.05	0	0	2.86	2.38	0.04	0.11	0	0.02	2.79	0.06	4.08	0	0	0	-6.80735	3.04932e-05	0.000798709	-5.34395	0.00017179	0.00398524	-11.1737	0.000253689	0.00929609
Os01g0127700	--	8.95	6.22	3.79	1.91	1.66	0.92	6.42	6.98	2.52	2.05	1.72	2.1	2.1	0.93	3.26	0.75	1.2	0.84	-2.07817	9.47256e-05	0.00199802	-1.43941	0.00290419	0.0336179	-1.17279	0.0443834	0.26881
Os01g0127900	PMI1	78.34	78.47	14.27	7.79	6.73	5.35	76.69	78.84	10.27	7.34	6.21	6.58	36.13	2.47	35.71	4.92	3.6	1.41	-3.10601	1.49612e-06	6.51969e-05	-3.04202	1.01783e-05	0.000427152	-2.90369	0.000304914	0.0106717
Os01g0128700	--	3.32	3.33	1.46	0.06	0.52	0.67	3.39	3.72	2.84	0.66	0.76	0.92	1.87	0.81	2.05	0.4	0	0.11	-2.69777	0.00193639	0.0212236	-2.08819	7.82315e-06	0.000342568	-3.21327	0.00172384	0.0356341
Os01g0128800	--	47.51	39.34	21.83	5.11	7.22	7.31	43.69	44.48	22.49	9.29	10.63	11.02	40.78	5.54	34.95	5.85	3.19	3.57	-2.46822	1.96455e-07	1.15515e-05	-1.83859	5.61318e-06	0.000261139	-2.68815	3.55278e-05	0.00221827
Os01g0129500	--	0.05	0	0.07	0.16	0.33	0.28	0	0.07	0.62	0.39	0.73	0.72	0	0.27	0.1	0.72	0.79	1.31	2.68182	0.0217528	0.117245	1.41504	0.202607	0.520132	2.9301	0.00237951	0.0444719
Os01g0132000	WIP1	911.66	796.93	534.35	606.89	292.64	207.84	986.92	796.29	467.86	275.31	433.7	308.97	892.56	224.88	1018.66	315.24	484.78	310.37	-1.01825	0.0459078	0.193048	-1.1449	0.00325169	0.0364945	-0.943913	0.0920801	0.39031
Os01g0133600	--	0.45	0.17	0.19	3.44	2.8	1.73	0	0.16	0.72	1	0.62	0.82	0.07	0.28	0.13	0.16	0	0	3.29859	1.55113e-06	6.73377e-05	1.47131	0.157013	0.452832	-1.58496	0.403014	0.775743
Os01g0134500	STE1	23.95	23.06	45.96	71.61	54.2	54.63	19.5	19.92	48.05	69.32	68.27	63.27	22.13	88.5	24.25	73.87	90.91	121.21	0.956682	0.000666373	0.00947911	1.19933	0.000246235	0.00527007	1.08429	0.0424546	0.262587
Os01g0134700	CBP60B	26.5	25.69	7.53	3.34	4.51	10.69	18.37	20.01	5.25	5.38	5.71	5.1	19.32	1.65	14.19	0.8	0.62	1.57	-1.68757	0.0103652	0.0710581	-1.43022	0.00670676	0.0612841	-3.55572	5.30827e-06	0.000544285
Os01g0134850	--	1.77	1.45	0	0	0.07	0	0.86	0.97	0	0	0	0	0.18	0	0	0	0	0	-5.52356	0.00236551	0.0246298	-9.25267	0.00247801	0.0300863	-5.90689	0.427641	0.794589
Os01g0135700	CML16	113.1	114	41.62	18.66	22.61	25.25	83.51	83.49	19.98	29.33	27	21.89	52.28	22.67	68.18	13	16.16	12.17	-2.01424	0.00012715	0.00253998	-1.25727	0.0197776	0.128846	-1.79206	0.000267364	0.0097018
Os01g0135900	HSP17.9B	16.71	17.2	12.14	7.88	4.63	4.87	12.43	15.24	5.63	5.91	8.44	5.66	7.89	1.33	8.21	1.22	2.67	0.34	-1.40577	0.00206166	0.0222487	-0.734801	0.0873452	0.322369	-2.04284	0.0187766	0.162704
Os01g0136000	HSP16.9C	2.82	3.12	0	134.18	123.98	126.83	3.49	2.6	0	81.94	71.65	62.08	0.49	0	2.38	8.12	24.42	27.19	6.01821	7.18612e-05	0.00160298	5.14624	5.24766e-06	0.000250651	4.37933	1.56573e-05	0.00120131
Os01g0136050	--	3.78	1.54	0.83	78.42	103.81	95.61	2.26	1.04	0	67.45	55.55	47.07	1.93	0	0.63	0	9.41	20.13	5.49752	9.76414e-21	8.37492e-18	5.68752	3.13485e-08	3.43401e-06	3.52845	0.170317	0.527087
Os01g0136100	HSP16.9A	14.46	12.91	1.34	254.57	369.6	308.6	15.6	15.18	0.22	327.99	226.15	250.73	7.56	1.39	11.64	136.18	413.96	533.48	5.0219	1.75952e-11	2.96176e-09	4.69842	2.5087e-05	0.000880407	5.71777	1.90778e-14	3.19829e-11
Os01g0136200	HSP16.9B	23.76	27.8	2.86	467.63	575.65	552.14	24.67	23.13	0.67	392.62	239.6	296.1	6.63	0.59	14.16	19.55	48.53	48.95	4.87366	2.49391e-11	3.92837e-09	4.25946	3.66071e-05	0.00116976	2.45254	0.0046021	0.0682458
Os01g0136400	LRK10L-1.2	93.83	76.16	45.34	37.98	27.16	24.25	84.29	75.66	46.18	26.85	31.15	29.13	54.14	26.01	62.26	25.2	34.18	32.4	-1.26836	0.00540829	0.0446002	-1.24231	0.000578202	0.0101509	-0.633799	0.14189	0.481771
Os01g0136500	--	5.55	8.09	2.41	1.32	3.03	1.01	7.18	8.25	3.1	2.15	1.19	2.26	2.97	2.43	4.15	3.63	0.67	2.77	-1.58227	0.0305292	0.147432	-1.72636	0.00278629	0.0327282	-0.433791	0.482506	0.824564
Os01g0136800	LRK10L-1.2	48.7	48.83	22.44	16.08	15.98	15.27	43.2	47.77	23.09	15.61	16.39	16.95	25.68	14.63	27.83	12.05	17.38	19.02	-1.34185	0.00421027	0.0374066	-1.22041	0.00174804	0.0234213	-0.492005	0.229484	0.60729
Os01g0137232	-	1.17	0.43	0.18	0.06	0	0	0.61	0.73	0.36	0.08	0	0	0.86	0	0.49	0	0.06	0.06	-4.89077	0.00573396	0.0464775	-4.40939	0.00151026	0.0210583	-3.49185	0.0738574	0.350264
Os01g0138350	-	3.07	2.21	1.25	0.36	0.18	0.31	1.84	2.6	1.55	0.52	0.69	0.88	1.33	0.17	0.54	0.85	0.52	0.48	-2.94155	0.000102874	0.00214097	-1.51905	0.00292673	0.0337761	-0.141044	0.829182	0.951335
Os01g0138400	LRK10L-2.7	43.86	48.78	9.8	1.8	5.95	3.66	50.67	58.35	8.98	8.67	4.02	6.82	35.37	3.96	40.88	4.31	6.03	6.12	-3.16641	5.02197e-06	0.000180198	-2.5965	0.000144931	0.00350442	-2.28482	0.00114579	0.0270734
Os01g0138500	--	9.85	8.45	0.45	1.93	0.22	0.87	8.09	8.14	0.62	0.39	0.62	0.59	3.09	0	3.78	0.33	0.56	0.12	-2.63427	0.00686868	0.0529793	-3.3966	5.61891e-05	0.00165654	-2.76595	0.0295706	0.21296
Os01g0139600	LPP3	4.69	4.81	11.14	25.91	13.41	18.46	5.3	5.28	10.38	19.14	18.62	17.02	7.68	12.85	6.94	14.04	14	17.7	1.48513	8.84321e-05	0.00189083	1.38601	1.13565e-06	7.13152e-05	0.735599	0.0448466	0.270313
Os01g0148000	PRT6	10.31	33.19	5.06	0.29	8.07	10.82	18.77	34.69	22.75	7.62	4.66	11.6	10.35	9.27	5.95	17.33	0.52	1.22	-1.34017	0.169034	0.437115	-1.67418	0.000184604	0.00420243	-0.423147	0.598577	0.872764
Os01g0149200	--	0.48	0.45	0.12	0.05	0.04	0	0.39	0.27	0.02	0.02	0.09	0.05	0.21	0.01	0.23	0	0.08	0	-3.54432	0.00206376	0.0222573	-2.08746	0.0519784	0.236364	-2.49185	0.157043	0.507909
Os01g0149500	RGA1	8.77	11.54	1.98	0.83	1.45	2.24	7.21	10.02	1.62	1.91	1.01	1.56	3.87	1.42	3.41	1.34	0.29	0.77	-2.302	0.000873943	0.0116577	-2.07299	0.00147613	0.0206664	-1.85798	0.00215039	0.0414131
Os01g0149700	--	2.82	1.09	1.14	3.18	3.76	6.19	2.39	2.52	1.9	6.67	4.84	6.35	1.52	0.38	1.57	3.35	2.58	3.15	1.37851	0.0120989	0.0788509	1.39101	0.00118044	0.0174607	1.38776	0.0253037	0.194334
Os01g0149900	--	7.65	7.35	4.61	0.55	1	0.69	7.83	8	3.75	1.15	1.71	1.56	3.32	1	3.72	0.65	0.89	0.29	-3.13002	4.02272e-10	4.88114e-08	-2.14726	2.64067e-06	0.000143034	-2.13535	0.00141177	0.0312882
Os01g0152000	At3g47570	0.75	0.57	0.36	0.07	0.24	0.15	0.89	0.45	0.35	0.21	0.04	0.13	0.2	0.27	0.39	0.18	0.04	0.19	-1.86876	0.0129657	0.082328	-2.15295	0.00412643	0.0431482	-1.06871	0.174843	0.533322
Os01g0152800	At3g47110	0.9	0.86	0.19	0.13	0.11	0.16	1.07	0.93	0	0.11	0.13	0	0.48	0.12	0.79	0.24	0.11	0	-2.2854	0.00613269	0.0488123	-3.05889	0.0462967	0.219797	-1.98966	0.0720483	0.345741
Os01g0153800	CXE15	10	13.83	2.39	4.29	2.86	1.98	10.8	9.35	3.85	2.68	3.21	2.99	3.61	1.72	5.8	2.57	3.59	3.32	-1.52198	0.0264383	0.133581	-1.4344	0.00360759	0.0393552	-0.231495	0.652453	0.89866
Os01g0154000	--	0	0.06	0	4.5	2.2	3.81	0	0	0.18	0.55	0.18	0.35	0	0.21	0	0	0	0	7.45258	3.08932e-08	2.2962e-06	2.58496	0.112059	0.373316	-6.12928	0.55463	0.860153
Os01g0155200	At2g19130	1.58	1.54	0.14	0	0	0	1.3	1.29	0.13	0	0.02	0.02	0.24	0.02	0.32	0	0	0.02	-10.0857	4.88774e-07	2.49779e-05	-6.08746	1.9476e-05	0.000721137	-4.85798	0.0187842	0.162704
Os01g0156300	--	1.42	1.31	3.46	17.33	7.24	14.71	1.61	1.14	2.8	6.85	10.86	6.83	2.07	1.99	0.92	3.15	5.92	3.9	2.66578	5.18465e-08	3.61861e-06	2.14458	4.48868e-07	3.35302e-05	1.38096	0.017053	0.153413
Os01g0157200	--	0.3	0.04	0	5.74	3.64	6.62	0.07	0.07	0	8.17	2.43	5.24	0.16	0	0	1.5	2.18	1.05	5.55639	2.04049e-10	2.63415e-08	6.822	3.65639e-12	1.1827e-09	4.8857	1.19461e-05	0.00100136
Os01g0157400	--	0	0	0.08	0.47	0.33	1.43	0	0	0	0.84	1.1	0.64	0	0	0	0.21	0.09	0.35	4.8009	0.00846747	0.061559	9.74819	0.000350199	0.00693456	7.75933	0.161389	0.514232
Os01g0157500	--	0.36	0.08	0.42	3.3	1.89	3.53	0.22	0.45	0.29	1.83	1.57	0.89	0.27	0.2	0.7	0.29	0.61	0.57	3.34192	1.74482e-05	0.000509484	2.15987	0.0101854	0.0818407	0.329308	0.786726	0.93429
Os01g0157600	--	1.16	2.16	0.68	17.11	8.41	18.14	1.27	1.35	0.67	14.69	6.79	10.18	0.85	0.36	1.35	4.77	5.59	6.73	3.44824	8.95739e-09	8.05204e-07	3.2665	4.51327e-08	4.68929e-06	2.73894	8.32212e-06	0.000752527
Os01g0158500	EMB1027	33.19	23.49	15.85	6.35	5.64	5.25	24.51	31.62	13.84	9.15	7.23	12.14	11.47	7.81	15	10.35	8.2	9.11	-2.07282	4.07835e-06	0.000150426	-1.29476	0.0029032	0.0336177	-0.309566	0.383142	0.76059
Os01g0158900	NFXL2	17.91	15.7	18.31	6.41	8.05	7.37	17.85	14.41	18.81	10.71	12.17	11.69	12.67	13.56	15.27	18.81	17.73	17.59	-1.24998	0.0013939	0.0167595	-0.562955	0.00012398	0.00306481	0.383317	0.464368	0.8156
Os01g0159200	FLA11	5.47	2.95	0.67	0	0.22	0	1.53	1.56	0.65	0.74	0.67	0.56	2.12	0.25	3.03	0.36	0	0	-5.3687	7.9207e-05	0.00172911	-0.924843	0.152627	0.445625	-3.90689	0.00559356	0.0774589
Os01g0159300	RHG1A	342.53	306.33	146.47	74.73	113.19	82.28	302.03	321.78	124.49	144.55	86.16	138.2	151.56	108.9	177.17	129.8	97.32	104.61	-1.55753	0.0015056	0.0177666	-1.02035	0.0258534	0.152939	-0.399702	0.218121	0.592633
Os01g0159600	EMP1	38.63	46.63	16	12.85	5.42	2.79	38.2	37.2	9.56	13.69	8.21	12.88	18.56	32.66	27.57	47.74	41.48	3.77	-2.26549	0.000524662	0.00785027	-1.28853	0.0209682	0.133769	0.239063	0.754015	0.921818
Os01g0160150	--	0.15	0.04	0.04	0.72	0.61	0.52	0.07	0.23	0.09	1.06	0.2	0.42	0.18	0.27	0.04	0.31	0.52	0.21	3.00782	0.001983	0.0216241	2.10692	0.0441505	0.213631	1.08573	0.273614	0.658579
Os01g0160700	RLP6	11.44	12.1	3.59	2.74	2.32	3.08	10.78	11.37	4.21	2.27	3.54	3.2	9.42	1.57	7.3	1.43	0.54	1.19	-1.73679	0.00214632	0.0229358	-1.54875	0.00108216	0.016367	-2.53306	0.000133534	0.00583736
Os01g0160800	RIP30	71.98	87.44	20.41	12.1	17.93	14.57	69.53	76.23	15.23	17.06	9.18	15.3	59.41	4.2	46.52	5.23	8.52	2.59	-2.01152	0.000737492	0.0102807	-1.9544	0.00157108	0.0216597	-2.75273	0.000548645	0.0162075
Os01g0164900	--	1.38	2.95	0.36	0	0.7	1.15	1.39	2.04	1.46	0.28	0.25	0.65	0.38	0.55	0.22	0.93	0.12	0	-1.34206	0.248568	0.547449	-2.05105	0.000480962	0.00883747	-0.131245	0.896838	0.962887
Os01g0165000	DREB2A	76.5	71.22	32.42	18.88	23.52	22.3	72.29	69.5	24.4	34.75	37.34	34.63	64.14	28.13	67.08	32.53	37.8	27.01	-1.47728	0.00260525	0.0264288	-0.639003	0.120711	0.390232	-0.711094	0.0777477	0.359025
Os01g0165200	--	2.18	1.78	1.14	0.55	0.3	0.73	1.5	1.83	0.59	0.67	1.23	0.83	0.8	0.51	0.89	0.25	0.19	0.54	-1.69057	0.00596869	0.0479471	-0.521953	0.247638	0.575868	-1.16665	0.0917775	0.389569
Os01g0167100	--	3.34	1.6	2.9	2.03	0.49	1.24	2.17	2.31	2.35	0.94	0.94	0.86	2.45	1.26	1.92	1.25	1.69	1.37	-1.06012	0.160451	0.424381	-1.31771	0.00467967	0.0470809	-0.385447	0.340036	0.724559
Os01g0167900	NET4A	52.78	51.07	23.8	6.47	9.38	13.4	55.57	49.74	19.12	9.25	10.39	9.74	33.63	2.83	25.96	1.35	1.3	1.21	-2.12569	4.71434e-05	0.00114488	-2.08243	1.76151e-05	0.000664433	-4.01534	4.40876e-08	1.46358e-05
Os01g0171100	--	4.86	3.53	6.63	5.35	3.86	7.23	3.74	5.49	7.62	7.76	13.69	11.63	5.55	5.87	4.2	25.8	13.19	14.05	0.130325	0.568426	0.825057	0.973211	0.0073762	0.0654185	1.76369	1.57693e-05	0.00120714
Os01g0174400	--	0.78	0.49	0.24	0.07	0.11	0.11	0.41	0.45	0.17	0.24	0.42	0.31	0.27	0.2	0.25	0.19	0.06	0.26	-2.38042	0.00512784	0.0430631	-0.0865877	0.685601	0.89269	-0.4975	0.575364	0.869073
Os01g0175100	--	18.62	26.48	11.3	94.5	74.27	38.06	21.63	18.8	27.37	47.33	34.74	35.66	23.33	42.82	30.49	32.92	47.9	62.99	1.87468	0.000450306	0.00695281	0.796125	0.0142695	0.103066	0.573472	0.155714	0.505587
Os01g0175400	--	7.43	7.44	14.82	11.16	9.85	13.25	6.95	6.73	9.44	10.46	14.14	12.45	6.42	6.9	6.27	12.26	15.82	13.26	0.206548	0.335126	0.644124	0.680332	0.0103337	0.0825902	1.07742	0.00151883	0.0329296
Os01g0175850	UGT73C1	1.19	1.33	1.62	7.72	10.14	4.35	0.6	1.22	1.12	7.29	0.97	5.78	1.3	3.22	1.38	2.38	2.51	2.24	2.42351	7.51932e-08	5.04309e-06	2.25565	0.00390877	0.0416988	0.273187	0.582918	0.869073
Os01g0176000	UGT73C6	3.95	3.2	8.06	12.09	20.09	13.81	2.35	4.22	6.06	13	4.7	11.87	1.54	5.92	2.5	5.43	4.83	5.35	1.5963	2.08638e-05	0.000583422	1.22728	0.0209328	0.13363	0.648253	0.204969	0.574757
Os01g0177150	-	0.19	0.13	0.17	1.08	1.14	0.82	0.27	0.35	0.18	0.6	0.39	0.41	0.09	0.38	0.27	0.92	0.28	0.24	2.63322	6.12449e-06	0.000213079	0.807355	0.320192	0.656211	0.960472	0.288356	0.67389
Os01g0177900	ABCG31	0.36	0.38	4.23	23.19	12.26	21.47	0.14	0.36	6.62	13.2	9.49	13.62	0.05	1.98	0.31	1.19	1.54	2.37	3.51762	8.21476e-07	3.87482e-05	2.35042	1	1	1.12399	1	1
Os01g0178300	--	3.16	3.86	12.49	11.4	12.13	11.37	2.6	3.54	6.16	6.4	11.31	4.87	1.43	3.35	1.74	6.4	9.42	9.24	0.839013	0.0506165	0.206365	0.876387	0.0927691	0.33401	1.94244	0.000334914	0.0113657
Os01g0178500	IAA1	25.85	20.9	79.17	118.89	86.69	83.21	21.01	20.65	73.93	76.58	84.88	76.76	18.77	59.21	21.97	55.81	91.9	104.91	1.19751	0.00251992	0.0258226	1.04328	0.0141944	0.102719	1.33769	0.00719138	0.0908173
Os01g0179000	AT7	100.23	127.3	63.42	19.13	18.96	10.26	102.76	102.85	43.84	27.52	67.16	33.91	63.27	4.16	68.26	3.14	5.92	6.4	-2.58918	6.81043e-08	4.59457e-06	-0.955972	0.0325053	0.176542	-3.1337	7.4867e-05	0.00383825
Os01g0179500	--	35.22	38.49	21.57	11.94	12.27	18.37	41.26	38.17	18.09	19.44	28.4	23.98	23.63	11.48	23.61	10.25	6.82	7.47	-1.162	0.0101805	0.0701282	-0.441312	0.176198	0.483475	-1.25872	0.00251782	0.0461312
Os01g0180800	HSP70-14	229.11	205.98	210.88	1590.05	1728.7	1848.95	182.59	170.24	129.94	1093.68	658.6	858.26	174.66	177.91	170.55	98.04	134.88	131.25	2.99998	9.73034e-13	2.21278e-10	2.43494	3.09045e-07	2.43032e-05	-0.52253	0.0152424	0.143477
Os01g0180850	--	0	0	0	0.14	0.19	0.15	0	0	0.05	0.11	0.13	0.15	0	0	0	0.12	0	0.03	7.32193	0.00391205	0.0354823	2.96347	0.0618621	0.262906	5.64386	0.352362	0.73479
Os01g0181166	--	0.28	0.31	2.94	9.22	3.45	4.02	0	1.13	2.24	2.64	5.05	2.81	0	3.47	0.1	3.26	7.63	6.54	2.24124	0.00509035	0.0428328	1.63957	0.106726	0.362238	2.28758	0.0555923	0.302447
Os01g0182300	--	6.47	5.54	7.06	3.89	2.53	1.26	6.15	5.21	5.13	2.58	2.61	2.26	3.37	4.31	4.24	1.64	3.42	4.47	-1.31213	0.0197126	0.10932	-1.14628	0.002005	0.0258731	-0.322836	0.574369	0.869073
Os01g0182400	TKI1	27.56	25.06	11.42	6.65	10.99	9.13	28.04	26.52	12.59	9.64	9.84	10.73	13.93	6.58	16.93	8.34	4.75	4.56	-1.25836	0.0145623	0.0893594	-1.15236	0.00489666	0.0486784	-1.08491	0.0220082	0.178369
Os01g0184050	--	4.93	2.99	0.72	151.09	62.28	71.33	1.87	3.89	1.27	50.8	47.93	49.64	1.04	0.74	0.54	4.79	5.45	4.03	5.04227	3.55031e-13	8.5855e-11	4.39953	1.38863e-15	7.55748e-13	2.62079	5.59263e-06	0.000569955
Os01g0184100	HSP18.0	247.79	247.46	31.65	2234.4	2828.12	3231.02	209.18	201.78	22.03	1901.14	1758.85	1760.8	84.77	97.63	124.95	167.52	265.43	255.3	3.97639	2.65489e-08	2.03043e-06	3.6461	1.10265e-05	0.000457707	1.16305	0.00228185	0.0431761
Os01g0185100	--	7.67	3.64	2.51	0.46	1.35	0.39	3.85	4.8	1.07	1.71	0.28	0.53	4.23	0.35	5.42	2.21	1.33	0.65	-2.65118	0.000836175	0.0112602	-1.94753	0.0237864	0.145144	-1.25498	0.156018	0.506083
Os01g0185500	PCO2	4.81	4.37	11.74	16.2	24.82	13.22	3.71	4.72	18.77	33.7	11.32	29.35	17.68	64.94	21.08	44.13	39.53	53.38	1.37447	0.000611466	0.00888156	1.45111	0.0159785	0.111268	0.402181	0.39981	0.7729
Os01g0185900	WRKY72	31.9	35.01	7.85	1.49	2.05	2.29	24.66	30.44	6.39	4.89	5.5	4.41	11.06	4.35	11.97	3.25	5.31	2.9	-3.6807	4.77408e-09	4.56649e-07	-2.05475	0.000383635	0.00745675	-1.25652	0.0178408	0.158003
Os01g0186900	--	181.47	213.25	122.79	29.78	28.98	27.93	140.35	159.45	34.01	37.05	23.94	30.63	65.59	10.64	70.31	7.15	18.11	8.82	-2.57765	3.06627e-10	3.81495e-08	-1.86529	0.00144322	0.0203385	-2.1043	0.00227846	0.0431504
Os01g0187300	--	14.58	12.3	33.36	6.57	1.1	3.03	12.61	10.17	37.93	5.45	23.28	15.13	29.83	3.32	24.57	3.1	2.26	4.56	-2.49311	0.00012219	0.00245949	-0.469028	0.404939	0.734059	-2.54066	0.000290126	0.0102938
Os01g0187500	Os02g0677700	14.84	11.23	13.78	6.31	4.88	5.49	12.76	11.89	15.36	8.17	11.7	10.85	11.66	7.89	12.06	10.23	10.52	9.75	-1.25646	0.000258932	0.00445858	-0.381182	0.0347419	0.183402	-0.0515718	0.825896	0.951335
Os01g0187600	CKX1	55.63	63.76	8.81	3.66	5.24	2.57	71.85	71.72	7.44	2.95	5.67	3.94	416.18	11.74	360.57	7.7	6.64	2.1	-3.48246	7.41563e-07	3.53674e-05	-3.58774	1.19432e-06	7.43716e-05	-5.58381	6.42327e-10	4.39522e-07
Os01g0187900	MYBS3	20.26	16.64	26.64	50.85	54.77	50.99	18.14	17.89	25.03	44.17	23.19	33.12	17.57	31.35	16.27	31.16	26.64	20.55	1.30144	2.33937e-07	1.3322e-05	0.718609	0.0701002	0.283334	0.265283	0.478589	0.823916
Os01g0189100	--	5.46	5.64	7.22	18.13	16.49	23.43	5.33	5.74	9.47	26.95	19.14	28.41	4.55	9.84	4.57	38.61	17.1	20.06	1.66388	1.00862e-08	8.88076e-07	1.8588	1.43508e-09	2.20649e-07	1.99867	1.54548e-05	0.00119122
Os01g0191100	RPP2A	115.44	142.32	515.32	661.43	546.95	594.16	135.34	104.36	430.04	437.46	399.84	372.57	168.3	483.88	150.71	281.43	416.17	400.29	1.22134	0.00362031	0.0336031	0.853179	0.0495722	0.229749	0.451459	0.323185	0.70966
Os01g0191800	AUR1	2.51	2.81	3.32	2.12	2.48	1.57	1.67	2.03	2.82	1.01	0.67	0.95	1.06	0.98	1.2	0.11	0.75	0.23	-0.485761	0.36882	0.675432	-1.30981	0.00205984	0.0263443	-1.57167	0.0746603	0.352409
Os01g0192000	Os01g0192000	26.76	26.52	24.2	126.57	137.79	91.73	23.67	22.52	47.73	88.11	45.13	68.32	21.58	29.8	28.14	24.97	28.63	31.67	2.20035	2.74277e-10	3.4883e-08	1.10171	0.00692216	0.0625237	0.10072	0.835947	0.951335
Os01g0192600	NDL2	2.96	3.13	6.1	9.86	23.1	26.61	2.93	2.97	7.62	11.2	8.73	9.46	2.82	2.44	2.28	1.83	1.55	1.59	2.28889	4.40046e-07	2.27229e-05	1.12023	0.00393763	0.0419284	-0.601319	0.155646	0.505587
Os01g0192900	ACS7	0	0.04	0	0.11	0.69	0.72	0	0	0.57	0.68	0.44	0.42	0	0.34	0.07	0.08	0.04	0.07	5.24793	0.000940105	0.0123074	1.4339	0.290868	0.627271	-1.10962	0.564609	0.865182
Os01g0194000	--	40.59	38.99	9.58	1.44	4.14	3.58	28.78	29.56	6.64	6.25	5.75	6.59	14.49	2.09	15.26	2.59	2.58	2.44	-3.28298	1.03542e-06	4.65994e-05	-1.80547	0.00158609	0.0217878	-2.06487	0.0019646	0.0389769
Os01g0195801	BHLH41	12.99	12.1	7.97	1.2	2.03	0.5	10.19	12.29	11.58	0.71	2.42	1.33	16.56	2.29	17.38	1.55	1.14	0.99	-3.14784	3.48022e-07	1.87609e-05	-2.93296	1.74059e-10	3.51061e-08	-3.29941	6.48984e-06	0.000636251
Os01g0196300	BHLH41	202.74	187.66	65.71	10.79	13.21	19.41	180.56	175.42	67.32	13.46	20.95	16.41	239.48	34.64	199.06	13.18	8.99	12.14	-3.39328	1.13361e-09	1.25571e-07	-3.05821	5.39574e-10	9.39105e-08	-3.78569	1.84023e-09	1.04578e-06
Os01g0196500	PRA1F3	13.76	13.86	18.03	14.49	5.75	10.55	13.72	13.22	16.03	7.41	15.55	8.95	36.92	6.69	25.41	4.79	5.48	4.75	-0.568153	0.240138	0.53745	-0.429321	0.115031	0.379054	-2.20013	0.000262691	0.00957365
Os01g0196600	ENPP1	36.42	43.93	50.06	28.58	27.61	28.09	44.52	45.89	35.59	22.31	32.51	25.47	66.18	12.59	43.05	10.12	6.5	8.57	-0.629792	0.046398	0.194416	-0.650132	0.0174846	0.118477	-2.27383	7.85379e-05	0.00394122
Os01g0196800	--	2.38	1.7	0.24	0.15	0.07	0.06	1.12	1.2	0.06	0.13	0.04	0.07	0.85	0.13	0.68	0.25	0.08	0.27	-3.94753	2.43694e-05	0.000663518	-3.30986	0.00205372	0.0262844	-1.46815	0.100524	0.408045
Os01g0198900	--	0.78	1.22	2.99	2	3.06	2.38	0.71	0.78	2.61	3.65	6.48	5.36	2.57	32.78	2.45	41.9	80.16	39.62	0.576263	0.213186	0.501548	1.91764	0.000328802	0.00660049	2.09668	1	1
Os01g0201100	GLCAT14A	2.71	2.87	4.01	1.79	1.16	1.5	2.57	3.44	4.94	1.34	2.12	1.8	2.08	0.85	2.58	0.35	1.06	0.42	-1.10773	0.0123681	0.0799525	-1.0578	0.000764002	0.0125209	-1.59021	0.0289204	0.209839
Os01g0201200	HT1	34.87	38.68	19.73	3.62	3.03	5.12	47.54	41.43	17.41	7.43	13.77	9.53	36.34	3.58	34.35	2.85	2.44	3.17	-2.98645	2.95031e-10	3.69067e-08	-1.79151	0.000175023	0.00404381	-3.13405	8.21277e-06	0.000752366
Os01g0203400	--	0.77	3.22	0.31	10.8	25.67	16.09	1.86	1.57	1.05	10.6	1.58	7.08	0.36	3.67	0.96	2.43	5.67	9.85	3.61156	9.86251e-06	0.000318298	2.10404	0.010392	0.0829404	1.84687	0.0239695	0.18795
Os01g0203900	--	3.73	1	1.2	0	0.29	0	1.79	0.94	0.3	0.55	0	1.54	1.54	1.16	0	0.28	0.47	1.28	-4.35391	0.000305875	0.00512363	-0.535815	0.556319	0.832083	-0.41148	0.742879	0.921818
Os01g0204000	--	9.82	7.76	10.71	13.96	19.77	23.61	9.98	8.36	8.53	16.37	12.19	15.18	7.32	3.93	8.04	6.16	6.91	6.51	1.01925	0.00184944	0.0205794	0.702957	0.0869905	0.321579	0.0215276	0.982183	0.992035
Os01g0207200	--	7.77	8.81	5.26	2.3	1.56	2.39	7.69	8.11	4.65	1.68	3.56	3.02	11.45	2.22	12.29	1.13	0.98	2.24	-1.80504	9.08824e-05	0.00192941	-1.30789	0.00168572	0.0227911	-2.5772	0.000109465	0.00506941
Os01g0209901	--	0.21	0.16	0.45	0	0	0	0	0.17	0	0	0	0	0	0	0	0	0	0.41	-8.09452	0.00338794	0.0320934	-5.82443	0.358222	0.693492	7.09452	0.174153	0.532567
Os01g0210200	--	0.53	0.3	0.85	0	0.36	0.11	1.32	1.62	0.55	0.21	0.09	0	0.57	0.08	1.22	0	0	0	-1.83773	0.287046	0.592254	-3.54019	0.00442409	0.045443	-9.28386	0.0211123	0.174525
Os01g0211600	CYP710A1	18.23	21.35	16.85	169.57	156.02	93.22	14.29	14.74	19.06	87.5	35.81	64.97	12.63	20.05	18.44	27.01	34.1	25.3	2.89176	7.13632e-14	1.94516e-11	1.96907	6.67896e-06	0.000302113	0.75731	0.0325874	0.224656
Os01g0212700	EL5.1	17.35	19.39	39.31	20.66	8.16	12.76	15.59	16.99	16.94	25.86	38.7	30.25	47.88	9.05	44.84	5.05	5.99	6.47	-0.871058	0.0959379	0.310794	0.937028	0.00412095	0.0431303	-2.53906	3.10703e-05	0.002015
Os01g0213100	ATL9	1.36	1.57	0.08	0.05	0.05	0.16	1.5	1.35	0.03	0.16	0.19	0	0.94	0.31	1.22	0.23	0.05	0.1	-3.53318	0.00595856	0.0478988	-3.04064	0.0254986	0.151393	-2.70044	0.0113939	0.11987
Os01g0213400	ATL61	11.26	16.48	3.64	4.23	2.01	1.7	11.85	10.06	2.62	2.96	3.07	2.46	11.58	1.69	10.31	2.12	4.07	1.37	-1.98263	0.00335313	0.0318515	-1.53071	0.00949305	0.0783132	-1.64111	0.0282195	0.207381
Os01g0214200	At5g45920	3.45	3.19	8.83	22.02	12.61	16.49	4.13	3.13	8	13.59	21.55	18.23	2.98	8.43	2.01	32.27	42.61	31.04	1.72441	2.12899e-05	0.000593887	1.80627	3.72251e-07	2.84262e-05	2.98052	2.15194e-08	8.107e-06
Os01g0214500	TAX1	10.42	10.82	8.96	3.87	4.67	2.55	10.66	10.69	7.19	5.94	8.01	7.67	12.09	3.52	15.44	4.26	7.68	5.19	-1.44529	0.00414262	0.03701	-0.400619	0.191489	0.505867	-0.858068	0.17208	0.529795
Os01g0214800	At5g45910	28.52	39.23	39.48	24.25	28.6	26.26	32.79	38	44.69	20.19	29.97	27.54	63.29	13.98	53.83	10.11	11.59	8.98	-0.438777	0.223169	0.514288	-0.571657	0.00280365	0.0328197	-2.0953	0.000186643	0.00740586
Os01g0218200	TTL1	8.51	7.82	8.29	6.82	8.54	6.96	7.96	8.73	9.47	7.99	8.24	9.77	11.76	5.49	10.26	4.38	2.7	3.34	-0.141494	0.820379	0.93649	-0.00885092	0.625279	0.86329	-1.4006	0.00125773	0.0287656
Os01g0219300	--	0.42	0.24	5.9	8.73	13.91	14.37	0.3	0.13	21.33	9.21	12.74	9.99	0.35	9.81	0.23	4.88	11.24	5.69	2.49615	0.00138726	0.0166913	0.553686	1	1	1.06979	0.27134	0.656035
Os01g0220300	--	10.34	7.72	31.27	51.47	31.66	36.77	11.23	8.47	25.33	29.19	32.46	26.76	11.37	31.74	12.31	26.31	36.5	41.38	1.28129	0.00251216	0.0257832	0.973323	0.00866345	0.0735621	0.910738	0.0517354	0.292075
Os01g0220500	--	10.79	11	4.59	3.56	1.2	1.92	9.79	9.94	4.35	1.75	5.24	3.22	3.23	0.44	3.06	2.39	2.12	0.27	-1.98152	0.00154374	0.0181418	-1.23785	0.0165046	0.113633	-0.493596	0.566631	0.865902
Os01g0221000	--	18.85	15.84	20.28	58.14	18.91	11.93	18.82	17.9	38.36	26.6	50.71	29.28	16.24	45.46	24.16	61.43	90.58	112.59	0.694837	0.202529	0.486318	0.505572	0.219088	0.539453	1.62375	0.000488821	0.0148924
Os01g0222900	At2g19130	8.94	15.18	2.86	0.08	3.48	2.23	12.75	14.03	4.9	2.43	1.98	2.94	4.83	2.36	6.05	2.58	0.79	0.73	-2.22026	0.0246497	0.128133	-2.10776	0.000125588	0.00309538	-1.69121	0.0135679	0.133407
Os01g0223500	At1g31550	0.69	0.44	0.95	6.55	1.94	1.91	0.3	0.2	2.23	3.29	7.81	3.7	0.46	1.24	0.63	4.51	5.19	8.29	2.32193	0.00320137	0.0307674	2.43862	0.00424792	0.0440958	2.94879	9.93782e-06	0.000860995
Os01g0224100	CRF3	4.74	5.53	50.31	17.43	5.25	14.03	2.09	3.35	25.2	7.02	28.27	15.35	10.83	7.7	11.02	1.71	1.44	3.44	-0.722668	0.533992	0.804848	0.724861	0.321448	0.657474	-2.16481	1.25276e-06	0.000177982
Os01g0224200	PDV1	1.48	1.73	0.91	21.68	50.04	53.89	1.62	2.14	0.68	48.8	15.23	34.29	1	1.03	1.37	7.57	22.58	49.19	4.93016	1.68875e-19	1.16904e-16	4.46885	1.27374e-10	2.67932e-08	4.54444	2.08712e-11	2.33263e-08
Os01g0224300	--	5.52	6.44	14.48	45.47	66.85	38.76	2.32	4.82	6.08	53.45	15.94	44.88	6.52	93.38	8.06	52.95	62.2	51.78	2.51452	3.9191e-10	4.78925e-08	3.11165	6.5659e-08	6.46911e-06	0.628746	1	1
Os01g0226400	spast	6.91	6.71	9.11	6.01	11.97	14.03	6.53	7.07	10.6	16	16.22	17.7	5.61	9.85	5.71	18.25	14.21	16.59	0.493925	0.154982	0.415837	1.04461	2.11996e-06	0.000120944	1.21223	0.000441916	0.0138996
Os01g0227100	NYC1	13.24	11.53	15.45	29.25	21.04	14.93	11.77	12.15	29.5	24.12	41.32	29.08	11.59	23.71	13.97	46.83	32.8	34.37	0.697401	0.0133732	0.084323	0.82324	0.0201249	0.130095	1.21025	0.00135531	0.0304164
Os01g0228500	--	11.61	16.94	9.79	42.93	45.73	39.54	14.23	18.77	10.55	44.29	29.47	38.51	15.31	22.9	20.77	27.13	41	49.14	1.74147	1.76859e-05	0.000514239	1.36623	0.00598955	0.0564186	0.991536	0.0105576	0.114379
Os01g0231700	RPP3A	12.45	19.45	66.13	120.03	71.32	86.11	13.61	12.39	49.12	56.05	63.13	51.19	26.97	35.48	25.06	19.37	35.75	30.53	1.50098	0.00145053	0.0172762	1.1814	0.00920148	0.0767619	-0.0309946	0.957741	0.982877
Os01g0231900	--	13.65	13.87	24.42	23.72	18.89	16.94	14.08	13.5	20.49	22.84	25.17	22.9	13.15	28.19	15.81	45.75	38.81	48.68	0.197255	0.313505	0.62052	0.560852	0.0126987	0.0950655	1.2212	0.00100039	0.0246452
Os01g0233000	OsI_001009	5.41	4.24	11.13	33.38	37.88	30.83	3.63	2.86	23.25	39.94	61.64	47.3	3.75	42.93	5.43	68.91	75.5	52.31	2.29657	3.95191e-11	5.92596e-09	2.32367	0.000250876	0.0053361	1.91651	0.00922631	0.105328
Os01g0234700	--	0.35	0.74	2.1	1.51	1.16	1.96	0.51	0.36	1.27	2.12	3.53	1.7	0.47	0.32	0.11	0.66	0.73	0.95	0.537456	0.328194	0.638077	1.78013	0.00386188	0.0413068	1.37851	0.141495	0.481295
Os01g0235200	DMS3	6.98	5.51	9.07	2.22	2.76	3.18	7.21	6.32	7.19	2.31	3.71	4.04	6.61	2.53	5.53	2.66	1.62	1.2	-1.40172	0.000339218	0.00554422	-1.04239	0.000502206	0.00912998	-1.42062	0.00761288	0.0937049
Os01g0235632	--	0.31	0.18	0.16	0	0	0	0	0.15	0	0	0.7	0.5	0	0	0.39	0.16	0	0	-7.75933	0.00154927	0.018182	3	0.184932	0.49638	-1.2854	0.593665	0.871728
Os01g0236300	ARF1	2.34	2.69	2.3	0.54	1.21	1.44	2.55	2.37	4.18	1.91	1.47	1.31	3.01	3	3.02	1.41	0.91	1.45	-1.20026	0.0311763	0.149708	-0.956279	0.00318306	0.0358929	-1.26016	0.00147184	0.032339
Os01g0236700	NLP3	13.54	14.19	26.56	16.22	9.68	10.63	15.74	14.91	18.17	12.01	19.74	14.77	18.64	6.57	20.14	5.23	5.89	5.86	-0.571605	0.0217648	0.117292	-0.0696212	0.212532	0.531349	-1.41727	0.000688554	0.019025
Os01g0237100	phoE	0.44	0.45	1.37	4.32	2.99	3.11	0.18	0.36	0.52	3.86	1.57	2.83	0.29	0.79	0.05	1.04	2.65	2.55	2.20496	3.38529e-05	0.000868933	2.96208	6.99116e-06	0.000311371	2.46522	0.00524296	0.0742026
Os01g0237500	IRL	1.45	1.32	2.62	0.75	0.84	0.99	1.91	2.13	2.83	0.65	0.87	0.55	10.01	0.49	8.99	0.59	0.87	0.6	-1.06291	0.204747	0.489631	-1.73068	0.00270253	0.0320629	-3.24202	0.000849053	0.0219829
Os01g0237750	IRL	0.56	0	1.09	0	0.44	0.17	1.42	0.87	1.99	0.84	0.45	0.86	8.13	1.01	5.43	0.74	0	0	-1.43558	0.567731	0.824352	-0.993274	0.217411	0.537272	-4.29933	0.000948164	0.0236684
Os01g0238800	NFD6	2.09	1.77	8.42	15.43	9.16	11.24	1.31	0.9	8.39	4.92	6.82	6.4	3.65	6.65	3.08	3.32	7.6	7.23	1.54486	0.00293235	0.028877	0.77511	0.24491	0.573308	0.439891	0.412483	0.783888
Os01g0239100	DNAJB4	20.41	16.86	18.23	88.38	98.75	93.48	18.47	16.33	9.81	80.99	46.25	62.73	15.22	37.19	18.43	23.31	33.78	40.64	2.33801	1.26044e-14	3.93475e-12	2.09033	4.99919e-05	0.00150357	0.464237	0.266097	0.65043
Os01g0239200	TPT	8.14	7.8	19.27	33.47	36.17	41.01	6.89	7.63	20.28	37.17	22.56	36.77	5	33.97	5.93	24.94	33.66	48.52	1.65195	9.6683e-07	4.40063e-05	1.47144	0.000518143	0.00935929	1.25444	0.0547313	0.300292
Os01g0240700	--	1.38	1.64	2.02	0.45	0.39	0.05	1.36	1.67	1.18	0.15	1.44	0.51	1.63	0.22	1.01	1.04	0.2	0.14	-2.50155	0.00222219	0.0235083	-1.00343	0.1431	0.430164	-1.05135	0.27522	0.6601
Os01g0242300	SPBC1703.11	5.5	5.31	8.17	1.22	2.52	4.83	6.39	5.47	8.62	1.99	4.63	3.12	5.06	0.92	3.92	0.42	0.19	0.42	-1.14711	0.0700926	0.25443	-1.07222	0.00239054	0.0292834	-3.26478	9.19807e-05	0.00442471
Os01g0242600	NTMC2T6.1	21.02	17.96	15.98	5.28	8.61	8.5	23.94	20.87	19.11	9.62	11.35	12.53	22	14.36	21.2	12.3	10.52	10.92	-1.29553	0.00191206	0.0210536	-0.932106	0.000618327	0.0106643	-0.770607	0.0214027	0.175713
Os01g0243000	--	12.7	11.09	5.75	2.82	2.65	2.21	10.89	9.73	3.35	3.1	4.59	2.97	7.54	2.23	8.08	2.82	3.5	2.91	-1.94349	0.000129098	0.00257438	-1.16902	0.0201241	0.130095	-0.951522	0.0899977	0.385381
Os01g0243100	KIN14A	6.64	5.59	6.09	21.25	15.1	22.33	6.56	5.14	4.11	20.61	22.12	21.5	3.88	2.57	4.5	9.36	9.51	7.43	1.67945	4.4914e-07	2.3123e-05	2.02241	7.32492e-07	5.0635e-05	1.26413	0.00272967	0.0483227
Os01g0243700	OLE9	1.72	0.59	4.69	13.18	5.9	5.78	0.45	0.84	6.62	6.84	6.24	6.2	3.25	5.63	2	5.28	6.98	7.44	1.8284	0.0032449	0.0310727	1.28536	0.0875108	0.322737	0.856517	0.0971955	0.401635
Os01g0246601	--	2.63	2.86	0.44	0	0	0	1.21	1.31	0.12	0	0.16	0.38	1.26	0	1.69	0.1	0.27	0.08	-10.9489	2.14088e-05	0.000596234	-2.28951	0.0744977	0.294071	-2.71272	0.0829866	0.370451
Os01g0246700	WRKY6	505.59	507.86	193.8	79.49	69.94	64.82	433.44	489.97	156.95	105.08	90.69	98.31	370.52	120.12	338.77	93	71.19	76.5	-2.49436	6.79222e-07	3.29432e-05	-1.87723	0.00014918	0.00357439	-1.78491	0.000193	0.00759519
Os01g0247500	At1g78530	51.34	55.51	28.03	9.31	6.56	9.39	58.13	55.07	25.42	7.66	21.19	14.16	97.79	6.48	86.85	6.14	4.1	6.03	-2.41675	1.6237e-07	9.74762e-06	-1.68839	0.000494241	0.00902345	-3.55419	2.43008e-06	0.000295011
Os01g0248400	CICDH	76.1	59.72	51.07	25.18	33.71	27.06	71.58	70.93	54.96	30.92	30.33	33.77	58.65	40.3	60.8	46.64	37.1	38.96	-1.12062	0.00471806	0.0406145	-1.05533	0.000344826	0.0068619	-0.380681	0.231011	0.608874
Os01g0248500	--	2.75	2.6	3	0.7	1.28	0.96	1.97	2.25	4.85	1.44	1.69	1.59	1.98	0.22	1.75	0.78	1.08	0.41	-1.50596	0.00476495	0.0409057	-0.942316	0.0165	0.113625	-0.79916	0.34518	0.728443
Os01g0248900	EXPA8	1.68	2.4	4.24	0.89	1.08	1.05	3.6	2.73	4.21	0.48	1.61	1.35	5.05	0.36	5.13	0.15	0.07	0.06	-1.46203	0.0226232	0.120686	-1.61539	0.00104168	0.0158894	-5.2343	9.16112e-06	0.000807255
Os01g0249800	--	4.56	2.7	0.75	0.41	0.45	0	0.95	2.65	0.34	0	0	0.09	1.12	0.08	1.75	0.34	0	0	-3.21939	0.00431108	0.0380746	-5.45213	0.00118132	0.0174661	-3.11711	0.0656374	0.330444
Os01g0251200	SPCC1223.01	6.36	6.59	10.75	16.63	28.48	33.27	7.97	7.31	13.37	24.74	21.67	23.08	6.6	8.12	6.1	10	9.47	9.21	1.7256	1.63501e-06	7.04896e-05	1.27827	2.8261e-08	3.12575e-06	0.462075	0.149952	0.495628
Os01g0252100	ASK1	414.62	365.65	356.06	120.93	115.01	119.18	416.42	406.75	330.16	176.15	238.53	201.78	299.43	164.73	341.86	141.87	152.68	165.91	-1.678	1.30749e-07	8.08973e-06	-0.903726	0.00102332	0.0156776	-0.80774	0.0367732	0.241711
Os01g0253050	--	0.51	0.54	0.11	0	0	0.03	0.25	0.38	0.02	0.1	0.09	0.24	0.21	0	0.18	0	0.03	0	-5.27302	0.00101002	0.0130241	-0.596103	0.520714	0.809609	-3.70044	0.10149	0.410033
Os01g0254000	SAR1A	117.07	114.76	101.22	277.12	250.63	254.91	111.66	116.04	71.92	253.86	224.41	227.15	140.29	204.52	148.01	175.7	287.6	268.25	1.23265	6.10418e-05	0.00140208	1.23535	0.00723578	0.0645236	0.569896	0.109734	0.425409
Os01g0256500	--	828.32	860.66	901.68	2448.93	1191.55	820.98	673.74	729.82	1223.72	1512.11	1602.53	1446.89	774.4	2547.62	1035.09	2975.59	6309.14	3922.27	0.784196	0.0631626	0.237875	0.795948	0.00052265	0.00942172	1.59986	0.00165979	0.0348038
Os01g0256800	Os01g0256800	6.81	6.99	9.36	26.73	9.38	20.83	6.24	5.24	8	24.13	27.83	28.98	2.66	2.22	3.51	18.73	16.52	13.9	1.29781	0.00205614	0.022203	2.05486	1.77882e-19	1.27064e-16	2.55045	5.24336e-10	3.90677e-07
Os01g0259200	PBL27	42.74	42.29	23.35	7.37	11.6	13.1	52.3	47.62	24.75	20.31	20.13	22.14	54.21	24.36	49.18	25.94	17.25	20.96	-1.7568	0.00025216	0.00437098	-0.994341	0.0118917	0.090824	-0.993802	0.0191068	0.16432
Os01g0260000	PCMP-E13	3.74	4.25	3.23	1.02	1.73	0.82	2.63	2.55	2.12	1.62	1.21	1.1	1.22	1.78	1.11	1.71	1.3	0.7	-1.65208	0.00375717	0.0344598	-0.893367	0.0351046	0.184436	-0.147719	0.796825	0.939606
Os01g0260100	KIN14B	16.95	13.55	0.21	0.09	0.18	0.12	13.9	16.26	0.44	0.12	0.22	0.07	9.23	0.48	7.36	0.79	0.16	0.51	-6.29909	1.84559e-09	1.95604e-07	-6.22176	8.3354e-10	1.36744e-07	-3.54742	4.26242e-05	0.00253845
Os01g0260500	RGA1	1.7	3.14	1.1	0.04	0.24	0.42	2.3	2.99	1.37	0.87	0.78	1.22	2.14	0.92	1.21	1.17	0.36	0.4	-3.08504	8.65471e-05	0.00186076	-1.21447	0.00506316	0.0497851	-1.14564	0.0440442	0.267432
Os01g0265100	ARF	9.49	6.83	6.62	5.58	7.12	5.18	8.18	8.11	7.67	2.73	3.96	4.76	10.95	1.16	8.4	2	2.11	0.58	-0.359519	0.476501	0.767518	-1.06528	0.00138975	0.0197965	-2.12867	0.00916967	0.105039
Os01g0266800	laat-1	7.55	7.25	7.4	10.43	17.14	14.69	5.79	5.54	11.08	14.45	14.87	17.98	6.6	15.04	4.72	14.55	9.53	22.07	0.928733	0.00716479	0.0547224	1.0777	0.000147709	0.00355404	0.80798	0.113057	0.431544
Os01g0269000	HMGCL	50.81	47.65	25.79	89.66	90.75	93.85	46.65	49.13	30.27	103.08	108.27	105.49	49.09	48.96	55.61	102.92	112.09	103.97	1.1423	0.00870055	0.0628192	1.32976	0.00288218	0.0334542	1.05372	0.000410093	0.0131579
Os01g0273100	UBC20	2.42	3.5	4.74	8.19	8.54	6.02	1.98	2.03	3.5	4.19	2.6	2.85	0.53	1.37	1.91	0.17	0.92	1.27	1.09366	0.00447128	0.0390188	0.36022	0.493391	0.798494	-0.691004	0.477508	0.823916
Os01g0275200	AGO15	0.05	0	0	0	0.03	0	0	0	0	0.03	0	0.03	0	0	0.03	0.41	0.54	0.12	-0.736966	0.853799	0.93649	4.32193	0.613693	0.859974	5.1565	0.00190867	0.0382978
Os01g0275500	AGO15	0	0.02	0.04	0.12	0.22	0.47	0.08	0.02	0.12	1.02	0.6	0.63	0.09	0.03	0.04	1.04	1.21	0.62	3.75489	0.00490958	0.041813	3.35435	1.19716e-05	0.000486915	4.16491	6.13233e-07	0.000109919
Os01g0276000	RPL30	112.24	106.79	326.72	553.95	317.2	345.44	91.18	96.22	291.82	320.74	326.06	288.85	124.08	369.26	126.61	260.86	528.95	516.28	1.15653	0.00263596	0.0266459	0.965281	0.013648	0.0998183	1.07503	0.0330859	0.226418
Os01g0276600	SIRP1	6.46	6.97	13.04	15.93	11.92	11.31	3.95	6.18	10.18	13.94	15.87	15.93	10.6	21.36	9.78	22.36	30.47	33.3	0.565023	0.0491714	0.202603	1.17127	0.000443782	0.00835123	1.04509	0.0111766	0.118439
Os01g0278000	--	30.36	28.5	25.2	56.91	26.3	43.86	21.35	23.94	18.77	48.95	49.15	49.92	15.04	11.27	16.75	25.64	24.47	28.2	0.596132	0.122838	0.361763	1.2083	0.000933992	0.0146576	0.862848	0.0192151	0.164806
Os01g0281100	--	3.66	4.66	12.21	8.08	24.92	23.49	4.21	4.14	12.78	26.3	17.13	19.87	4.1	16	4.45	9.05	12.65	12	1.46026	0.00321011	0.0308255	1.58291	0.000281583	0.00580206	0.457026	0.372391	0.752186
Os01g0283500	RBL14	18.76	25.23	15.37	146.39	246.03	211.99	21.51	22.61	16.37	113.16	43.33	82.71	23.27	20.63	22.32	17.77	15.5	19.85	3.34796	1.71948e-15	6.28141e-13	1.98345	0.000144571	0.00349818	-0.318012	0.26661	0.651069
Os01g0289100	--	21.78	24.63	0.38	0	0.83	0.12	23.48	21.12	0.55	0.36	0.11	0.2	5.83	0.45	4.89	0.13	0	0	-5.62213	0.00289977	0.0286541	-6.07442	3.44951e-07	2.65187e-05	-6.42497	4.93827e-05	0.00282552
Os01g0290650	-	5.18	5.78	0.43	0.4	0.38	0.22	5.85	5.85	1.07	0.7	0.43	0.78	5.99	2.3	6.05	3.22	3.39	2.66	-3.5097	0.000111851	0.00229154	-2.74111	0.000168454	0.00392606	-0.629404	0.20838	0.578662
Os01g0292200	CIPK1	238.59	191.4	96.55	63.95	70.8	32.47	226.21	196.22	71.14	81.95	88.52	79.37	223.37	106.91	307.25	96.88	123.99	123.26	-1.6548	0.00121287	0.015052	-0.98225	0.0274242	0.158753	-0.88954	0.0347056	0.233711
Os01g0295700	Os01g0295700	82.78	98.7	47.16	16.18	29.76	21.75	98.19	92.72	31.76	73.89	30.8	57.54	78.39	87.73	99.64	73.78	79.52	58.81	-1.75606	0.000350789	0.00570347	-0.456867	0.298296	0.634155	-0.325311	0.285255	0.670502
Os01g0297200	AATP1	17.02	15.16	26.58	14.5	11.16	6.42	15.83	14.26	31.07	17.97	23.3	19.25	41.51	11.52	37.15	9.5	12.62	6.26	-0.87316	0.0517903	0.209473	-0.0151764	0.823069	0.933195	-1.66793	0.00264251	0.0474297
Os01g0298400	MYB2	10.48	9.54	13.81	2.18	5.22	2.56	8.97	6.9	7.22	9.04	4.75	7.12	1.66	4.05	2.51	2.4	3.89	2.14	-1.76409	0.000391709	0.0062215	-0.143075	0.552394	0.829862	0.0363942	0.921691	0.971713
Os01g0302900	--	0.25	0.33	0.02	0	0	0	0.37	0.15	0.08	0	0	0	0.18	0	0.08	0	0	0	-7.64386	0.0117224	0.0770844	-7.64386	0.00349343	0.0384066	-6.43741	0.185117	0.547771
Os01g0303000	CP12-1	21.42	24.96	1.38	1.61	1.48	1.82	22.23	24.24	1.45	3.15	2.3	2.9	16.94	1.79	18.17	3.93	5.74	4.35	-3.28201	0.000132844	0.00263378	-2.52078	0.00222199	0.0278455	-1.39613	0.0582324	0.309425
Os01g0303200	fam91a1	6.28	7.83	12.31	3.7	3.68	4.16	9.09	8.92	12.76	5.07	7.25	6.1	6.11	6.33	5.64	4.61	2.39	2.99	-1.19499	0.000711998	0.00999563	-0.740251	9.3864e-05	0.00246237	-0.855838	0.0147982	0.140917
Os01g0303300	OEP162	20.79	19.42	6.06	7.47	2.79	1.37	18.96	17.71	3.75	4.28	4.49	5.16	12.06	3.38	16.16	9.15	3.87	0.8	-1.99223	0.00542977	0.0446807	-1.53687	0.00988718	0.0801991	-1.19317	0.122564	0.449482
Os01g0303800	--	26.87	32.15	26	54.71	61.52	24.98	27.14	26.07	23.27	81.22	40.87	64.74	80.16	380.91	107.24	320.92	449.08	364.83	0.731968	0.084861	0.287352	1.28857	0.00484034	0.0483147	0.997726	0.0647077	0.327139
Os01g0305200	--	71.94	51.61	32.83	13.96	10.86	8.17	60.15	57.96	23.2	23.17	23.28	24.86	61.98	23.16	76.13	27.95	35.72	21.51	-2.24496	4.173e-06	0.000153095	-0.986687	0.0224845	0.140016	-0.920891	0.0719686	0.345608
Os01g0305300	-	9.64	8.79	1.33	0.25	0.22	1.41	5.11	6.09	0.75	0.63	0.11	1.18	4.04	1.62	4.53	1.8	0.51	0.35	-3.39378	0.000775653	0.0106792	-2.63783	0.00848838	0.0725245	-1.93766	0.0234261	0.184987
Os01g0306900	--	11.19	13.56	16.11	5.41	5.69	6.52	9.81	11.71	20.42	7.56	10.52	8.54	6.91	4.57	5.62	3.82	2.84	3.74	-1.21348	0.000374376	0.00600734	-0.655816	0.00931835	0.0773229	-0.717413	0.0619288	0.318957
Os01g0307624	--	0.6	0.62	0.25	0.05	0.11	0	0.13	0.37	0.05	0.08	0.07	0.06	0.28	0	0.23	0.03	0	0	-3.19967	0.00533406	0.0442217	-1.38904	0.173473	0.479202	-4.08746	0.0565532	0.304874
Os01g0307686	--	4.37	3.53	3.31	0.66	1.9	3.02	3.17	3.63	1.86	2.31	3.03	1.29	4.07	0.79	3.85	0.14	0.2	0.86	-1.00645	0.146414	0.401735	-0.385358	0.345478	0.68198	-2.85964	0.00232416	0.0437299
Os01g0308600	--	0.96	0.46	3.84	8.44	3.7	5.09	0.28	0.33	6.49	4.75	5.74	6.04	0.09	9.81	0.1	3.77	9.33	10.6	1.71179	0.0052909	0.0440126	1.2192	1	1	1.24489	1	1
Os01g0308700	--	4.11	2.12	0.6	0	0	0	0.56	0.69	0	0.31	0	0.71	1.01	0.34	0.63	1.15	0	0	-11.1527	2.36815e-06	9.5e-05	-0.293359	0.739751	0.922071	-0.783867	0.599524	0.873368
Os01g0309100	--	4.72	5.63	11.35	67.01	53.97	43.92	4.57	5.03	22.68	25.81	22.7	25.57	9.61	10.87	7.64	8.2	11.41	9.04	2.92582	3.25483e-16	1.29963e-13	1.19844	0.0204164	0.131532	0.0269385	0.943662	0.976514
Os01g0311800	PME41	84.59	89.36	46.84	11.13	26.17	24.02	74.14	86.23	40.92	38.65	14.12	29.88	48.17	6.97	40.77	2.07	2.18	2.72	-1.84825	0.00040273	0.00636711	-1.28419	0.0105502	0.0836957	-3.78245	4.71687e-09	2.25931e-06
Os01g0313600	--	4.62	3.49	1.52	2.04	1.24	0.79	1.65	3.33	1.47	0.98	1.32	1.29	1.3	4.67	1.32	10.08	12.19	13.62	-1.24251	0.0549044	0.217766	-0.845315	0.0702048	0.283456	2.29959	2.28575e-05	0.00162027
Os01g0316600	SR34B	16.3	11.07	5.93	36.3	36.87	27.38	10.49	11.17	3.25	20.14	8.31	18.7	15.01	24.05	16.81	20.12	17.7	18.32	1.59432	0.00146242	0.0173705	0.920533	0.269598	0.603178	0.00695524	0.993049	0.996795
Os01g0317800	CSE	12.8	16.68	48.68	37.57	15.79	23.31	11.55	11.71	32.44	16.26	24.61	16.37	16.84	17.53	13.47	5.77	6.95	8.64	-0.0277683	0.769156	0.913992	0.0393463	0.943181	0.98184	-1.16331	0.00104948	0.0255541
Os01g0318202	--	3.28	4.77	8.24	7.53	17.04	5.16	3.69	4.19	9.34	46.2	6.46	29.55	13.56	68.94	15.48	51.92	35.34	24.28	0.867933	0.059835	0.229675	2.25523	0.000849843	0.0136226	0.187002	0.720489	0.920663
Os01g0318400	--	4.01	1.59	2.5	9.03	5.85	1.02	0.25	0.92	1.35	16.96	1.07	12.71	8.82	24.36	11.05	10.24	26.72	15.7	0.973033	0.191183	0.470072	3.60862	0.000116101	0.00290778	0.251682	0.592407	0.871606
Os01g0327000	PER1	4.03	3.83	1.65	0.85	1	0.88	3.81	4.14	2.68	0.7	0.91	0.77	3.99	1.07	4.31	1.58	0.78	0.66	-1.80054	0.000549868	0.00815462	-2.15911	7.1773e-09	9.61282e-07	-1.6335	0.00609531	0.0821752
Os01g0327400	PER1	120.87	126.46	56.52	25.19	34.33	30.17	130.1	130.65	71.38	29.7	31.35	25.55	203.38	32.21	191.13	14.38	19.01	14.22	-1.76034	0.000264291	0.0045332	-1.93931	1.16623e-06	7.28352e-05	-3.16395	4.96938e-07	9.25658e-05
Os01g0327500	--	0.22	0	0.07	4.7	6.81	12.81	0	0	0	4.8	1.92	2.65	0.07	0	0	0.78	1.34	4.71	6.38995	3.566e-11	5.44234e-09	11.6089	2.88666e-08	3.18247e-06	6.60839	3.77839e-05	0.00232025
Os01g0328400	RPS27AA	154.45	158.31	659.77	1103.86	613.28	736.77	144.57	140.36	568.77	502.69	565.73	494.41	254.53	629.9	198.48	378.2	568.44	535.81	1.33527	0.00313891	0.0302943	0.87236	0.0519992	0.236381	0.45307	0.308557	0.695316
Os01g0328900	GALT3	5.96	7.82	5.69	1.58	3.33	3.43	8.57	8.14	6.65	3.86	3.07	4.11	9.45	6.19	8.83	4.58	4.94	2.84	-1.22313	0.0148096	0.0903604	-1.0813	0.00110903	0.0166632	-0.985335	0.0170383	0.153363
Os01g0332100	NIN1	97.28	97.1	27.54	35.53	21.63	21.73	90.55	79.11	42.7	27.02	27.77	28.7	64.6	23.4	66.86	18.34	26.08	17.84	-1.49213	0.00617639	0.0490952	-1.34684	0.000431739	0.00816944	-1.31459	0.00368922	0.0588338
Os01g0332900	--	23	18.15	24.74	10.61	8.6	12.13	20.38	17.04	13.81	11.07	14.45	11.88	17.49	9.49	17.67	5.74	9.5	12.2	-1.07205	0.00115901	0.0145147	-0.453951	0.0787793	0.303475	-0.70238	0.105489	0.417948
Os01g0337100	TPS2	1.91	1.25	0.27	0	0.06	0	1.98	1.68	0.15	0.07	0.03	0.09	1.38	0.08	2.15	0.08	0.22	0.1	-5.8371	0.000100998	0.00210959	-4.32572	0.000143083	0.00346706	-3.17393	0.00485016	0.0703074
Os01g0337500	AVP1	14.68	18.17	5.25	1.78	4.05	1.95	16.56	21.95	6.5	4.92	1.86	3.54	19.76	2.09	16.76	2.08	2.43	1.94	-2.29195	0.000211886	0.00382341	-2.1248	0.000348193	0.00690975	-2.5816	0.000206109	0.00799843
Os01g0337600	smek1	68.98	64.21	44.44	22.95	26.47	30.12	67.58	67.59	46.87	30.78	32.55	39.71	54.23	40.71	56.86	42.24	27.16	29.12	-1.15912	0.0053364	0.0442286	-0.821051	0.0105426	0.0836552	-0.623683	0.0503129	0.28807
Os01g0337900	LPD1	73.16	65.42	28.02	20.11	20.8	18.71	85.27	82.79	25.74	24.41	22.26	23.49	72.39	27.74	90.43	25.69	34.31	37.6	-1.48252	0.00269358	0.0270374	-1.46585	0.00327666	0.0367147	-0.965292	0.0499705	0.286894
Os01g0342750	ABCG32	20.41	18.17	4.72	1.17	0.93	2.08	19.36	20.27	5.58	1.62	1.32	1.75	32.04	2.28	20.59	2.8	1.45	0.74	-3.37279	2.05191e-07	1.19425e-05	-3.26898	1.55558e-08	1.84555e-06	-3.45996	1.21327e-05	0.00101194
Os01g0342900	AAE1	6.5	9.52	28.77	11.36	80.35	25.11	7.79	9.76	21.13	124.41	12.92	78.79	14.16	264.77	14.7	161.69	150.6	195.32	1.38304	0.0249605	0.129103	2.48217	0.000611401	0.0105661	0.789721	1	1
Os01g0346400	--	1.11	0.53	2.91	3.92	5.03	4.95	0.92	1.04	2.26	4.24	2.28	4.15	1.86	4.83	1.15	1.87	1.86	2.49	1.61115	0.0012576	0.0154586	1.33825	0.00529553	0.0514356	-0.333939	0.611995	0.877168
Os01g0347100	--	11.03	10.47	7.59	3.55	4.57	3.91	10.87	10.27	9.69	5.65	7.47	7.56	10.44	7.07	10.71	7.7	6.55	8.7	-1.27389	0.00213571	0.0228468	-0.576099	0.0172794	0.117365	-0.298224	0.370316	0.750731
Os01g0349000	--	1.56	1.97	5.18	11.22	9.61	6.77	1.73	2.03	7.64	8.15	10.05	8.62	5.2	9.42	4.48	6.17	10.83	12.68	1.66392	0.000104762	0.00217236	1.23428	0.0117932	0.0902924	0.635918	0.159146	0.510672
Os01g0349400	TOPP9	75.87	96.22	33.96	17.47	22.49	23.21	88.44	85.64	31.79	28.08	28.29	29.66	68.51	24.8	62.27	26.42	17.77	19.16	-1.70568	0.000931482	0.0122131	-1.25882	0.00557508	0.0533052	-1.29624	0.00514123	0.0731106
Os01g0351200	PARP2-A	6.99	5.45	8.9	89.12	71.39	171.21	5.39	5.78	6.52	205.51	159.84	199.28	2.45	5.59	3.01	200.56	149.65	166.88	3.95833	6.73679e-22	7.71115e-19	4.9963	8.58095e-73	9.80717e-69	5.5483	1.20427e-47	1.34593e-43
Os01g0355600	SAC9	36.65	39.45	26.45	9.4	15.21	20.89	38.94	39.64	31.9	17.1	20.95	22.69	31.76	15.13	26.66	12.22	5.76	6.47	-1.17239	0.012835	0.0818007	-0.863066	0.00159745	0.0219088	-1.58889	0.00040332	0.0129654
Os01g0358400	RPS4	57.8	65.48	241.08	274.34	261.57	303.48	59.31	57.03	244.55	194.01	161.33	182.43	100.25	249.47	78.24	129.78	105.57	147.12	1.20398	0.00351466	0.0328945	0.57543	0.201805	0.519288	-0.162129	0.76195	0.923401
Os01g0359600	RGA4	0.62	0.66	0.27	0.12	0.49	0.26	0.71	0.92	0.9	0.43	0.28	0.4	0.32	0.31	0.42	0.87	0.29	0.37	-0.833181	0.299909	0.606156	-1.18858	0.00335587	0.0372854	0.543142	0.448336	0.806798
Os01g0364000	--	4.65	3.37	1.56	1.29	1.17	0.5	4.19	3.4	1.95	1.11	1.53	1.41	3.17	1.2	3.09	1.1	0.92	0.63	-1.69443	0.0107969	0.072797	-1.23607	0.00400752	0.0423658	-1.49318	0.00594766	0.0807107
Os01g0364100	WAK5	2.18	2.53	0.93	0.14	0.57	0.56	2.33	2.68	1.19	0.72	0.46	0.73	1.29	0.28	0.56	0.79	0.28	0.58	-2.15087	0.0041839	0.037259	-1.6987	0.00155061	0.0214695	-0.368387	0.59917	0.87305
Os01g0366300	CRK10	18.69	14.03	15.68	3.71	5.04	2.64	15.02	14.76	16.28	7.18	8.41	8.23	18.56	16.38	17.37	15.37	10.68	8.66	-2.08724	4.02225e-07	2.12166e-05	-0.951341	7.11766e-06	0.000315709	-0.591735	0.0763233	0.355939
Os01g0368000	At5g07800	1.31	1.01	0	0	0	0	1.28	0.88	0	0	0.04	0	1.01	0	1.4	0.05	0	0	-9.59495	0.0871488	0.292304	-5.75489	0.00476582	0.0477236	-5.59096	0.00360331	0.0579172
Os01g0368900	GRXC1	9.7	11.25	0.33	0.88	0.77	0.33	10.08	8.92	0.58	0.56	0.65	0.75	2.76	0.91	6.7	1.06	0.32	0.97	-3.42593	0.000754563	0.0104903	-3.32046	0.00025801	0.00544057	-2.14168	0.0122127	0.12507
Os01g0369200	CUL1	32.93	32.59	52.74	105.11	83.03	157.96	29.63	30.63	34.89	109.56	110.5	112.51	19.03	45.27	17.24	80.75	48.26	57.87	1.54923	3.05125e-06	0.000117331	1.80538	3.4833e-15	1.80957e-12	1.19653	0.00651647	0.0858193
Os01g0369900	OPR1	31.48	35.54	7.39	6.62	3.17	2.51	33.22	30.17	7.04	2.75	5.31	4.66	23.76	4.19	27.97	3.02	5.82	3.3	-2.59684	7.68352e-05	0.0016882	-2.46909	3.83824e-05	0.00121069	-2.2036	0.000877416	0.0224915
Os01g0369950	--	7.16	2.91	2.06	0.03	0.26	0.24	2.13	4.46	2.15	0.83	0.23	0.36	2.25	0	7.1	0	1.32	0	-4.51644	8.60071e-07	4.00971e-05	-2.62174	0.000173063	0.00401204	-2.82443	0.445517	0.804642
Os01g0370000	OPR9	114.55	113.5	6.6	6.76	2.67	0.74	114.74	106.54	5.83	2.49	4.69	3.16	85.35	1.93	114.72	2.27	3.66	1.42	-4.52812	9.67948e-07	4.40063e-05	-4.45708	1.30413e-07	1.17054e-05	-4.78047	4.00682e-07	7.85641e-05
Os01g0371200	GSTF1	0.85	1.25	0.15	2.85	6.77	5.6	0.91	0.82	0.33	5.46	2.3	2.83	0.76	0.24	0.91	0.35	5.1	5.49	2.75797	0.000546243	0.00810957	2.36199	0.00191671	0.0250355	2.51797	0.00905329	0.104026
Os01g0371500	GSTF1	5.84	6.55	1.09	0.87	0.99	0.95	5.3	6.74	1.19	0.87	0.97	0.8	6.06	0.35	7.03	1.54	1.82	1.68	-2.26218	0.00336784	0.0319471	-2.3252	0.00100164	0.015463	-1.41504	0.0994314	0.405692
Os01g0373700	--	17.26	20.06	3.8	2.29	3.08	2.24	13.06	12.52	3.15	2.01	2.76	1.55	6.57	3.46	4.98	1.16	2.5	2.05	-2.43387	0.000464224	0.00712606	-2.18456	0.000659422	0.0112262	-1.39436	0.020083	0.168974
Os01g0373800	-	10.18	7.09	0.89	1.53	1.62	1.11	4.88	7.15	1.37	0.88	1.08	0.47	3.58	1.4	4.22	1.8	0.99	1.32	-2.09184	0.0155012	0.093189	-2.4632	0.00152055	0.0211673	-1.1625	0.0976672	0.40265
Os01g0383100	--	3.42	3.56	0.9	0.4	1.34	0.83	2.92	4.28	1.51	0.8	0.48	0.95	3.74	1.59	2.94	1.48	0.83	0.74	-1.61643	0.0270019	0.135499	-1.96563	0.000482145	0.00884973	-1.43908	0.00662702	0.0866375
Os01g0383700	--	28.44	27.8	37.46	8.56	16.84	12.51	28.85	31.34	32.6	35.94	15.93	35.47	14.53	25.64	16.3	21.86	17.12	28.59	-1.30547	0.00102493	0.0131719	-0.0873268	0.661751	0.879456	0.258898	0.481506	0.824158
Os01g0384901	--	0.25	0.27	0.01	0	0	0	0.24	0.07	0.01	0	0	0	0.14	0	0.06	0	0	0	-7.46489	0.000384535	0.00613024	-6.73697	0.00262781	0.0313827	-6.05889	0.0421166	0.260978
Os01g0387133	--	0.63	1.21	0.87	7.29	2.53	2.84	0.45	1.29	1.69	3.44	1.93	3.11	0.84	2.26	1.45	1.65	2.27	2.7	2.22391	0.00175162	0.0197793	1.30586	0.0543047	0.24263	0.540965	0.430605	0.796399
Os01g0388200	--	5.15	3.97	7.34	27.99	34.8	29.14	4.71	5.37	10.06	16.33	10.65	16.51	5.89	6.97	5.33	9.34	9.77	10.53	2.48157	7.64555e-16	2.91712e-13	1.11062	0.00269449	0.0320007	0.7044	0.0372312	0.243249
Os01g0389200	DMP5	20.07	24.59	2.42	0.06	0.22	0.39	8.79	11.99	2.76	0.57	1.03	0.38	6.46	0.29	8.28	0.42	0	0.06	-6.13481	5.82789e-11	8.40857e-09	-3.57154	4.36673e-07	3.26904e-05	-4.96867	3.76288e-05	0.00231891
Os01g0390600	PCMP-E42	2.69	3.46	2.94	1.12	1.33	1.78	2.78	4.26	3.57	1.12	1.68	2.06	1.61	2.04	1.71	1.9	0.59	0.67	-1.10362	0.0141176	0.0877119	-1.1264	0.00121862	0.0179171	-0.762308	0.150135	0.495825
Os01g0392600	--	24.34	22.82	6.98	20.63	21.24	11.31	21.65	23.12	10.85	18.71	13.28	17.06	16.95	31.23	23.68	86.02	48.27	56.42	-0.0258111	0.894971	0.953412	-0.181351	0.370959	0.705087	1.40812	0.000579569	0.0167872
Os01g0393400	ABCB4	3.56	3.06	4.08	1.87	4.38	3.61	2.74	1.7	4.47	5.93	4.62	4.96	3.31	6.46	3.27	15.93	8.14	11.56	-0.117951	0.970521	0.986377	0.799701	0.0904462	0.328927	1.45015	0.00261838	0.0470984
Os01g0495701	--	0.88	1.36	2.41	0.64	1.02	0.37	1.08	1	0.37	0.28	0.11	0.31	2.19	0.15	3.35	0	0.12	0	-1.19575	0.106882	0.332327	-1.80735	0.0201273	0.130095	-5.56732	7.63972e-05	0.00389881
Os01g0496900	--	28.35	26.85	26.82	15.54	11.37	12.51	27.74	24.17	19.53	14.66	23.29	18.05	26.28	12.01	26.04	13.24	15.14	13.86	-1.05705	0.00161792	0.0187525	-0.351305	0.153724	0.447582	-0.606882	0.143202	0.483484
Os01g0498300	MUCI21	19.78	22.94	12.42	42.02	39.81	47.61	11.56	13.89	11.92	41.44	21.64	34.24	18.22	15.95	17.11	14.81	15.59	13.21	1.23111	0.00351077	0.032876	1.38086	0.00158605	0.0217878	-0.233737	0.418893	0.78834
Os01g0498802	-	14.24	12.49	7.74	8.64	23.69	11.12	10.26	9.42	5.43	60.41	22.23	49.17	13.2	76.88	21.69	92.39	76.82	74.07	0.334015	0.509226	0.788739	2.39213	5.90765e-05	0.00172535	1.12208	0.0488692	0.282608
Os01g0507000	--	1.74	1.95	7.31	0.71	0.46	0.77	1.08	1.98	4.68	2.04	5.82	3.88	3.7	1.58	4.26	1.08	0.8	1.37	-2.50337	0.000255953	0.00442029	0.601027	0.328433	0.665478	-1.55355	0.010085	0.110757
Os01g0511000	LBD40	14.96	15	56.95	113.87	137.06	56.16	88.34	89.27	85.95	191.72	33.45	124.23	119.01	106.49	109.27	78.97	93.97	80.59	1.82107	0.000172619	0.00324088	0.406748	0.605264	0.859974	-0.401014	0.168777	0.525344
Os01g0511700	--	2.71	2.31	1.7	0.18	0.32	0.14	2.22	1.92	1.8	0.55	0.86	0.85	1.21	1.16	1.39	2.35	1.19	1.4	-3.39232	3.05124e-06	0.000117331	-1.39414	0.00167359	0.022654	0.393778	0.514184	0.837182
Os01g0520600	RPPL1	5.48	5.8	2.96	1.52	1.5	2.35	5.94	6.73	3.39	1.95	3.45	3.79	4.57	2.04	3.55	3.86	0.8	1.38	-1.40696	0.00461293	0.0399377	-0.805335	0.0377396	0.193152	-0.75028	0.1836	0.54579
Os01g0524500	MYBS1	4.39	4.13	2.31	23.89	8.6	6.13	2.96	2.38	4.4	9.42	10.72	8.93	4.82	21.24	6.51	33.11	40.83	32.65	1.83431	0.00295419	0.0290421	1.57754	7.14725e-08	6.88692e-06	1.71046	0.00149276	0.0326064
Os01g0524700	jup	8.8	9.75	7.69	45.78	63.47	72.9	7.53	8.37	4.86	60.93	36.85	55.83	3.58	19.1	4.16	20.2	14.11	19.85	2.79529	7.1864e-14	1.94516e-11	2.88739	1.42905e-09	2.20649e-07	1.01284	0.0840989	0.372977
Os01g0527900	--	8.18	7.95	13.31	4.85	2.75	5.25	10.67	9.21	14.22	6.29	17.1	12.4	7.39	6.15	8.63	4.73	6.28	4.03	-1.19601	0.00479179	0.0410337	0.0697848	0.912541	0.968678	-0.559804	0.152074	0.499724
Os01g0530400	GRXS4	13.5	11.23	30.76	54.68	39.13	41.99	9.37	9.75	24.93	42.31	39.75	39.54	11.56	25.38	12.33	30.78	40.13	46.56	1.29118	0.000115465	0.00234612	1.46493	1.99985e-05	0.000738888	1.25351	0.00260868	0.0470502
Os01g0533400	Os01g0533400	1.55	1.54	0.02	0.06	0	0	1.61	1.98	0.03	0.09	0	0.11	1.12	0.03	1.27	0.5	0.06	0.18	-5.69581	0.00028115	0.00476526	-4.17792	0.00154142	0.0213797	-1.70941	0.108155	0.422291
Os01g0534900	CSC1	65.39	62.44	50.11	15.63	14.29	17.65	55.15	56.5	27.96	17.69	16.66	20.21	28.64	11.25	33.38	11.85	10.55	8.61	-1.90327	1.41616e-07	8.62223e-06	-1.35549	0.000726589	0.0120525	-1.24049	0.0088617	0.102633
Os01g0542000	DRT102	3.05	3.54	5.42	38.44	22.22	22.36	1.91	2.85	7.3	15.8	14.79	15.05	1.06	15	2.1	13.83	24.63	25.84	2.78922	6.91954e-14	1.91621e-11	1.92007	1.13621e-05	0.000467113	1.82405	0.0186521	0.162059
Os01g0544450	MCM4	6.44	8.01	14.56	8	9.57	13.95	7.23	6.52	12.52	5.44	4.81	5.43	6.05	3.74	3.99	1.56	1.12	1.02	0.119717	0.511407	0.79037	-0.744491	0.00255726	0.0308517	-1.89698	6.73942e-06	0.000654974
Os01g0546800	LAT56	5.73	7.44	5.13	1.95	2.54	1.65	4.28	5.62	4.95	2.34	5.03	3.62	6.14	1.79	4.97	0.96	1.89	2.01	-1.57553	0.00081231	0.0110646	-0.434272	0.145159	0.433581	-1.40834	0.0227024	0.181842
Os01g0546900	jmjd4	4.07	3.99	10.47	18.55	12.98	14.71	3.62	2.23	7.75	18.89	9.43	15.19	5.04	13.88	4.7	13.83	10.16	15.4	1.31928	0.000314322	0.00523509	1.67774	0.000499014	0.00908639	0.73782	0.125557	0.454805
Os01g0548000	--	7.43	7.36	0.31	2.49	0.69	0.62	3.65	5.95	1.04	0.92	0.88	1.63	3.73	1.66	4.5	12.7	1.31	2.27	-1.99048	0.0264176	0.133503	-1.63322	0.00487873	0.0485705	0.719058	0.395923	0.76982
Os01g0551000	--	11.11	9.77	5.35	0.33	1.92	1.95	10.72	11.39	6.03	1.17	3.08	1.99	22.13	3.24	17.84	2.26	1.46	1.48	-2.64276	0.000166401	0.00315344	-2.173	9.10339e-06	0.000387737	-3.05478	4.67982e-06	0.000488815
Os01g0559000	DDB_G0277951	29.18	25.1	28.66	51.62	48.17	37.67	26.83	24.64	19.86	63.84	54.51	69.94	21.1	112.17	26.1	119.06	147.36	141.66	0.728872	0.00344011	0.032391	1.40038	0.000152995	0.00364795	1.35647	0.0324803	0.224385
Os01g0559750	--	322.8	325.84	220.54	262.23	423.39	434.97	227.27	281.72	233.47	280.12	228.07	239.15	337.14	64.85	254.1	39.67	22.74	36.41	0.366532	0.345741	0.65409	0.00945144	0.715941	0.911757	-2.73102	2.87153e-06	0.000340211
Os01g0561500	--	34.33	26.86	5.05	1.01	2.8	2.23	25.34	31.85	7.9	3.45	2.59	4.51	19.44	6.24	23.33	8.27	4.52	4.04	-3.45508	1.48838e-06	6.50247e-05	-2.62519	5.30939e-06	0.000252422	-1.54204	0.00466318	0.0688471
Os01g0561600	CYP76M7	436.1	557.36	18.27	2.25	2.96	3.52	510.6	564.8	18.04	6.65	3.89	5.6	635.88	9.15	510.36	8.96	14.09	5.41	-6.85663	4.4923e-15	1.57409e-12	-6.08209	4.23107e-11	9.93635e-09	-5.3433	2.06371e-08	7.86296e-06
Os01g0561800	-	17.9	20.4	2.85	2.06	3.42	1.36	16.32	16.76	3.67	1.91	0.98	1.72	22.42	4.32	24.47	2.84	4.52	3.46	-2.58882	0.00049885	0.00755933	-2.99491	7.22034e-06	0.000319026	-2.24273	0.000483525	0.0148153
Os01g0562400	FKBP65	39.86	30.4	4.9	1.21	2.13	1.97	36.76	41.39	4.12	2.97	1.28	2.35	36.8	2.46	41.06	2.66	1.16	2.31	-3.82318	1.00363e-07	6.45384e-06	-3.63983	2.83752e-06	0.000150371	-3.7118	2.63233e-06	0.000312976
Os01g0567200	--	1.7	1.23	0.16	0	0	0	0.38	0.57	0	0	0	0	0.2	0	0.14	0	0.05	0.09	-10.0084	5.36437e-05	0.0012669	-8.30682	0.0328972	0.177514	-1.28011	0.594092	0.871952
Os01g0570800	IQM1	83.54	81.88	22.42	13.93	19.13	19.77	53.28	61.2	22.58	23.51	14.25	24.34	27.73	21.88	30.76	20.66	21.27	17.31	-1.83007	0.00154055	0.0181105	-1.14214	0.0154173	0.108367	-0.440085	0.171785	0.529413
Os01g0571166	--	0.79	0.59	0.18	0	0	0	0.53	0.85	0.33	0.23	0.2	0.04	0.28	0.51	0.44	0.2	0	0.08	-9.02237	0.000600788	0.00875656	-1.86326	0.0394944	0.198797	-2.13516	0.0883111	0.381773
Os01g0571300	HSFA6B	7.98	7.05	1.96	1.85	1.19	1.27	7.61	6.8	1.88	2.62	2.54	2.58	7.89	3.09	9.44	3.98	3.12	1.24	-1.97893	0.0021316	0.0228241	-1.07358	0.0447853	0.215332	-1.29186	0.0295566	0.21296
Os01g0572700	--	14.62	13.2	25.68	68.72	32.3	44.01	11.08	10.55	24.47	31.36	46.24	43.58	10.54	16.99	11.64	20.56	21.71	17.94	1.43874	5.1154e-05	0.00122324	1.39431	1.11373e-05	0.000461749	0.620254	0.0609274	0.316277
Os01g0574451	--	0	0	0	3.84	0.45	0	0	0	0	0.44	2.8	0	0	0	0	0	0.56	1.41	10.4818	0.0521088	0.210464	10.0768	0.00182348	0.0241942	9.35902	0.00208684	0.0406803
Os01g0576050	--	1.37	2.34	2.57	6.68	7.43	5.4	1.88	2.8	2.31	4.64	3.78	4.15	2.01	2.48	2.08	2.64	4.05	4.38	1.63538	0.000259623	0.00446429	0.84662	0.0930086	0.334521	0.75269	0.148434	0.493344
Os01g0579600	CBL9	36.74	27.66	11.29	7.99	8.29	7.09	31.4	26.99	6.08	14.73	8.8	10.63	20.6	9.02	26.18	7.48	6.53	10.68	-1.69544	0.000464865	0.00713271	-0.91632	0.0648372	0.270328	-1.17634	0.011902	0.123244
Os01g0581300	LUT2	9.43	10.23	4.55	2.44	3.49	3.43	11.39	12.46	8.76	3.68	3.25	3.86	10.45	5.33	10.86	3.56	4.99	6.06	-1.37102	0.00817468	0.0600193	-1.59562	5.11995e-06	0.000245865	-0.866638	0.0588809	0.310773
Os01g0581400	PUB34	3.57	3.26	1.2	0.81	0.4	1.15	3.35	3.64	2.86	0.44	0.96	0.5	3.2	0.36	4.25	0.58	0.53	0.16	-1.76661	0.00638073	0.0502541	-2.37412	4.08098e-08	4.31866e-06	-2.62049	0.00169206	0.0353009
Os01g0583200	UBA1C	14.6	10.14	43.04	50.39	48.13	51.79	13.46	10.23	40.81	46.4	39.49	36.94	14.33	47.3	13.24	34.35	31.28	33.4	1.14901	0.00408543	0.0366196	0.929292	0.0350378	0.184192	0.403478	0.402154	0.774762
Os01g0583900	CTHT_0029840	0.99	0.62	0.96	0.82	0.79	1.87	0.34	0.64	0.97	2.14	1.77	1.98	0.51	1.99	0.61	2.72	1.38	2.28	0.437319	0.348873	0.6564	1.59479	0.000247903	0.00529585	1.03664	0.0838702	0.372762
Os01g0585200	--	25.15	22.99	3.91	2.88	1.15	2.61	13.91	17.22	2.56	1.95	2.67	1.66	24.37	0.41	25.64	1.2	2.19	1.74	-2.97064	5.4721e-05	0.00128791	-2.42348	0.000469288	0.00870226	-3.29697	0.000765934	0.0204304
Os01g0586800	WRKY9	20.15	20.29	0.21	0	0	0.44	17.16	19.1	0.46	0.09	0.55	0.22	19.56	0.13	27.64	0.29	0.44	0.08	-6.52961	0.00507583	0.0427623	-5.41609	1.6425e-06	9.7265e-05	-5.86869	1.34693e-06	0.000188959
Os01g0587400	At2g19130	1.29	1.74	1.11	0.27	0.86	0.6	1.49	1.94	2.27	0.91	0.99	0.83	1.53	0.92	1.53	0.81	1.4	0.92	-1.25886	0.0496409	0.204024	-1.06206	0.000460356	0.00856442	-0.346606	0.486956	0.82507
Os01g0588400	HIR1	45.29	48.84	60.43	24.74	11.59	11.55	38.39	40.55	45.07	14.11	24.01	16.47	37.15	11.83	34.2	6.21	13.49	9.4	-1.69067	5.45544e-05	0.00128575	-1.18375	5.15796e-06	0.000246999	-1.51522	0.00641325	0.0850257
Os01g0591000	ALDH2C4	1.55	1.77	0.52	0.78	0.09	0.36	1.86	1.75	1.2	0.5	0.61	0.3	2.4	0.48	3.17	0.59	1.36	0.33	-1.64245	0.0607822	0.232221	-1.77034	0.000801869	0.0130302	-1.4079	0.0824751	0.369397
Os01g0591300	ALDH2C4	55.75	53	103.12	19.72	34.08	26.35	74.29	75.57	154.61	34.73	49.23	40.13	136.87	17.62	122.89	14.39	14.5	12.28	-1.4024	0.00049386	0.00750715	-1.29491	7.12791e-07	4.96737e-05	-2.7522	2.22181e-05	0.00158164
Os01g0592500	--	168.88	181.74	6.78	0.54	0.63	0.73	177.07	169.97	8.81	0.99	1.38	0.69	145.73	3.05	129.37	3.06	2.26	0.67	-7.5554	4.03965e-16	1.58507e-13	-6.86159	4.44195e-14	1.88026e-11	-5.53716	9.62033e-09	4.032e-06
Os01g0592900	RTEL1	6.1	5.6	7.32	8.17	8.42	12.12	5.13	5.66	8.92	13.75	10.72	17.35	3.9	5.9	3.62	26.62	10.08	12.76	0.594036	0.034794	0.160717	1.08527	0.000481291	0.0088388	1.88188	3.04101e-05	0.00197601
Os01g0593700	SULTR3;5	1.19	1.95	0.11	0.16	0	0.13	0.99	1.6	0	0.26	0.14	0.09	0.55	0.06	1.08	0.26	0.32	0.49	-3.48631	0.0032534	0.0311092	-2.4021	0.0615334	0.261924	-0.659412	0.466299	0.816895
Os01g0594300	LRX6	24.46	21.08	25.77	39.87	62.65	38.42	18.37	22	39.52	22.51	16.54	20.2	28.56	7.95	24.37	3.41	6.15	7.72	0.982905	0.00251815	0.0258122	-0.4312	0.130838	0.408035	-1.81687	0.00145885	0.0321784
Os01g0595600	D14	16.63	22.31	0.66	0.33	0.8	0.72	26.59	23.74	1.64	0.76	1.17	0.19	48.61	0.49	47.11	0.66	0.82	0.2	-4.4199	4.4317e-06	0.000161379	-4.61554	9.94878e-07	6.46049e-05	-5.83965	3.53709e-08	1.20364e-05
Os01g0597600	AVT1I	10.53	10.19	1.91	0.77	1.56	0.58	7.6	8.04	0.19	0.33	1.06	0.83	1.81	0.61	2.51	0.13	0.49	0.45	-2.95915	7.36143e-05	0.00163192	-2.83403	0.00370944	0.0400946	-2.20398	0.00760049	0.0936604
Os01g0597800	TOGT1	20.39	21.2	60.71	252.82	245.21	272.7	18.39	21.45	54.05	399.2	268.69	325.01	15.05	28.21	17.5	112.05	111.33	166.51	2.91342	1.86172e-14	5.70801e-12	3.40261	6.21237e-18	3.87279e-15	2.68187	5.70424e-13	7.96906e-10
Os01g0600500	At4g29530	20.65	17.86	11.66	3.97	4.51	3.52	19.7	17.74	9.9	5.49	6.56	5.8	13.91	2.74	14.47	3.81	2.02	3.72	-2.06379	3.81273e-06	0.000142776	-1.40714	0.000471114	0.00872197	-1.70427	0.00680831	0.0881374
Os01g0602400	CYP72A225	4.61	5.74	6.13	2.75	3.1	9.48	4.2	4.27	7.9	6.53	5.69	6.57	8.48	2.15	6.61	2.05	1.3	1.29	-0.104359	0.967016	0.984317	0.198911	0.606508	0.859974	-1.89356	0.0011509	0.0270988
Os01g0603300	KUA1	2.51	2.76	5.86	14.65	21.25	9.05	3.07	2.84	10.1	19.08	10.86	12.38	3.29	7.16	3.82	23.01	36.9	26.07	2.01387	4.74523e-06	0.000171342	1.40237	0.00305066	0.0347053	2.59102	5.63956e-10	4.11062e-07
Os01g0606900	dnajb6-a	12.37	12.58	1.52	40.04	98.33	76.32	7.64	7.68	0.33	59.97	15.52	39.84	2.65	4.92	6.23	8.24	21.12	30.6	3.01982	6.61693e-05	0.00149782	2.88153	0.00691386	0.062492	2.11933	0.000245594	0.00907886
Os01g0607000	--	2.56	1.39	1.48	9.39	7.66	8.31	1.76	1.8	1.2	6.1	2.04	4.97	1.7	2.16	2.34	0.86	3.85	5.1	2.22353	4.82221e-06	0.000173574	1.46163	0.0367442	0.18987	0.661985	0.361455	0.743483
Os01g0607200	BAT1	54.31	50.33	78.52	39.91	23.16	26.63	45.32	53.25	80.03	33.02	50.63	40.92	138.95	33.07	133.5	31.87	37.51	44.32	-1.02992	0.00379185	0.0346945	-0.519775	0.0114942	0.0887614	-1.42603	0.00921237	0.105241
Os01g0607300	--	3.75	3.56	6.13	14.33	10.23	17.93	3.02	3.38	4.49	31.41	19.75	23.97	4.83	8.58	5.38	49.95	64.7	56.74	1.66059	2.38414e-06	9.55299e-05	2.78639	1.50038e-15	8.03803e-13	3.18925	8.15717e-19	2.27918e-15
Os01g0608000	--	2.85	1.53	2.82	0.59	1.5	0.88	1.93	1.94	1.4	0.67	0.36	0.43	2.66	0.41	1.34	0.12	0	0	-1.27753	0.0404365	0.177677	-1.85183	0.000543053	0.00966526	-5.19967	2.91221e-05	0.0019158
Os01g0608400	--	7.28	9.99	0.84	0.04	1.04	1.05	7.24	7.33	1.73	1.16	1.83	1.15	3.29	0.21	2.43	0.31	0.28	0.11	-3.08786	0.00243634	0.025169	-1.97717	0.0012863	0.0186483	-3.08261	0.00146165	0.0321784
Os01g0609200	ABCG35	8.24	8.67	2.29	0.49	1.39	0.94	6.21	10.03	1.99	2.92	1.06	2.59	2.46	5.16	2.59	20.26	3.61	1.59	-2.76734	2.50077e-05	0.000676172	-1.47235	0.0199375	0.129395	1.31825	0.0985858	0.40439
Os01g0609300	ABCG36	587.27	546.65	503.59	224.77	184.46	234.89	573.68	621.97	424.38	191.4	121.74	185.28	425.64	129.28	398.97	158.2	63.38	51.32	-1.3461	0.00050316	0.00760811	-1.70059	5.76652e-06	0.000266824	-1.80545	0.00697901	0.0896205
Os01g0609501	--	9.33	24.39	6.5	0	5.18	6.4	14.53	27.6	12.94	4.06	1.24	5.58	7.87	3.05	4.49	6.72	0.09	0.64	-1.79628	0.288223	0.593684	-2.33959	0.000158047	0.00375009	-1.04855	0.286335	0.671674
Os01g0609700	--	0.18	0.21	0	4.39	6.48	3.76	0.28	0.25	0.05	4.18	1.65	1.87	0	0	0	0.12	0.7	0.37	5.22931	9.77702e-12	1.73058e-09	3.73073	1.41652e-05	0.00055954	8.63178	0.000640463	0.0181063
Os01g0609900	ABCG37	69.73	91.44	46.98	8.62	14.21	13.71	83.64	92.68	52.83	17.26	17.15	20.88	29.01	5.53	23.49	5.39	3.42	2.41	-2.51008	6.92276e-08	4.66119e-06	-2.0512	5.48813e-08	5.51823e-06	-2.37073	9.52924e-05	0.00455786
Os01g0611100	RAN1	73.26	72.05	127.36	293.92	250.51	281.7	73.15	68.12	105.18	212.6	167.86	183.85	86.57	67.8	83	48.51	75.24	76.61	1.59921	5.89856e-10	6.91299e-08	1.19519	5.41542e-06	0.000255053	-0.244543	0.487405	0.825213
Os01g0612500	--	2.28	1.69	0.79	1.89	3.22	5.89	1.43	2.69	1.01	8.48	3.83	6.78	1.32	2.62	1.84	1.63	2.68	9.92	1.20847	0.0740434	0.263043	1.89579	0.00470024	0.0472324	1.29979	0.0695673	0.339813
Os01g0612600	--	49.24	57	68.9	15.85	31.12	30.37	54.27	51.26	65.42	43.53	59.89	46.09	46.09	37.06	50.45	33.41	31.77	52.37	-1.17922	0.00489426	0.0417349	-0.193332	0.172169	0.476868	-0.184645	0.570376	0.866836
Os01g0612900	At2g27360	16.23	19.14	18.15	6.06	6.36	6.75	18.26	15.15	15.14	8.4	11.93	11.62	15.85	3.4	12.44	3.95	3.27	2.91	-1.48123	1.43209e-05	0.000431405	-0.603655	0.018761	0.124229	-1.64539	0.00438441	0.0661588
Os01g0615050	--	318.46	252.5	70.94	17.83	84.55	16.09	341.65	320.79	120.24	68.47	65.46	67.84	305.48	97.78	354.71	128.67	201.44	160.12	-2.43783	0.00155098	0.0181958	-1.95571	4.811e-05	0.00145463	-0.628682	0.21813	0.592633
Os01g0615100	--	798.95	685.83	126.09	63.6	121.55	50.17	971.64	781.61	220.86	99.06	150.66	114.52	1207.02	134.87	1445.54	229.24	317.93	240.87	-2.77514	5.88715e-05	0.00136161	-2.43824	1.47074e-05	0.000574341	-1.82259	0.00843727	0.0997157
Os01g0616300	TTL1	2.57	2.72	8.09	2.1	2.42	2.13	1.29	2	8.8	1.82	4.6	3.34	2.43	1.45	2.65	0.62	0.4	0.69	-1.00865	0.114192	0.345606	-0.308861	0.699016	0.901357	-1.93309	0.00255388	0.0464618
Os01g0616800	--	0.91	0.81	2.41	6.33	4.28	5.34	0.63	0.34	1.16	3.95	3.14	2.92	0.98	2.37	1.23	1.07	1.96	3.72	1.94934	3.18993e-05	0.00083047	2.23252	2.24963e-05	0.00080937	0.55954	0.393156	0.768817
Os01g0618000	ERI2	45.61	60.5	14.69	7.86	11.82	9.92	44.17	45.29	9.56	18.75	13.25	12.26	33.79	7.43	30.52	5.6	5.73	8.48	-2.02895	0.000613236	0.00890022	-1.16172	0.0403688	0.201944	-1.85655	0.00151514	0.0329037
Os01g0618200	Os01g0618200	2.63	1.51	2.85	6.94	7.61	8.53	1.86	2.92	2.59	8.58	4.05	7.26	0.73	1.82	0.99	3.49	2.6	4.14	1.72328	2.62493e-06	0.000103487	1.43231	0.00387689	0.0413795	1.53098	0.00317467	0.0536509
Os01g0618700	PLIP1	20.21	21.26	4.64	2.67	1.95	2.22	19.98	19.74	4.66	2.35	1.67	2.28	27.35	5.33	23.32	2.69	2.08	1.52	-2.75301	1.85608e-05	0.00053202	-2.81649	6.72783e-06	0.000303278	-3.15429	5.09906e-07	9.44565e-05
Os01g0618900	GSVIVT00026920001	7.14	8.39	36.52	65.4	32.14	41.94	4.5	7.09	25.56	30.41	53.66	36.55	5.99	12.57	4.6	17.68	18.9	18.95	1.42209	0.00503128	0.042533	1.69904	0.00178407	0.0237878	1.26163	0.00510927	0.0727524
Os01g0621300	--	17.71	19.88	45.53	11.78	22.25	29.05	18.28	18.24	46.39	22.8	28.13	28.32	13.85	15.56	10.06	7.72	3.54	6.39	-0.398013	0.616234	0.852986	-0.0651352	0.800448	0.933195	-1.16109	0.00265755	0.0475422
Os01g0621600	PHY1	1.47	2.02	0.36	0.05	0.08	0.16	2.2	2.01	0.15	0.32	0.23	0.51	1.66	0.03	1.29	0	0.05	0.17	-3.73073	3.96665e-05	0.000989185	-2.04026	0.0170739	0.116199	-3.75974	0.00393272	0.0615019
Os01g0623500	SPAST	304.21	232.68	134.63	46.46	101.14	64.53	290.37	271.35	105.03	130.07	81.56	108.89	180.14	71.87	226.44	131.74	158.66	135.62	-1.66248	0.00128768	0.0157643	-1.05673	0.0232139	0.142919	-0.167447	0.670013	0.903112
Os01g0623550	--	1.32	1.03	0.54	0	0.19	0.11	1.1	0.88	0.26	0.33	0.26	0.32	0.49	0.18	0.75	0	0.11	0.33	-3.26804	0.00168412	0.0192705	-1.29956	0.0618389	0.262865	-1.69032	0.172355	0.530219
Os01g0624500	SGT1	94.45	71.46	139.22	579.99	372.65	460.41	75.01	61.04	91	382.46	374.76	353.5	61.79	119.79	69.9	154.95	317.94	256.32	2.21132	2.81198e-13	6.99715e-11	2.29041	4.20196e-23	4.96802e-20	1.53589	0.000335996	0.0113909
Os01g0626400	WRKY23	80.66	89.54	49.3	28.05	27.45	23.32	87.23	95.76	41.37	27.98	32.4	29.85	77.61	29.88	72.66	23.31	20.84	19.3	-1.47759	0.000494424	0.00750908	-1.31414	0.00117797	0.0174317	-1.50551	0.00121996	0.0282051
Os01g0626900	BHLH144	12.28	12.31	21.37	6.6	4.61	7.78	10.47	9.77	20.59	8.75	15.08	14.34	11.08	9.9	9.09	9.4	6.3	7.28	-1.27514	0.00088922	0.0117917	-0.0971904	0.619596	0.859974	-0.387946	0.208029	0.578423
Os01g0628700	CYP72A11	78.53	95.34	65.36	19.52	20.38	13.75	85.37	90.9	44.89	32.27	49.93	36.87	88.1	27.33	78.38	25.05	33.17	12.7	-2.15675	5.41303e-08	3.77035e-06	-0.893281	0.0169821	0.115712	-1.45038	0.00902253	0.103831
Os01g0628900	CYP72A14	4.61	4.9	1.02	0.77	0.34	0.21	5.34	4.26	1.5	0.99	1.57	0.87	10.26	1.82	10.34	2.78	1.84	0.85	-2.9959	0.000124111	0.00248939	-1.69428	0.00333519	0.0371157	-2.03517	0.00329051	0.0549166
Os01g0631800	--	21.36	28.92	9.24	5.38	4.13	3.59	15.36	19.56	7.92	4.02	3.33	2.94	7.02	2.66	7.78	2.91	6.31	1.79	-2.18381	0.00011967	0.00241868	-2.05772	3.91024e-05	0.00123113	-0.665239	0.315506	0.703037
Os01g0633000	RPL31	5.87	8.74	11.4	16.02	11.18	10.78	6.65	6.87	10.98	11.13	17.34	12.34	9.5	15.17	10.18	20.06	29.23	34.74	0.546174	0.0962724	0.311407	0.736141	0.0258711	0.152991	1.26975	0.00141151	0.0312882
Os01g0635550	ZHD5	8.53	9.86	1.37	0.58	0.96	0.54	8.35	10.97	1.39	0.63	0.52	1.17	8.67	0.67	7.51	0.64	1.22	0.74	-3.24793	3.66733e-05	0.000927674	-3.15813	4.41623e-05	0.0013568	-2.69617	0.00127403	0.0289999
Os01g0638000	TOGT1	34.75	40.05	66.6	39.76	31.77	42.86	41.89	41.82	41.83	53.8	35.39	42.16	29.14	6.06	29.3	5.49	4.25	4.32	-0.305821	0.543448	0.810663	0.0652691	0.893609	0.959465	-2.1977	0.00017754	0.00714645
Os01g0639200	SNL6	6.55	8.27	9.74	3.15	2.59	3.2	9.05	8.92	8.72	4.66	6.5	6.06	6.03	2.81	7.33	2.5	4.87	2.66	-1.45796	6.07743e-05	0.00139813	-0.632214	0.0107763	0.0848958	-0.688998	0.199278	0.567103
Os01g0639900	BCA2	372.59	307.8	163.2	161.62	101.32	74.22	333.02	337.97	161.07	95.93	146.21	105.72	364.55	65.73	353.23	106.77	131.46	45.01	-1.32311	0.00847043	0.061559	-1.25818	0.00191507	0.0250236	-1.46793	0.0233287	0.184618
Os01g0642700	B120	3.77	5.38	0.88	0.05	0.37	0.72	3.82	4.55	1.43	0.62	1.62	1.69	3.95	1.25	2.12	1.25	0.62	0.13	-3.13722	0.000932396	0.0122204	-1.31825	0.0237418	0.145026	-1.87184	0.0197103	0.167096
Os01g0644400	--	0.61	0.43	2.13	0	0	1.83	0.38	0.25	0	3.44	2.02	2.42	0.31	3.04	0.26	2.53	4.9	6.3	-0.792639	0.731753	0.908786	3.64477	0.000565051	0.00996067	1.92726	0.0238613	0.187437
Os01g0644500	--	0.03	0.01	0.04	2.21	2.74	0.01	0.01	0	2.22	0	0.03	0.01	0.01	0.02	0	0.03	0.02	0.09	5.9542	0.000707603	0.00993799	-5.8009	0.0718696	0.287638	2.22239	0.785565	0.933612
Os01g0645900	MOT2	6.49	6.23	18.2	13.94	8.05	8.23	6.39	6.56	14.45	8.3	16.12	11.87	17.79	4.93	14.9	3.48	3.48	4.28	-0.0330367	0.770644	0.914509	0.405396	0.320345	0.656307	-1.74286	0.00111416	0.0265885
Os01g0647000	--	4.71	3.03	3.35	16.03	5.69	7.19	3.25	3.3	6.21	5.07	8.53	5.56	7.15	2.81	7.98	2.63	2.66	1.65	1.38231	0.00474998	0.0408182	0.586469	0.112343	0.373984	-1.37017	0.0245857	0.190774
Os01g0648600	At5g20050	0	0	0.13	0.36	0.42	1.03	0.03	0	0.03	0.2	0.15	0.24	0	0	0	0.04	0.12	0	3.79941	0.00371447	0.0342603	3.29768	0.0408902	0.203189	5.73697	0.416741	0.786675
Os01g0652100	TBL38	2.1	3	7.54	16.99	9.2	9.13	1.85	2.01	13.56	9.18	16.84	11.57	1.75	6.89	1.83	9.73	9.23	11.69	1.48249	0.000666245	0.00947911	1.1096	0.0720025	0.288001	1.54963	0.00422683	0.0646834
Os01g0653200	--	3.21	3.13	0.78	0.14	0.22	0.07	3.05	2.19	1.11	0.11	0.19	0.15	2.18	0.13	2.38	0	0.07	0	-4.04947	2.43339e-06	9.7163e-05	-3.81876	8.12498e-08	7.67441e-06	-6.06609	5.03581e-05	0.00287152
Os01g0653300	--	4.02	3.01	0.22	0	0	0	4.26	4.81	0	0.53	0	0	1.46	0.2	3.35	0.59	0	0	-11.2388	0.00455173	0.0395401	-4.09704	0.0406043	0.20259	-3.08602	0.0969761	0.401223
Os01g0654400	--	109.38	94.52	5.32	11.73	1.01	1.7	86.28	81.26	1.37	8.01	5.13	5.08	68.43	18.69	109.22	45.79	67.37	8.93	-3.85688	0.000121305	0.00244741	-3.21266	0.00115643	0.0171721	-0.685409	0.347868	0.73099
Os01g0656200	Os01g0656200	2.27	3.42	3.21	2.02	2.22	2.1	2.56	2.61	3.17	2.43	2.48	2.07	3.41	2.61	3.38	0.71	1.02	0.64	-0.489322	0.329444	0.639331	-0.25682	0.276603	0.610864	-1.98777	8.48467e-05	0.00418357
Os01g0658900	CPRF1	15.2	10.67	15.94	43.47	25.92	19.3	10.74	10.49	18.28	25.49	18.05	24.41	12.31	69.26	17.72	47.91	44.13	33.75	1.08492	0.00395436	0.0357433	0.782256	0.0134029	0.0986569	0.341297	0.522201	0.839996
Os01g0660100	--	0	0	0.23	0	0	0	0.58	0.17	0.75	0	0	0	0.12	0	0.69	0.29	0.27	0.1	-6.26053	0.517141	0.79412	-8.96578	0.00054248	0.00966235	-0.295456	0.790236	0.93627
Os01g0660200	CHIT3	197.64	214.87	73.3	30.78	53.82	31.87	212.8	226.38	125.34	46.33	39.87	37.64	227.92	14.73	194.09	17.23	12.33	9.12	-2.06043	0.000190591	0.00350922	-2.18855	4.70464e-08	4.85773e-06	-3.49711	3.9571e-06	0.000430771
Os01g0660300	PKP2	68.56	62.37	24.62	11.28	9.95	13.25	72.46	68.08	26.81	11.87	14.82	12.06	138.13	7.41	104.9	7.91	5.7	3.88	-2.17355	2.73306e-05	0.000725836	-2.1106	9.44266e-06	0.000400198	-3.83986	1.0111e-06	0.000154097
Os01g0661500	AMSH2	39.54	32.56	29.79	80.55	25.01	24.84	33.08	33.34	32.94	43.78	78.58	55.81	42.78	90.59	54.08	151.43	173.07	106.09	0.355931	0.476932	0.767518	0.842517	0.0262507	0.15454	1.19981	0.00239223	0.0445519
Os01g0665500	--	48.02	39.24	26.74	19.95	7.92	6.89	36.97	31.77	16.07	13.22	15.74	14.14	48.16	25.11	65.76	24.69	43.26	32.35	-1.71353	0.0023376	0.0244282	-0.976547	0.0207199	0.132804	-0.471075	0.328716	0.714709
Os01g0665750	--	44.56	71.42	31.44	3.89	16.96	10.85	78.62	71.2	26.59	19.62	20.02	15.52	63.6	38.1	68.49	43.04	37.66	47.9	-2.21738	0.000486414	0.00741366	-1.67724	0.000742628	0.012276	-0.404256	0.267295	0.651715
Os01g0666000	LPP2	0.53	0.15	0.87	0.04	0.17	0	1.34	0.45	0.21	0.04	0.04	0.1	0.28	0.06	0.57	0.04	0.16	0.07	-2.88381	0.0450876	0.19081	-3.47393	0.00204967	0.0262522	-1.75291	0.197494	0.564854
Os01g0667600	RABA1F	43.48	44.11	30.47	21.26	18.05	13.37	42.13	40.42	21.34	23.98	28.76	24.62	21.53	23.99	34.92	17.16	42.18	28.53	-1.16419	0.00548317	0.0449908	-0.425397	0.171924	0.476595	0.127458	0.79248	0.937118
Os01g0667800	U2AF35A	4.12	5	2.61	1.69	1.43	1.45	3.94	4.3	2.6	1.6	2.63	2.9	2.62	2.49	2.68	3.17	2.58	3.11	-1.35994	0.00374744	0.034389	-0.604391	0.0769415	0.299715	0.185683	0.631987	0.886859
Os01g0667900	GRXS5	131.2	137.74	115.72	71.59	66.46	39.52	109.64	98.89	65.12	92.91	69.06	75.25	67.99	58.95	78.05	30.48	54.82	50.38	-1.1152	0.00543803	0.0447166	-0.206106	0.386017	0.718299	-0.595345	0.126852	0.457285
Os01g0668200	--	0.28	1.56	1.02	0	0.51	1.61	1.12	1.81	2.84	0.44	0.5	1.1	0.32	1.11	0.17	1.13	0.33	0.07	-0.431951	0.774286	0.916456	-1.5	0.00504354	0.0496349	-0.0645403	0.959762	0.98347
Os01g0670200	-	3.28	2.39	2.16	0.47	0.99	1.03	3.76	3.3	3.94	2.08	1.52	1.77	1.68	1.3	1.86	1.46	0.83	0.73	-1.65287	0.00531171	0.0441399	-1.03451	0.00169958	0.0229191	-0.680458	0.197384	0.564683
Os01g0672400	DI19-3	109.81	99.4	68.93	42.06	46.03	36.31	99.88	90.45	50.08	57.19	58.93	58.69	65.78	56.43	75.5	52.17	67.2	67.3	-1.16082	0.00359594	0.0334819	-0.459709	0.126946	0.401111	-0.0828958	0.737656	0.921818
Os01g0672500	CALS12	44.4	40.53	27.49	11.01	7.18	9.05	42.17	38.06	21.86	9.88	13.71	13.36	32.82	8.27	28.15	7.04	5.85	5.5	-2.0451	1.09798e-06	4.92213e-05	-1.4662	0.000163078	0.00383765	-1.91268	0.000375659	0.0122883
Os01g0673300	--	6.97	6.65	4.06	44.67	48.58	30.31	4.73	4.96	3.94	27.86	9.41	21.54	5.05	11.75	6.21	9.46	17.97	26.15	2.80502	1.62623e-10	2.13141e-08	2.10928	0.000124421	0.00307351	1.21943	0.01515	0.143169
Os01g0674450	-	4.52	7.16	7.84	14.97	2.61	15.52	3.44	3.52	4.03	7.93	13.37	6.5	10.22	4.62	8.37	2.97	11.16	16.54	0.761878	0.208939	0.495426	1.33889	0.00435228	0.044911	0.402082	0.567325	0.865902
Os01g0675500	IRX9L	47.46	50.91	33.33	15.27	18.25	16.06	45.7	47.03	30.74	23.35	26.92	24.38	48.04	15.46	41.75	18.51	12.7	14.41	-1.40943	0.000483711	0.0073823	-0.725946	0.0160276	0.111446	-1.20608	0.0102064	0.111595
Os01g0675800	NAC045	55.29	49.77	13.47	18.84	21.11	20.06	36.94	41.53	9.98	21.42	17.45	16.8	28.27	8.22	27.81	6.31	7.94	6.34	-0.981977	0.0869105	0.291846	-0.667962	0.156373	0.451788	-1.64287	0.00211817	0.041086
Os01g0678000	--	0.34	0.62	0.2	0.18	0.09	0.03	0.53	0.63	1.27	0.05	0.25	0.1	0.11	0.17	0.16	0.33	0	0	-1.95109	0.045736	0.192703	-2.60288	0.000164824	0.00386304	-0.415037	0.75512	0.921818
Os01g0678400	--	1.97	2.38	0.36	0.11	0.48	0.71	1.33	1.74	0.82	0.4	0.36	0.5	0.46	0.03	0.46	0.2	0	0.03	-1.85722	0.0449332	0.190348	-1.62635	0.00448847	0.045898	-2.04629	0.179274	0.539916
Os01g0679900	ECT2	53.08	50.25	31.25	8.97	17.07	18.4	55.01	55.06	35.24	27.51	43.66	37.06	51.6	23.07	48.71	35.49	21.27	21.02	-1.59853	0.000929365	0.0122036	-0.425034	0.123357	0.394952	-0.665637	0.111556	0.428596
Os01g0680600	--	0.83	0.88	2.86	6.08	2.95	4.77	1.21	0.28	3.51	2.21	3.64	3.22	0.85	5.19	2.38	5.15	7.5	4.95	1.5944	0.00249203	0.025644	0.859174	0.234166	0.560607	1.06368	0.0884368	0.381849
Os01g0681200	LACS4	853.38	754.85	116.25	23	55.16	27.3	955.4	978.95	142.01	47.89	38.17	46.44	715.44	67	710.2	68.48	48.03	23.8	-4.03139	1.97662e-08	1.59331e-06	-3.96999	5.31151e-09	7.28463e-07	-3.41118	3.7614e-06	0.000412144
Os01g0683700	--	3.51	4.48	12.74	20.89	12.6	6.32	2.3	2.08	4.65	8.97	15.64	9.81	7.08	5.61	5.1	7.43	8.68	5.97	0.941411	0.054447	0.216521	1.93045	8.49789e-07	5.73558e-05	0.311674	0.461565	0.813959
Os01g0685900	MAP65-3	2.97	2.86	3.66	3.53	2.19	2.6	2.46	1.85	3.98	1.47	1.14	1.15	0.51	0.68	0.8	0.58	0.23	0.12	-0.189825	0.720546	0.901181	-1.14064	0.000944698	0.0148106	-1.09747	0.130173	0.462655
Os01g0687300	--	4.62	3.9	6.7	0.73	2.1	1.96	7.3	4.79	14.43	2.75	2.77	2.91	3.29	7.98	3.62	10.64	6.05	10.81	-1.66787	0.00186299	0.0206966	-1.65348	2.51127e-06	0.000137327	0.885088	0.0591066	0.311259
Os01g0689451	BTS	15.46	17.42	13.49	6.77	7.64	8.4	18.58	18.37	18.12	9.5	10.3	10.9	16.24	15.04	13.99	15.17	6.71	8.13	-1.02353	0.00605298	0.0483955	-0.843028	0.000229873	0.00499716	-0.593112	0.107877	0.42204
Os01g0690600	--	3.81	2.89	1.28	0.53	0.4	0.49	1.76	1.92	1	1.31	0.68	0.64	2.3	1	1.63	0.56	1.12	0.79	-2.4905	5.05406e-05	0.00121111	-0.831446	0.0987467	0.345818	-0.997077	0.0813827	0.366855
Os01g0690900	--	10.73	14.14	3.2	0.83	0.27	1.27	6.87	10.65	4.97	1.54	0.55	1.07	1.38	2.71	1.52	1.35	1	1.04	-3.56607	2.28344e-05	0.000626787	-2.83129	1.70164e-05	0.000646114	-0.726715	0.367687	0.748581
Os01g0692400	--	0.36	0.27	0.12	6.86	1.62	1.6	0.36	0.43	0.24	0.79	0.52	0.3	0	0.16	0.19	0.16	0.14	0.27	3.74846	3.54954e-05	0.000902871	0.644416	0.573244	0.844279	0.703607	0.695761	0.911018
Os01g0693300	LPP2	191.03	173.01	47.27	24.61	25.77	22.24	157.43	171.5	42.13	32.16	24.17	28.64	157.3	24.64	145.54	22.9	14.95	18.97	-2.50179	1.35129e-05	0.000411619	-2.12663	0.000149009	0.00357278	-2.52694	4.29115e-05	0.00255103
Os01g0693532	--	0.41	0.43	0	0	0	0	0.17	0.32	0	0	0	0.02	0.18	0	0.29	0.04	0	0	-8.12928	0.00246331	0.0254093	-4.61471	0.0221632	0.138798	-3.55459	0.0847239	0.374319
Os01g0694800	--	0.32	0.45	0.31	9.04	1.59	1.86	0.81	0.41	2.09	2.12	4.25	3.94	0.53	4.13	2.33	4.87	6.49	9.59	3.53167	0.000107338	0.00221241	1.63914	0.0129015	0.0961637	1.58359	0.0249636	0.192774
Os01g0694900	At2g01600	45.06	37.4	37.04	17.46	20.88	20.63	39.64	40.64	32.99	24.34	26.28	26.41	33.25	20.13	31.42	24.87	14.25	14.07	-1.01896	0.00395092	0.0357216	-0.556273	0.0253076	0.150754	-0.672909	0.0794822	0.363024
Os01g0695100	NMT2	2.36	1.8	1.43	0.35	0.64	0.82	2.01	1.84	1.92	0.77	0.7	1.01	0.6	0.51	0.96	0.81	0.83	0.32	-1.62686	0.00381269	0.0348202	-1.21823	0.000304783	0.00620183	-0.0787771	0.863105	0.951335
Os01g0695200	BC10	63.55	49.1	28.44	8.48	12.27	16.49	44.46	47.74	18.85	24.88	17.51	23.68	32.91	11.18	31.86	9.38	8.2	7.97	-1.92169	0.000135951	0.00268145	-0.749142	0.0735937	0.292117	-1.57173	0.00122107	0.0282051
Os01g0695800	ABCB9	58.93	49.32	33.99	16.18	8.68	15.54	60.01	51.16	26.12	20.8	26.69	22.6	35.05	2.81	39.3	4.64	8.29	3.86	-1.8159	7.86741e-05	0.00171966	-0.969946	0.0143504	0.103347	-2.20025	0.00505467	0.0723429
Os01g0698900	At3g12390	1.89	3.32	0.35	0.21	0.47	0.11	2.3	1.84	0.14	0.75	0.24	0.32	3.05	1.21	3.31	1.53	1.67	1.35	-2.81516	0.00545187	0.0448089	-1.70804	0.0760638	0.297751	-0.734427	0.204485	0.574123
Os01g0699100	MAPKKK17	31.98	36.74	9.83	6.55	7.82	4.65	44.72	41.5	4.51	7.83	5.02	6.04	28.2	2.8	30.1	1.8	3.43	5.54	-2.04609	0.00051241	0.00770388	-2.26396	0.00176669	0.0236066	-2.50415	0.00114006	0.02703
Os01g0699500	MAPKKK17	44.79	46.39	13.3	15.53	17.71	5.41	68.9	70.2	12.17	14.99	8.64	10.97	78.78	16.09	89.1	10.94	23.39	22.25	-1.43469	0.0245659	0.127755	-2.12828	0.00100635	0.0155147	-1.70111	0.0072538	0.0910909
Os01g0700200	PRAF1	1.01	0.98	0.82	0.28	0.58	0.3	0.81	0.92	0.75	0.12	0.42	0.28	0.86	0.36	0.5	0.71	0.23	0.18	-1.27645	0.0308911	0.148671	-1.59664	0.00195528	0.0254135	-0.61891	0.349878	0.732641
Os01g0704300	At1g23390	18.25	20.25	4.22	3.4	2.69	2	22.23	19.49	4.27	6.18	3.64	4.62	11.66	7.25	15.22	6.19	9.21	4.75	-2.4007	0.000228313	0.00404997	-1.67125	0.00718006	0.0641602	-0.760261	0.111252	0.428019
Os01g0705100	Os01g0705100	4.51	7.46	0.59	0	0.64	0.28	5.15	4.86	0.84	0.18	0.33	0.31	2.99	0	3.52	0.2	0	0	-3.77106	0.00115098	0.0144564	-3.72593	4.31822e-05	0.00133507	-5.02459	0.00502958	0.0720362
Os01g0705200	LEA14	555.23	609.69	120.54	125.84	44.97	38.41	588.66	541.42	120.93	88.6	133.61	96.83	302.51	160.33	421.3	186.54	181.29	30.67	-2.61919	0.000132671	0.0026324	-1.97128	0.000626759	0.0107772	-1.1497	0.0714969	0.344181
Os01g0705700	MTB2	2.48	3.38	2.72	0.67	1.1	0.36	3.41	1.74	2.6	2.23	0.74	0.98	2.24	2.72	1.73	1.01	1.07	0.59	-2.01012	0.000616542	0.00893686	-0.972344	0.0829505	0.313091	-1.32517	0.00760813	0.0937049
Os01g0705750	--	4.12	4.99	4.65	1.38	2.28	1.4	3.68	3.83	3.71	2.5	0.84	2.23	3.18	3.38	2.41	2.1	2.11	0.86	-1.44327	0.00226541	0.023826	-1.01032	0.0358076	0.186926	-0.823122	0.111438	0.428437
Os01g0706400	DDB_G0289029	104.47	100.03	35.16	12.27	22.43	22.57	98.43	98.17	30.22	28.77	24.6	30.15	54.59	28.17	47.6	31	14.88	18.44	-2.06514	0.00022627	0.00402584	-1.44135	0.00456563	0.046369	-1.01916	0.0162736	0.149408
Os01g0706500	RPL28A	9.26	5.71	25.94	34.44	33.25	40.17	8.44	5.08	21.72	16.98	14.88	19.04	12.56	22.1	11.67	12.79	15.25	16.64	1.39863	0.00107554	0.0136738	0.530452	0.243826	0.571986	-0.0523175	0.916751	0.970297
Os01g0706700	Os01g0706700	0.96	0.41	0.47	0.05	0.13	0.13	0.32	0.55	0.45	0.08	0.11	0.32	0.55	0.34	0.59	0.42	0.13	0.21	-2.56937	0.00413026	0.0369539	-1.37197	0.0619662	0.263162	-0.961526	0.18594	0.548706
Os01g0706900	ILL2	0.7	0.62	0.25	0.1	0.12	0.04	0.73	0.86	0.16	0.07	0.03	0	1.08	0.1	0.84	0	0.17	0.03	-2.59418	0.0143267	0.0885464	-4.12928	0.00107415	0.0162817	-3.33628	0.0134521	0.132736
Os01g0707500	LF	0.82	0.77	1.74	1.52	1.13	0.21	1.02	0.54	1.08	0.17	0.21	0.23	0.58	0.11	0.37	0.11	0	0.06	-0.219507	0.987065	0.993762	-2.11366	0.000834438	0.0134307	-2.64046	0.0473667	0.278039
Os01g0708201	--	0	0	1.12	0.76	0	0	0.56	0.48	0.36	0	0	0	0	0.21	0	0	0	0	-0.559427	0.937785	0.974925	-8.86625	8.67429e-05	0.00232403	-6.12928	0.458662	0.812556
Os01g0708700	IQD1	4.68	4.21	10.06	21.34	9.58	15.85	3.5	3.09	11.41	11.56	11.13	12.78	3.83	15.88	3.46	10.3	12.3	6.98	1.30339	0.00121541	0.0150765	0.978602	0.0160272	0.111446	0.352364	0.540211	0.852003
Os01g0709500	ALE2	65.76	47.92	40.91	27.54	27.01	20.71	48.98	57.48	33.39	31.48	30.96	37.27	57.41	41.55	53.6	54.41	51.58	38.93	-1.03849	0.00611179	0.0487056	-0.48807	0.0469401	0.221716	-0.07412	0.700721	0.911018
Os01g0709750	--	2.24	2.6	0.25	0.02	0.14	0.15	3.64	3.49	0.18	0.39	0.33	0.48	1.65	0.11	1.32	0.46	0.19	0.15	-4.03733	5.00398e-05	0.00120246	-2.60684	0.00300848	0.0344024	-1.94486	0.0305606	0.216861
Os01g0710100	--	1.16	1.71	0.13	0	0	0	1.02	0.86	0.11	0.17	0	0.09	4.66	0.12	2.43	0	0.06	0	-9.96578	0.000125776	0.00251986	-2.93618	0.0230531	0.142265	-6.90889	2.34706e-05	0.00165324
Os01g0711600	RTE1	3.42	4.41	10.04	22.7	15.32	14.64	4.47	3.07	10.98	14.82	16.65	16.99	6.49	17.49	6.61	12.94	22.31	15.17	1.55917	7.30286e-05	0.00162313	1.38771	0.000721904	0.011998	0.720936	0.133027	0.467762
Os01g0713900	XI-K	1.21	6.07	0.76	0.21	2.26	2.03	3.62	6.07	3.3	0.6	0.31	1.92	2.62	2.66	0.65	4.34	0.04	0.24	-0.83727	0.382684	0.68902	-2.19853	0.00124273	0.0181859	-0.360139	0.719439	0.920067
Os01g0714600	--	63.99	59.39	35	20.99	16.51	21.66	42.22	48.03	34.35	18.74	19.04	18.07	55.08	10.7	42.67	8.88	15.04	10.45	-1.4207	0.00122848	0.0151958	-1.15767	0.000195084	0.0043919	-1.65781	0.00596322	0.0808495
Os01g0714800	WRKY51	6.88	8.1	6.81	2.88	3.19	3.56	5.65	5.41	6.34	2.84	3.72	3.25	16.66	4.93	15.82	3	4.15	4.61	-1.17806	0.00521258	0.0435829	-0.826762	0.00177157	0.0236626	-1.66954	0.00268717	0.0477975
Os01g0716400	--	1.44	2.2	2.05	7.43	12.82	15.22	1.61	1.87	1.47	8.28	5.31	7.86	0.92	4.14	1.3	3.91	3.15	5.57	2.6401	8.88126e-10	1.00651e-07	2.11548	1.10165e-06	7.00456e-05	0.989756	0.0942282	0.395666
Os01g0717000	At1g74320	235.57	215.33	128.71	68	70.37	56.78	240.38	222.28	108.26	123.51	146.62	126.47	147.53	67.08	161.03	49.54	72.54	80.5	-1.5705	0.000186401	0.00344685	-0.525604	0.120741	0.390262	-0.890859	0.0408448	0.256846
Os01g0717700	TAR4	1.87	2.51	0.33	0.14	0.15	0.24	1.8	1.83	0.58	0.1	0.15	0.12	0.9	0.08	1.37	0.37	0.58	0.28	-3.15166	0.000480337	0.00733731	-3.50822	6.99261e-06	0.000311371	-0.934002	0.331438	0.717461
Os01g0718500	--	342.36	273.83	9.15	2.67	3.91	1.36	309.54	309.72	8.38	3.65	2.08	2.79	307.13	32.25	330.33	30.27	24.19	12.19	-6.29936	1.89934e-11	3.18154e-09	-6.20294	1.43257e-10	2.99504e-08	-3.32886	4.62788e-06	0.000486421
Os01g0719000	FLZ10	8.24	11.44	7.17	32.75	26.87	44.44	8.92	9.42	7.85	42.77	40.37	38.07	13.43	11.67	15.52	40.62	43.18	15.02	1.95442	3.9649e-06	0.000147124	2.21042	1.80343e-10	3.61604e-08	1.28261	0.00964221	0.108161
Os01g0719400	MLN51	3.79	4.18	2.51	46.05	101.81	94.08	3.08	3.8	1.25	46.09	14.91	38.32	1.2	2.73	1.06	5.41	6	8.29	4.52894	3.4656e-21	3.21636e-18	3.61076	1.24852e-07	1.1295e-05	1.98108	2.43444e-05	0.00170406
Os01g0720400	At1g17710	33.45	31.4	63.82	3.63	6.24	1.82	30.02	27.53	3.75	15.69	1.76	7.2	16.15	9.1	26.04	12.23	17.11	17.28	-3.46033	2.47385e-11	3.91472e-09	-1.3143	0.110148	0.36921	-0.137729	0.730722	0.921818
Os01g0720801	--	92.48	101.35	8.97	3.44	7.92	6.97	103.74	103.76	11.55	10.21	7.28	9.65	83.96	8.36	76	13.51	5.13	4.94	-3.46778	7.43282e-06	0.000250231	-3.01277	2.76044e-05	0.000949577	-2.83557	0.000101321	0.00475798
Os01g0721200	RGA3	3.85	3.06	0.98	0.64	0.74	0.57	3.59	3.29	1.69	0.73	0.47	0.38	3.51	0.3	2.78	0.09	0	0.26	-2.01655	0.00385508	0.0350767	-2.43937	2.82674e-05	0.000960281	-4.23485	0.000150877	0.00637123
Os01g0721300	RGA3	26.2	28.06	7.33	7.28	6.74	9.15	31.49	25.26	10.5	6.97	8.74	7.19	39.1	5.76	35.96	4.95	3.34	3.16	-1.41044	0.0154637	0.0931142	-1.55419	0.00110768	0.0166502	-2.81936	1.36405e-05	0.00108635
Os01g0721400	--	89.27	95.63	59.79	59.14	54.32	60.86	101.89	90.86	74.14	47.83	56.5	49.24	104.72	29.93	96.33	22.21	19.01	26.28	-0.489217	0.233147	0.528417	-0.797349	0.00457009	0.0463868	-1.77481	0.000514307	0.015468
Os01g0721800	RGA3	1.22	0.76	0.22	0.03	0	0.17	0.83	1.16	0.53	0	0	0.09	0.61	0.05	0.58	0	0.17	0.09	-3.45943	0.005704	0.046283	-4.80735	4.18932e-05	0.00130938	-2.25376	0.107325	0.42104
Os01g0722550	--	0.32	0.64	0.07	0.04	0.04	0	0.43	0.28	0.26	0.17	0.04	0.13	0.33	0.39	0.27	1.54	0	0	-3.6865	0.00528839	0.0440065	-1.51245	0.047082	0.221998	0.63743	0.726141	0.921818
Os01g0723200	RPS24A	32.89	31.52	126.96	196.02	140.33	166.08	34.23	31.02	142.28	107.87	97.85	92.34	56.33	101.43	45.15	50.96	40.49	43.89	1.39256	0.00112735	0.0142251	0.522283	0.251592	0.580195	-0.584252	0.128678	0.460579
Os01g0725600	Herc2	4.1	4.54	6.65	4.38	6.27	5.61	4.92	5.6	11.15	9.71	13.2	9.66	8.43	11.74	8.24	23.76	19.86	16.62	0.0887389	0.571813	0.826374	0.587845	0.0778753	0.301639	1.08432	0.000901224	0.0228744
Os01g0725800	SPA4	9.08	9.51	16.24	5.08	3.57	5.57	10.73	10.37	18.16	6.77	15.09	11.19	12.11	5.16	12.26	4.64	3.81	4.7	-1.29241	0.000434465	0.00675523	-0.24841	0.315986	0.651918	-1.16712	0.00845909	0.0998679
Os01g0725900	--	6.75	7.95	0.5	0.48	0.78	0.14	7.99	6.98	0.36	0.62	0.74	0.53	18.46	0.98	22.51	1.81	3.11	1.92	-3.44057	0.000576011	0.00846369	-3.0199	0.00115312	0.0171526	-2.6166	0.0022966	0.0433797
Os01g0727100	GAUT15	13.01	15.65	9.72	3.13	5.14	7.3	11.71	13.32	7.64	5.39	4.26	4.7	10.56	3.73	8.11	1.36	2.63	1.68	-1.30159	0.00900044	0.064295	-1.18692	0.00179273	0.0238708	-1.98208	0.000291482	0.010331
Os01g0727500	--	17.48	16.12	8.81	45.4	37.57	26.16	18.42	18.14	7	41.79	14.4	29.86	20.13	13.48	23.28	24.52	35.41	21.08	1.36357	0.00343497	0.0323692	0.982171	0.197321	0.513751	0.509925	0.246534	0.625882
Os01g0729400	RLP29	1.36	0.8	0.46	0.24	0.18	0.25	1.13	0.35	0.56	0.53	0.07	0.41	1.01	0.27	1.13	0.04	0.08	0.08	-1.96733	0.0203513	0.112101	-1.01421	0.234068	0.560556	-3.59096	0.00117883	0.0276013
Os01g0729500	--	2.7	5.54	8.51	6.72	10.11	5.71	3.34	2.69	7.09	14.03	9.71	10.76	5.53	23.16	9.59	16.39	19.19	24.94	0.428326	0.275367	0.579052	1.39483	0.000987636	0.0153204	0.660821	0.206546	0.576337
Os01g0729600	--	1.85	1.27	15.27	4.09	10.06	2.88	2.09	3.82	3.94	34.72	8.78	23.69	3.45	60.57	7.07	47.57	63.2	73.73	-0.110843	0.813174	0.93649	2.77005	2.16711e-06	0.000123019	1.3759	0.0763865	0.356063
Os01g0731000	ubtd2	13.63	7.94	15.34	44.04	26.53	32.14	10.24	8.76	12.76	24.66	24.23	25.42	13.79	9.92	12.17	10.49	21.68	15.49	1.47649	2.82246e-05	0.000747266	1.22635	2.0278e-06	0.000116656	0.409599	0.372076	0.752025
Os01g0734100	rplT	4.11	4.26	16.88	25.98	22.66	23.83	4.13	3.71	16.53	19.99	23.11	17.76	6.33	19.81	6.42	19.75	22.43	28.89	1.5211	0.000722736	0.0101174	1.32039	0.00813576	0.0703238	1.12614	0.0250768	0.193243
Os01g0734466	RBOHF	5.29	3.79	12.95	14.29	27.29	35.56	4.08	3.51	14.38	27.08	15.62	23.36	1.58	8.22	1.76	7.73	4.01	9.24	1.80801	7.7532e-05	0.00169902	1.58824	0.00133892	0.0192323	0.859873	0.175621	0.534375
Os01g0734800	RhGT1	14.54	18.45	12.73	56.61	31.84	113.47	14.26	15.16	11.56	104.15	86.35	94.12	10.05	1.56	10.56	14.37	19.19	13.81	2.14289	3.78859e-05	0.000950302	2.79605	2.28211e-14	1.00316e-11	1.09536	0.114435	0.434323
Os01g0735900	UGT88F3	16.39	25.79	5.37	1.94	3.56	2.82	22.58	26.8	9.5	3.99	6.05	5.54	17.32	3.38	17.17	2.74	3.93	4.77	-2.51479	8.38397e-05	0.00181067	-1.91808	7.2435e-05	0.00204074	-1.72697	0.00590041	0.0802641
Os01g0736000	--	16.93	22.03	4.96	1.02	6.14	2.47	15.83	15.26	4.88	5.37	2.65	4.11	21.88	2.88	24.43	4.21	1.83	5.22	-2.18927	0.00422017	0.0374655	-1.56821	0.00538819	0.0520701	-2.12716	0.00282088	0.0494672
Os01g0736100	RhGT1	18.49	25.54	36.45	19.21	48	32.74	18.95	21.06	34.28	59.96	41	49.58	47.71	84	48.17	67.15	57.67	69.8	0.312576	0.323954	0.633238	1.01891	0.00117251	0.0173809	0.113625	0.730113	0.921818
Os01g0736400	BIOF	45.23	41.34	17.11	6.91	12.06	8.27	40.42	48.01	19.75	11.99	10.52	11.23	40.64	14.8	42.25	16.69	11.99	11.59	-1.92834	0.000361505	0.00583077	-1.6809	0.000309709	0.00627229	-1.27851	0.00755311	0.0933633
Os01g0736500	--	284	337.24	33.92	4.81	5.14	2.57	234.3	267.3	33.97	8.62	7.31	6.51	121.14	14.54	117.85	10.24	8.9	6.83	-5.70954	2.22344e-14	6.75671e-12	-4.57693	9.62933e-11	2.13007e-08	-3.28724	1.21427e-06	0.000173248
Os01g0736600	ATL67	3.86	2.18	6.94	8.93	6.76	10.57	2.4	2.74	3.07	8.3	5.3	6.24	1.75	4.07	2.31	4.36	4.02	5.65	1.01658	0.0112709	0.0749913	1.27296	0.00226709	0.0282148	0.787188	0.1029	0.412992
Os01g0738000	--	6.49	5.91	21.45	39.36	28.01	36.73	7.23	6.45	18.76	26.16	29.73	24.22	8.49	23.02	8.78	25.5	27.74	33.4	1.62074	0.000189758	0.00349951	1.30421	0.000847088	0.0135974	1.10461	0.0190448	0.164102
Os01g0738600	EPSIN1	45.47	36.27	19.74	7.23	9.32	7.04	38.49	42.72	16.92	11.03	9.71	11.45	27.49	15.16	25.61	20.21	13.53	9.93	-2.10495	1.05783e-05	0.000337278	-1.60808	0.000369734	0.00723165	-0.644398	0.114136	0.433615
Os01g0739200	DSP8	2.71	2.32	26.65	9.58	11.28	10.98	2.36	1.8	15.01	22.7	20.04	23.6	3.99	35.79	3.23	25.26	28.5	32.38	0.007268	0.680657	0.878916	1.79103	0.00435832	0.044929	1.00201	1	1
Os01g0739500	--	187.51	148.08	42.07	75.03	83.82	41.8	156.66	127.1	62.77	52.64	34.15	39.78	66.4	49.92	88.07	39.31	58.51	56.39	-0.912407	0.127553	0.369779	-1.45304	0.00166405	0.0225783	-0.406428	0.29105	0.676413
Os01g0740651	--	1.03	1.02	1.21	0.3	0.19	0.23	1.54	1.09	1.38	0.52	0.17	0.77	0.93	0.22	1.17	0.16	0.23	0.45	-2.1788	0.00165858	0.0190638	-1.45763	0.0188614	0.124725	-1.46566	0.104975	0.417322
Os01g0740700	--	29.32	36.17	33.28	6.18	15.3	12.73	22.47	24.54	18.83	26.82	8.83	22.85	16.04	19.18	15.5	12.53	7.91	14.98	-1.52965	0.00102279	0.0131493	-0.170528	0.575671	0.846173	-0.517991	0.13006	0.462634
Os01g0742200	LOS1	5.91	4.51	3.47	0.65	1.04	0.81	6.44	7.71	3.04	1	1.77	1.72	6.6	1.15	4.53	1.63	0.43	0.54	-2.47405	3.30503e-07	1.80145e-05	-1.93678	7.36887e-05	0.00206703	-2.23973	0.00160477	0.0341194
Os01g0742400	BAM1	74.61	80	10.96	1.24	4.05	1.85	64.95	77.83	10.61	5.75	1.64	4.04	48.39	4.59	40.53	4.31	1.92	1.47	-4.53537	1.55273e-09	1.66623e-07	-3.74631	7.29277e-07	5.05146e-05	-3.60219	9.02261e-07	0.000143533
Os01g0743500	ME1	132.64	114.23	44.74	50.6	21.46	12.41	116.38	127.63	31.44	34.23	50.57	44.14	85.8	37.49	107.79	73.39	43.91	7.02	-1.78753	0.00413522	0.036979	-1.09509	0.028178	0.161104	-0.894334	0.186845	0.549539
Os01g0746700	MAN2	0.22	0.22	0.89	2.25	6.09	6.16	0.14	0.2	3.03	2.36	2	1.89	0.03	0.05	0.06	0.07	0.2	0.03	3.44655	2.65019e-08	2.03043e-06	0.891108	0.270842	0.604211	1.09954	0.473089	0.821197
Os01g0747400	HT1	86.56	86.68	8.91	6.4	7.99	7.75	89.88	92.25	9.46	10.07	8.79	11.13	61.69	6.95	68.9	10.02	8.9	8.4	-3.0404	2.83598e-05	0.000750268	-2.67547	0.000177825	0.00409475	-2.33182	0.000625469	0.0178025
Os01g0747800	VQ4	15.38	14.31	33.87	10.47	5.81	9.35	12.83	11.66	36.57	8.24	21.95	11.51	7.85	3	8.64	1.42	1.46	4.05	-1.31029	0.00421825	0.0374616	-0.55018	0.245545	0.573932	-1.49181	0.0185689	0.161633
Os01g0748000	DRP5A	4.48	6.08	2.56	2.14	1.58	2.18	5.86	5.83	2.16	1.39	1.03	1.24	2.13	0.42	2.03	0.27	0.54	0.33	-1.15298	0.025088	0.129489	-1.91997	0.000237607	0.00512702	-2.00631	0.00663752	0.08673
Os01g0748200	--	2.13	1.67	5.7	0.44	1.98	2.08	2.03	2.68	4.19	1.61	2.57	1.97	2.64	0.64	2.24	0.44	0.18	0.37	-1.078	0.206831	0.492503	-0.533219	0.102379	0.353215	-2.47917	0.00162409	0.034356
Os01g0748600	ILK1	125.94	99.75	61.1	19.77	35.12	23.51	107.42	111.79	63.29	37.99	41.63	40.63	62.47	25.37	75.13	43.79	36.14	25.44	-1.87107	0.000100729	0.00210647	-1.23221	0.000621144	0.0106977	-0.629142	0.174364	0.532882
Os01g0748900	CAD1	253.28	265.47	68.86	34.45	50.7	31.82	259.12	275.93	64.9	63.32	47.78	59.64	141.19	36.96	164.48	46.48	37.84	34.86	-2.32872	8.47985e-05	0.00183023	-1.81304	0.00118687	0.0175256	-1.52351	0.00455582	0.0678295
Os01g0748950	NPF4.6	3.62	2.97	0.53	0.44	0.03	0.06	3.06	3.26	0.64	0.09	0.31	0.08	1.95	0.24	3.74	0.38	0.19	0.09	-3.74781	0.000206686	0.00375324	-3.85798	5.33444e-06	0.000252964	-3.16749	0.000839839	0.0219035
Os01g0749900	At1g06470	18.88	18.85	19.3	6.37	5.07	6	15.91	19.15	19.23	4.8	9.59	9.26	16.95	7.49	13.77	7.59	3.56	3.37	-1.70932	1.34742e-07	8.28067e-06	-1.19885	9.03015e-05	0.00238825	-1.39591	0.00392805	0.061464
Os01g0750300	CESA4	2.24	1.34	2.54	1.26	0.63	0.69	1.54	2.34	1.11	0.79	1.71	1.38	2.18	0.73	1.9	0.89	0.78	0.38	-1.24616	0.00333724	0.0317269	-0.362983	0.094455	0.337528	-1.23041	0.0295707	0.21296
Os01g0750600	PERK1	87.03	82.85	31.2	10.99	29.08	24.07	79.78	90.4	33.41	31.37	26.01	28.77	68.46	35.47	83.81	44.01	39.38	32.87	-1.64847	0.00491148	0.0418188	-1.24074	0.00574377	0.0545985	-0.691381	0.09278	0.391814
Os01g0752500	PTI5	5.87	5.01	24.93	36.45	33.76	30.52	4.94	4.98	34.42	19.55	11.28	14.48	4.42	13.03	7.11	7.46	10.52	18.4	1.49206	0.00144626	0.0172382	0.0312207	0.819022	0.933195	0.566835	0.278285	0.662545
Os01g0754800	--	0.9	0.94	0.31	0.31	0.67	0.31	1.29	1.32	0.56	0.23	0.35	0.65	2.94	0.64	3.93	0.08	0	0.57	-0.736966	0.475033	0.766302	-1.36582	0.0736947	0.292285	-3.5303	0.00258669	0.0467587
Os01g0755700	ATL40	3.19	4.73	3.99	1.12	1.21	0.49	2.71	3.27	5.67	2.52	2.41	2.78	2.59	4.6	2.69	5.71	7.98	4.63	-2.07841	0.000327656	0.00540116	-0.595527	0.0652272	0.271578	0.890837	0.050659	0.288819
Os01g0757200	GA2OX3	32.67	32.94	14.72	3.23	13.34	4.08	30.13	31.73	25.88	14.02	9.12	10.35	23.51	8.27	30.76	18.1	32.54	17.68	-1.9598	0.00294188	0.0289376	-1.3895	6.65109e-05	0.00190197	0.127529	0.869765	0.951335
Os01g0757500	Cacybp	86.5	75.22	37.55	1338.75	1444.3	1591	63.94	60.05	16.13	1133.07	686.39	868.73	20.3	41.21	37.19	96.48	214.32	191.23	4.45617	1.13675e-21	1.21246e-18	4.2619	1.20675e-10	2.55406e-08	2.34665	3.70941e-07	7.44747e-05
Os01g0757600	ICR4	18.74	20.73	45.71	7.61	21.31	18.16	16.29	15.5	30.73	14.38	25.54	16.55	10.17	5.57	10.12	2.17	2.65	2.79	-0.8554	0.166876	0.433985	-0.146833	0.512826	0.806702	-1.76475	0.000271864	0.00983316
Os01g0757900	FHY	24.43	21.13	20.89	7.05	9.47	7.1	21.08	20.17	10.84	11.26	7.47	11.18	17.38	21.78	18.09	20.91	20.9	20.75	-1.49226	5.20046e-05	0.0012386	-0.800379	0.0429778	0.209941	0.127965	0.674411	0.90532
Os01g0758350	--	0.18	0.58	0.11	0	0.03	0.04	0.46	0.62	0.36	0.06	0	0.06	0.18	0	0.31	0.25	0	0	-3.63559	0.00943236	0.066353	-3.58496	0.000190644	0.00430891	-0.970854	0.586668	0.870063
Os01g0758500	--	0.75	0.91	0.13	0.04	0.04	0	0.62	0.81	0.36	0.04	0.04	0.17	1.33	0.21	1.02	0.09	0.29	0.06	-4.48382	0.00293076	0.0288696	-2.83996	0.00574321	0.0545985	-2.54057	0.0165267	0.150618
Os01g0762900	--	3.41	5.25	9.43	19.1	6.04	6.88	4.57	3.7	8.59	8.78	21.04	12.3	5.66	19.5	4.93	19.18	33.69	25.88	0.823781	0.0988821	0.316332	1.3209	0.00325875	0.0365569	1.388	0.0127428	0.128112
Os01g0763750	EXO70E2	36.18	35.73	16.59	4.7	8.23	7.05	33.67	36.72	16.64	7.5	9.02	9.82	15.58	9.11	16.64	8.76	5.56	6.09	-2.14712	3.38575e-05	0.000868933	-1.72426	4.68045e-05	0.00142902	-1.01791	0.0105887	0.114525
Os01g0764000	GSTF2	81.03	103.3	271.12	470.88	329.46	349.77	93.21	89.77	193.28	292.53	385.05	296.59	118.79	207.39	119.02	250.56	383.88	278.34	1.33641	0.000362496	0.00584402	1.37244	1.99834e-06	0.000115349	1.03581	0.00638414	0.0847402
Os01g0764300	sif2	11.5	10.72	19.14	13.77	8.33	10.68	7.93	9.11	15.28	8.9	10.43	9.99	9.07	5.48	8.7	3.36	3.36	3.21	-0.33542	0.505787	0.786618	-0.140542	0.400062	0.729328	-1.22737	0.00208647	0.0406803
Os01g0765500	--	1.68	1.7	0.79	0.38	0.62	0.48	1.73	1.7	0.94	0.52	0.3	0.37	0.8	0.39	1.37	0.29	0.43	0.31	-1.49445	0.0174956	0.100802	-1.87667	0.000547301	0.00971793	-1.3135	0.0604379	0.315053
Os01g0765900	SAP3	10.63	9.64	0.05	0.46	0.25	0.12	6.89	7.88	0.23	0.23	0.31	0.39	5.17	0.04	5.84	0.38	0.17	0.54	-4.61365	0.000119238	0.00241138	-4.01159	9.32857e-05	0.00245095	-3.34165	0.00347207	0.0565009
Os01g0766300	--	6.49	6.6	2.09	0.21	0.45	1.68	7.83	6.84	1.15	0.93	0.37	0.7	10.72	4.66	11.11	2.84	5.71	0.96	-2.69759	0.00269907	0.0270766	-2.98368	0.000429596	0.00813788	-1.47793	0.0386187	0.249057
Os01g0767900	NPR2	82.93	91.75	66.84	25.17	39.6	35.58	98.54	90.1	65.26	61.04	59.29	51.57	62.49	41.92	66.7	33.2	27.74	33.18	-1.2671	0.00183469	0.0204682	-0.562691	0.0545809	0.243389	-0.862351	0.0113459	0.119685
Os01g0768333	--	14.41	10.19	1.89	1.33	1.16	0.85	12.79	11.19	2.52	3.51	1.2	3.84	2.21	1.88	6.13	0.92	4.87	1.4	-2.98753	0.000556113	0.00822765	-1.632	0.0274474	0.158791	-0.507332	0.582099	0.869073
Os01g0768700	--	5.36	5.14	11.94	12.18	5.42	8.38	4.72	4.68	9.98	6.26	8.37	6.96	8.06	5.85	5.73	3.19	2.61	2.65	0.211329	0.420815	0.72306	0.155795	0.709174	0.907667	-1.21677	0.000765884	0.0204304
Os01g0770000	WSD1	1.53	1.1	4.91	11.21	2.98	5.71	0.9	1.22	3.99	5.83	4.32	6.22	0.26	2.13	0.44	1.71	2.74	1.15	1.40013	0.0111476	0.0744019	1.42181	0.00470586	0.0472473	0.984625	0.190713	0.555074
Os01g0771000	At1g80120	0.05	0.05	0.05	0.23	1.78	0.3	0.05	0.05	1.3	0.58	0.94	0.84	0	0.39	0	0	0	0.16	3.94486	0.00443997	0.0388393	0.75336	0.454811	0.76981	-1.2854	0.718676	0.91971
Os01g0771100	SPBC776.07	6.4	6.44	26.83	63.26	44.15	61.33	5.07	6.27	21.52	33.42	25.95	30.44	4.92	14.51	5.48	11.23	13.09	15.24	2.08868	7.49948e-06	0.000251667	1.45054	0.00202121	0.025975	0.667317	0.155711	0.505587
Os01g0771200	AP	51.67	53.52	41.32	266.23	265.96	248.45	50.55	48.71	26.26	194.34	127.15	157.21	54.55	61.67	62.37	54.55	88.3	85.36	2.41366	1.42821e-12	3.08448e-10	1.9312	0.000190848	0.00431018	0.353711	0.32833	0.714259
Os01g0773800	BHLH148	19.05	11.43	13.59	2.07	1.46	0.88	12.89	11.44	3.12	2.28	1.62	1.71	5.47	1.71	6.83	1.25	3.43	1.24	-3.32095	3.59349e-11	5.46004e-09	-2.29073	0.000243665	0.00522813	-1.24279	0.0836673	0.372251
Os01g0775300	TRAF1A	47.12	44.8	40.55	19.96	19.71	20.94	43.54	47.11	48.26	30.9	33.47	33.93	35.3	48.59	31.09	43.48	25.04	36.13	-1.12804	0.000733403	0.0102417	-0.498887	0.00854163	0.0728562	-0.135811	0.65664	0.900366
Os01g0776600	PAP2	113.27	103.47	54.98	47.38	30.52	30.16	131.27	126.35	42.51	37.14	47.61	42.01	146.96	50.88	162.45	89.55	113.35	124.35	-1.33029	0.00133193	0.0161787	-1.24349	0.00603153	0.0565963	-0.138765	0.592822	0.871606
Os01g0777000	COG1	20.46	20.24	20.76	5.76	9.12	9.9	20.57	20.87	19.92	10.82	15.91	16.38	15.9	6.86	10.89	5.86	2.32	4.09	-1.31047	0.00073689	0.0102778	-0.509276	0.0274132	0.158716	-1.45547	0.00231188	0.0435478
Os01g0777101	--	10.18	6.44	12.56	4.32	2.51	3.79	6.48	4.96	7.43	2.89	6.82	5.74	9	2.53	9.16	1.98	4.84	5.03	-1.4582	0.00374232	0.0343879	-0.288488	0.355425	0.691865	-0.804047	0.236881	0.616127
Os01g0777200	At1g65240	154.1	140.02	69.3	46.5	47.21	46.57	140.19	138.57	54.41	54.47	44.16	48.72	175.12	48.55	165.74	43.22	41.53	32.61	-1.37333	0.00290054	0.0286541	-1.17701	0.00842055	0.0720887	-1.73035	0.000819997	0.0215564
Os01g0777300	EXO1	1.6	1.34	3.36	0.91	0.8	1.13	1.62	1.3	1.76	0.96	0.52	0.61	1.08	0.19	0.69	0.33	0.32	0.15	-1.14946	0.0250527	0.129444	-1.16301	0.00411714	0.043114	-1.29278	0.0955125	0.397911
Os01g0778100	--	1.36	1.08	0.69	0.13	0.04	0.22	1.15	1.21	0.78	0.17	0.23	0.4	0.93	0.16	0.76	0.23	0.39	0.95	-3.00462	0.00112217	0.0141722	-1.97269	0.00225332	0.0280841	-0.236761	0.775282	0.929412
Os01g0778900	--	0.7	1.23	1.06	17.74	24.62	9.45	0.4	1.54	0.08	17.32	5.05	14.64	4.09	12.93	2.78	24.11	30.48	23.4	4.11501	7.2376e-13	1.668e-10	4.19549	3.78378e-05	0.00119792	1.97779	0.000531562	0.0158424
Os01g0780400	At5g23430	15.11	13.91	29.96	12.54	15.35	19.81	14.59	13.74	26.35	19.65	18.36	20.41	14.73	8.66	13.28	5.99	3.79	4.6	-0.306237	0.652744	0.86733	0.0954491	0.85293	0.939047	-1.35054	0.000430696	0.0136489
Os01g0780500	SCAMP2	109.37	101.66	91.65	34.5	57.45	38.33	118.19	119.79	83.4	59.45	56.99	58.9	109.17	53.17	115.3	87.55	67.65	55.51	-1.21618	0.0023562	0.0245701	-0.874125	0.00457707	0.046401	-0.397957	0.310808	0.697932
Os01g0780800	ULT1	27.4	36.19	52.57	22.78	13.73	25.24	30.34	29.73	32.36	14.03	24.85	19.03	36.86	4.24	31.07	3	2.47	2.09	-0.911602	0.0289417	0.141897	-0.674549	0.00634065	0.0587612	-3.25494	1.7276e-06	0.000226268
Os01g0781100	At3g14460	4.4	5.52	1.53	0.63	0.34	0.61	2.76	2.54	1.44	1.03	1.57	1.05	2.65	0.65	2.6	0.45	0.43	0.14	-2.85735	3.199e-06	0.000122328	-0.884852	0.0252316	0.150502	-2.53215	0.000227037	0.00860611
Os01g0782200	SPHK2	30.64	26.66	6.3	8.28	6.73	3.44	32.21	34.47	11.08	5.75	11.65	8.83	29.39	13.63	37.76	38.83	21.44	25.39	-1.78541	0.00576794	0.0466533	-1.56781	0.00187909	0.0246946	0.0846235	0.959463	0.983449
Os01g0783200	DGK5	92.28	78.44	51.25	37.58	31.3	34.11	81.36	77.94	33.91	44.83	46.1	48.03	50.84	27.88	65.74	49.05	47.28	40.93	-1.10786	0.00574713	0.046556	-0.4755	0.151297	0.443377	-0.0737588	0.745122	0.921818
Os01g0783800	B120	4.36	4.12	6.85	2.19	2.61	2.15	3.89	4.46	9.34	3.28	3.46	4	3.07	6.37	3.36	8.13	3.3	5.84	-1.14127	0.00139369	0.0167595	-0.71994	0.0168574	0.115171	0.432124	0.359595	0.74178
Os01g0784000	--	1.7	1.77	1.19	0	0.1	0.23	2.53	2.04	1.7	0.11	0.61	0.38	0.86	0.34	0.2	0.12	0	0.31	-3.81979	0.00292414	0.0288375	-2.51096	0.001411	0.0199996	-1.70302	0.311822	0.699218
Os01g0784200	SD18	1.55	2	0.61	0	0.61	0.26	1.81	1.85	1.48	0.61	0.19	0.48	1.24	1.07	1.41	0.98	0.8	0.35	-2.2575	0.0341305	0.158551	-2.00562	0.000267283	0.00557781	-0.804449	0.139872	0.478645
Os01g0784600	--	6.79	6.79	4.7	1.97	2.44	2.77	5.96	6.93	4.83	2.18	4.41	3.94	6.47	2.82	4.32	3.47	1.71	1.47	-1.34821	0.00368696	0.0340832	-0.750873	0.0332369	0.178508	-1.03324	0.0480426	0.280164
Os01g0785400	GH3.1	0	0	0.15	0.83	0.43	0.48	0	0	0.61	0.28	0.42	0.37	0	0.04	0	0	0.14	0	3.53605	0.0025994	0.0263851	0.81073	0.520915	0.809609	1.80735	0.598228	0.872764
Os01g0786900	ATG18G	46.03	46.99	14.68	8.04	12.34	13.2	50.86	50.26	17.93	16.25	19.45	20.65	35.88	14.35	33	19.24	8.48	9.92	-1.68134	0.00277707	0.0277053	-1.07908	0.0153489	0.108063	-1.14484	0.0170714	0.153535
Os01g0787000	PER56	121.34	139.34	40.93	10.96	13.27	17.25	110.86	113.38	28.81	17.11	18.29	16.73	61.98	4.49	55.92	2.67	2.15	3.2	-2.8622	3.35249e-07	1.81866e-05	-2.27924	3.69009e-05	0.00117695	-3.93174	1.6715e-07	4.00177e-05
Os01g0787400	--	26.65	27.65	7.21	5.3	4.83	3.83	25.97	24.04	5.08	7.38	7.17	7.94	13.57	3.68	18.14	5.76	7.89	4.83	-2.13952	0.000367502	0.00591362	-1.29251	0.0233359	0.143416	-0.937377	0.115828	0.436753
Os01g0788900	At1g69290	1.38	1.46	2.87	1.58	1.7	1.31	1.3	1.56	2.27	0.66	2.03	1.25	1.07	0.79	1.31	0.36	0	0.21	-0.314997	0.623195	0.854833	-0.380763	0.298374	0.634216	-2.47545	0.00213855	0.0412427
Os01g0793800	--	179.53	162.34	17.31	42.57	52.49	24.31	155.21	152.81	26.48	27.71	21.37	25.26	121.31	8.38	143.17	5.19	8.92	12.46	-1.58927	0.0312705	0.149909	-2.1698	0.000593132	0.010339	-3.36029	2.78365e-05	0.00184089
Os01g0794100	--	20.53	19.2	17.37	19.14	9.49	15.09	19.7	16.99	17.59	9.22	10.64	10.58	20.29	5.15	21.2	1.48	1.19	6.36	-0.385197	0.406323	0.71046	-0.834452	0.00166967	0.0226187	-2.36877	0.00185988	0.0376116
Os01g0794600	--	22.23	25.76	5.32	0.73	6.98	3.88	22.37	30.72	3.02	4.35	1.56	4.32	10.18	2.21	10.17	2.75	1.14	2.09	-2.20153	0.00672299	0.0521472	-2.45545	0.00142842	0.0201797	-1.91555	0.0023893	0.0445519
Os01g0794800	SBT3.10	59.7	48.41	5.73	1.41	1.64	1.48	59.93	62.85	4.43	1.55	1.57	1.55	88.19	1.52	59.85	0.82	0.38	0.79	-4.65135	2.95563e-10	3.69067e-08	-4.76765	2.73738e-09	4.04554e-07	-6.23181	1.78889e-11	2.06826e-08
Os01g0794900	--	19.58	16.14	6.85	4.78	3.75	2.96	19.1	21.79	6.92	4.3	4.69	5.07	20.02	5.82	25.55	7.63	6.33	6.38	-1.88946	0.000347835	0.00566887	-1.76572	0.000351397	0.00694945	-1.33717	0.0130478	0.129971
Os01g0795600	--	168.7	184.17	13.39	16.28	13.52	9.12	117.99	118.48	14.07	26.88	16.08	17.3	61.08	8.26	85.34	7.19	16.74	10.42	-3.23428	3.49303e-05	0.000892464	-2.05577	0.00357858	0.0391134	-2.1709	0.00318653	0.0537385
Os01g0795700	-	25.24	30.1	6.72	5.67	3.26	3.92	25.64	22.47	5.75	3.07	7.06	5.13	42.26	11.03	48.27	8.61	8	6.55	-2.2719	0.000495593	0.00752351	-1.81946	0.00285921	0.0332769	-2.13263	0.000245177	0.00907344
Os01g0795832	--	36.2	30.92	7.6	10.52	11.19	5.74	32.9	24.76	7.43	5.79	8.91	6.35	21.85	3.96	28.93	2.68	8.15	7.65	-1.44469	0.0276937	0.137663	-1.62862	0.00458096	0.046401	-1.56663	0.0357551	0.237817
Os01g0796000	--	20.74	22.43	7.7	1.62	1.97	2.19	24.74	16.25	9.23	2.27	3.31	2.67	21.48	1.95	23.53	1.66	2.61	1.91	-3.13767	3.3651e-07	1.8216e-05	-2.6058	6.86493e-07	4.84317e-05	-2.92575	0.000273475	0.00986384
Os01g0799100	RFL1	10.88	10.53	5.97	2.73	3.42	3.53	11.88	8.88	6.25	5.06	4.92	4.99	3.41	3.25	3.4	2.96	1.83	1.91	-1.50004	0.001057	0.013483	-0.851419	0.0165759	0.113911	-0.586397	0.0949408	0.397153
Os01g0801500	BANGLUC	2.28	1.93	1.86	1.48	0.5	0.49	1.69	1.77	1.19	0.96	0.39	0.33	5.55	0.29	4.16	0.47	0.38	0.22	-1.29719	0.0533894	0.213875	-1.46877	0.0204915	0.131858	-3.22432	0.000610604	0.0175136
Os01g0801600	Os01g0801600	31.98	35.53	22.44	11.93	14.65	10.79	35.59	37.44	25.94	14.15	24.42	20.51	45.23	14.84	43.23	21.44	17.32	10.87	-1.26724	0.00245216	0.0253095	-0.744321	0.0168454	0.11517	-1.05756	0.0364697	0.240329
Os01g0801800	--	2.28	1.16	5.28	3.46	4.74	5.7	2.22	1.14	2.6	4.13	6.39	5.06	2.25	5.4	1.48	2.72	3.49	6.68	0.672685	0.147927	0.404463	1.38631	0.0028886	0.0335052	0.497565	0.425277	0.793185
Os01g0802100	ISPE	30.47	22.19	18.48	9.31	10.45	9.59	29.45	29.71	22	12.32	16.48	15.4	76.18	18.83	61.92	24.17	21.64	16.17	-1.2773	0.00182944	0.0204629	-0.876722	0.00320734	0.0361031	-1.34025	0.0115011	0.120581
Os01g0802700	PIN9	47.72	44.68	13.11	1.66	3.74	1.84	55.01	50.59	5.62	8.42	1.21	5.62	104	24.72	83.93	11.42	6.18	12.93	-3.86525	8.32424e-10	9.46511e-08	-2.86654	0.000915323	0.014432	-2.80018	7.6932e-07	0.000127696
Os01g0802850	At2g25520	106.97	106.53	84.73	57.21	58.41	55.54	86.59	105.88	70.94	42.78	66.62	47.32	199.4	19.21	130.12	12	14.85	11.06	-0.80108	0.0268939	0.135154	-0.749121	0.0139157	0.101108	-3.20146	3.22172e-06	0.000368249
Os01g0802900	--	100.22	113.99	78.95	57.5	39.91	42.9	91.27	74.38	56.51	30.04	49.96	34.16	231.04	7.35	187.73	8.8	7.68	9.98	-1.06307	0.00643572	0.0505596	-0.960542	0.00446675	0.0457563	-4.00937	1.67625e-06	0.000221271
Os01g0803200	Os01g0803200	1288.64	1093.83	493.92	225.91	355.22	258.26	1495.14	1193.41	546.4	314.43	565.5	375.43	1929.47	622.26	2141.79	678.2	823.45	615.36	-1.77685	0.000517987	0.0077741	-1.36564	0.00279939	0.0327933	-1.14864	0.0229572	0.182885
Os01g0805200	--	1.33	2.02	1.04	2.16	1.03	1.11	1.37	1.13	1.56	1.33	2.79	2.02	1.04	2.08	0.61	3.95	5.71	3.35	-0.0298843	0.977091	0.989449	0.596759	0.305642	0.641942	1.80237	0.00266418	0.04755
Os01g0805800	NRPB5A	10.21	6.72	19.27	11.56	18.72	16.65	7.55	8.39	15.03	20.59	23.53	22.3	9.88	14.02	7.62	8.24	16.92	19.04	0.374521	0.210953	0.498447	1.10075	4.2172e-05	0.0013145	0.487779	0.28324	0.668311
Os01g0805975	--	0.11	0.04	0.01	0.18	0.03	0.03	0.04	0.12	0.02	0.01	0.05	0.04	0.42	0.02	0.11	0	0	0	0.584963	0.755702	0.913992	-0.847997	0.4919	0.797234	-7.51833	0.00149225	0.0326064
Os01g0806200	At2g26850	2.17	2.38	4.51	1.93	1.64	2.17	1.97	2.55	4.36	3.39	4.79	4	7.58	1.49	5.58	0.72	1.19	0.79	-0.65846	0.176695	0.448947	0.455883	0.198562	0.515289	-2.43987	0.000147674	0.00629142
Os01g0808900	--	0.19	0.21	0.36	20.48	5.83	10.59	0.19	0	0.31	1.78	5.59	3.4	0.17	0.17	0.6	0	1.45	0.52	5.60148	5.8755e-13	1.38191e-10	4.42895	4.08054e-06	0.000203962	1.06746	0.486392	0.82507
Os01g0810800	SIRK	0.15	0.18	0	0	0	0.03	0.25	0.31	0.08	0.02	0	0	0.07	0	0	0	0.1	0.05	-3.45943	0.072231	0.259287	-5	0.0013526	0.0193883	1.09954	0.694691	0.911018
Os01g0812000	GAMYB	18.7	17.36	14.09	6.92	5.66	9.42	14.99	13.5	10.62	9.16	18.98	13.39	28.59	5.78	19.33	2.89	2.99	3.61	-1.18875	0.00414624	0.0370101	0.0866163	0.831401	0.933195	-2.50044	1.3231e-05	0.00106152
Os01g0812100	NHL13	0.68	0.85	1.06	3.46	3.76	6.72	0.46	0.97	0.56	9.2	4.91	6.41	0.35	0.91	0.69	3.66	9.38	11.6	2.42821	5.07278e-07	2.57469e-05	3.36619	1.39158e-09	2.16877e-07	3.65946	1.72811e-09	9.98995e-07
Os01g0814550	-	75.44	40.62	34.91	17.76	19.91	20.87	62	52.87	23.46	36.18	26.34	23.26	51.38	27.28	69.2	22.93	18.94	33.24	-1.36677	0.00434762	0.0382999	-0.689401	0.109975	0.368996	-0.977155	0.0382358	0.247397
Os01g0814700	SKIP24	6.6	5.34	6.3	17.42	14.93	16.35	3.99	5.27	8.62	18.32	12.52	15.5	9.37	27.61	9.97	36.07	34.65	36.34	1.41682	4.65813e-06	0.000169086	1.37391	0.000109163	0.00276227	1.18922	0.00932882	0.105957
Os01g0815400	--	6.46	5.71	1.92	1.11	0.65	1.35	8.05	6.75	1.36	1.19	1.4	0.88	5.37	1.28	4.52	0.65	3.35	1.03	-2.17969	0.00203923	0.022083	-2.21942	0.00176119	0.0235422	-1.151	0.165321	0.520685
Os01g0817000	At1g09575	14.59	14.61	12.86	8.62	5.81	7.46	11.16	12.71	7.93	5.06	8.76	6.83	7.92	2.73	9.11	1.47	1.68	1.64	-0.942177	0.0151688	0.0918665	-0.622885	0.0583274	0.253181	-2.04449	0.000345953	0.0116092
Os01g0817100	TDA4	53.19	48.08	103.41	42.79	47.43	34.5	49.14	43.36	132.16	48.77	145.43	87.2	134.15	32.28	103.03	24.7	23.47	13.27	-0.714677	0.0850461	0.287752	0.324879	0.536602	0.820262	-2.13282	0.000130257	0.00573799
Os01g0818600	At1g06840	57.93	41.65	61.39	25.37	20.92	19.59	46.41	47.99	64.37	21.96	29.19	26.85	41	11.92	40.64	11.11	15.79	6.81	-1.28888	8.17054e-06	0.000270558	-1.02539	4.62749e-10	8.26369e-08	-1.47272	0.00457924	0.0679971
Os01g0818700	At1g06840	18.97	22.06	12.39	1.36	7.31	9.26	19.81	25.68	30.24	6.27	6.9	10.67	11.93	3.56	7.98	5.19	1.46	0.99	-1.575	0.0218386	0.117542	-1.66748	1.55358e-08	1.84555e-06	-1.61917	0.0161102	0.148353
Os01g0819700	--	39.56	51.61	15.99	14.51	19.32	14.6	33.06	37.33	9.23	14.35	10.37	11.17	16.7	5.09	18.91	3.58	3.32	3.6	-1.14579	0.0333302	0.156036	-1.14955	0.0294196	0.165362	-1.95464	0.000314929	0.0109764
Os01g0821600	wrky1	4.34	6.66	3.9	0.61	1.97	1.89	4.23	4.11	1.92	1.62	2.44	2.45	2.12	0.58	1.31	0.36	1.22	0.41	-1.73697	0.00489287	0.0417349	-0.656301	0.112978	0.375234	-1.01083	0.211084	0.582602
Os01g0822001	--	17.39	24.54	2.61	1.24	0.65	1.26	12.04	13.93	1.3	1.41	2.16	1.69	9.73	1.31	12.08	1.72	2.83	0.46	-3.82168	1.71952e-06	7.35326e-05	-2.37418	0.00203697	0.026113	-2.20626	0.0110168	0.117376
Os01g0822200	PIX7	147.87	147.87	50.68	38.04	38.48	26.95	154.66	152.38	55.85	44.95	38.6	43.36	92.14	37.55	94.16	55.94	34.62	20.63	-1.74331	0.00103409	0.0132647	-1.51573	0.00127856	0.0185909	-1.00951	0.0429846	0.264252
Os01g0822900	LTP10	238.88	278.3	793.1	2118.78	1332.03	1384.09	198.86	201.38	585.34	626.33	1104.01	703.24	116	214.85	134.99	378.57	725.37	413.28	1.88361	3.02084e-06	0.000116553	1.30404	0.00143726	0.0202712	1.70352	5.13077e-05	0.00291576
Os01g0823500	OFP2	0.14	0.23	0.42	3.82	1.61	6.5	0.41	0.21	0.64	6.85	6.56	6.18	0.41	0.36	0.65	7.91	5.55	6.66	3.9166	8.85838e-09	7.98394e-07	3.95862	1.82021e-20	1.60025e-17	3.82467	1.95232e-15	4.36396e-12
Os01g0825000	LBD15	24.34	23.94	24.44	11.57	15.04	8.38	23.9	21.82	22.74	13.36	22.79	14.54	52.49	7.41	47.6	11.59	8.19	4.68	-1.05541	0.00846641	0.061559	-0.43356	0.0804591	0.307171	-2.13584	0.00144462	0.0319503
Os01g0825900	--	40.74	62.45	15.13	5.62	6.75	6.23	47.9	52.34	17.28	6.33	8.48	6.1	30.38	5.16	23.51	4.52	3.44	3.28	-2.66932	3.57513e-06	0.000134908	-2.49064	9.59157e-07	6.33654e-05	-2.3933	7.66452e-05	0.00390553
Os01g0826400	WRKY24	361.7	364.17	74.5	11.56	25.53	16.22	198.69	244.08	57.64	51.19	25.96	41.22	85.09	13.14	72.88	9.85	11.28	6.17	-3.90819	2.3526e-09	2.4555e-07	-2.07981	0.000413428	0.00788826	-2.64795	3.35174e-05	0.00212802
Os01g0827500	EXO70B1	3.76	5.21	9.77	20.82	29.38	39.22	3.8	4.03	14.01	23.36	14.67	19.4	3.12	15.91	3.03	10.87	7.47	12.27	2.25448	9.60786e-09	8.52518e-07	1.39483	0.00291961	0.0337167	0.47257	0.417951	0.787762
Os01g0829900	YSL18	0.97	1.45	0.66	0.39	0.17	0.12	0.99	0.51	0.47	0.1	0.66	0.23	1.25	0.18	0.82	0.19	0.1	0.02	-2.17932	0.00349879	0.0327907	-0.992695	0.147918	0.437966	-2.85958	0.00405557	0.0628777
Os01g0830700	ESK1	121.19	128.65	71.13	34.13	30.71	30.45	114.65	121.65	72.66	42.68	63.22	45.09	127.73	23.83	105.6	20.59	23.45	27.74	-1.75204	3.66866e-05	0.000927674	-1.03297	0.00305077	0.0347053	-1.84101	0.00155456	0.0333906
Os01g0831250	--	5.4	7.61	3.5	1	0.73	1.79	6.16	5.22	2.62	1.53	1.06	1.09	10.74	0.7	7.11	0.65	0.94	0.43	-2.22969	0.000154401	0.00296034	-1.92765	0.000223255	0.00487563	-3.19899	0.000144264	0.00619336
Os01g0831300	AMT2-3	3.32	5.45	2.28	0.24	1.1	1.35	5.05	5.39	1.75	0.33	0.94	1.19	6.19	0.74	3.12	1.37	0	0	-2.03837	0.00796153	0.0589078	-2.30897	0.000476431	0.00879193	-2.87495	0.192336	0.558003
Os01g0831900	AMT2-2	0.58	0.79	0.44	0.36	0.13	0.07	1.05	0.66	3.68	0.26	0.33	0.14	1.37	0.11	0.46	0.44	0	0.07	-1.69249	0.0727048	0.260251	-2.88432	0.00016358	0.00384418	-1.92749	0.133606	0.468635
Os01g0832600	At5g05600	1.98	2.41	0.16	0.16	0.32	0.04	1.99	0.91	1.18	0.94	0.15	0.1	0.67	0.64	1.09	0.45	0.7	0.19	-3.12928	0.00442047	0.0387034	-1.77761	0.0521104	0.23664	-0.840801	0.27561	0.660591
Os01g0834125	--	0.38	3.06	0.23	0	0	0	0	1.48	0.3	1.26	0.89	0.4	0.87	0.69	0	0.53	0.18	0	-10.2566	3.41006e-05	0.000873866	0.51862	0.801773	0.933195	-1.13566	0.473203	0.821309
Os01g0834600	RPS23A	12.06	14.36	46.95	57.64	32.48	43.81	9.84	6.18	25.1	29.47	47.34	32.16	19.8	40.91	15.71	33.55	61.66	66.23	0.868217	0.0414624	0.180385	1.40602	0.00335832	0.0373005	1.07898	0.0276719	0.204951
Os01g0834700	Os01g0834700	32.26	27.77	52.1	102.94	80.87	90.16	32.21	25.88	38.14	74.94	63.87	64.79	30.1	50.02	32.85	42.88	44.6	36.52	1.28885	0.00255529	0.0260528	1.08118	8.2659e-05	0.00224168	0.1344	0.75364	0.921818
Os01g0836700	Gpr107	1.84	2.76	0.44	0	0	0	1.44	0.76	0.04	0.07	0.12	0.12	0.59	0	1.23	0	0	0	-10.7142	8.87422e-06	0.000289669	-2.85316	0.025675	0.15215	-9.24476	0.0155302	0.145053
Os01g0837200	--	7.54	6.65	5.18	2.31	1.19	0.28	5.39	8.08	2.77	2.32	2.21	2.67	2.87	2.77	4.64	1.5	2.74	1.27	-2.35737	0.00220951	0.0233885	-1.17348	0.0354597	0.185649	-0.899716	0.193683	0.56031
Os01g0837600	--	12.14	12.16	0.07	0	0.16	0	11.36	11.83	0.24	0.18	0.65	0.08	19.42	0	17.29	0.3	0	0.08	-7.25089	0.00175154	0.0197793	-4.68635	8.17036e-05	0.00222508	-6.59403	0.0070735	0.0899725
Os01g0837900	AFC1	62.64	60.4	42.32	17.11	21.67	22.44	53.36	58.84	38.83	27.21	33.74	33.96	46.76	19.39	46.77	23.09	12.5	15.79	-1.43354	0.000397769	0.00629446	-0.670203	0.022268	0.139223	-1.13602	0.0129106	0.129003
Os01g0838600	ZAT5	194.61	218.81	99.48	44.09	37.71	29.94	183.44	191.98	92.23	55.34	52.65	52.82	216.02	52.5	197.74	61.91	40.96	30.11	-2.19853	3.04092e-06	0.000117197	-1.54007	0.000171707	0.00398524	-1.80993	0.00119464	0.0277966
Os01g0839100	--	216.96	199.37	26.15	12.65	22.44	11.05	166.27	156.06	19.29	22.51	17.72	18.54	128.86	21.38	153.66	25.08	27.15	18.77	-3.26152	6.83173e-06	0.000232733	-2.53924	0.000266844	0.00557204	-2.09771	0.00101686	0.0249776
Os01g0839200	UFC	1.14	1.53	0.21	0	0.15	0.09	0.74	1.55	0.81	0.35	0.2	0.19	1.44	0.07	1.06	0.48	0.27	0	-3.58496	0.00370973	0.034235	-2.06667	0.00333796	0.0371345	-1.77681	0.162313	0.515518
Os01g0840100	HSP70-4	599.16	568.71	177.29	3462.44	4241.1	4608.49	500.69	528.77	96.86	2584	1404.82	1997.01	199.02	116.06	283.24	233.87	326.74	355.05	3.19422	1.13754e-08	9.86416e-07	2.40993	0.00173519	0.0232852	0.613895	0.203587	0.573234
Os01g0841000	--	26.32	34.26	55.94	16.06	17.99	18.19	27.62	26.42	50.39	26.61	49.75	34.83	46.49	35.45	40.37	23.55	33.06	27.75	-1.15735	0.00154837	0.0181776	0.0904908	0.947452	0.983259	-0.535911	0.116555	0.438213
Os01g0841700	ERG1	246.73	196.19	74.01	21.04	32.69	18.51	181.57	181	95.21	22.96	27.83	28.55	84.5	15.29	111.38	15.49	16.98	11.87	-2.8391	4.81084e-07	2.46567e-05	-2.52853	7.92996e-10	1.33755e-07	-2.25172	0.000456194	0.0142684
Os01g0843500	--	5.18	4.22	8.29	11.89	8.96	7.6	4.1	5.26	6.31	11.55	11.29	9.99	7.39	7.93	9.06	6.7	8.28	14.62	0.685495	0.0341246	0.158545	1.06701	0.000657513	0.0112104	0.279899	0.551423	0.859898
Os01g0843700	SMR5	8.28	7.57	14.93	694.48	253.99	597.56	4.67	6.67	9.2	466.6	425.1	400.68	3.77	3.49	6.78	124.69	179.3	140.81	5.65043	2.73067e-38	2.34421e-34	5.97545	9.31828e-99	3.19496e-94	4.98554	2.21531e-30	1.48554e-26
Os01g0845000	--	58.23	102.15	31.22	6.49	18.14	20.6	63.56	62.65	28.29	21.71	21.46	21.74	39.75	12.12	41.24	8.13	6.77	6.58	-2.08275	0.000848638	0.0113834	-1.25109	0.00269149	0.0319872	-2.11594	4.05866e-05	0.00245195
Os01g0845100	--	68.89	77.04	32.21	13.46	14.38	15.09	54.18	48.61	21.59	15.62	18.57	18.05	40.24	8.43	35.33	5.85	8.49	8.67	-2.05295	2.17053e-05	0.000603512	-1.25153	0.00346978	0.0382365	-1.86813	0.00146078	0.0321784
Os01g0846400	--	0.2	0.24	0.2	0	0.11	0.02	0.2	0.37	0.33	0.07	0.06	0.05	0.37	0.07	0.39	0.06	0.09	0.1	-2.29956	0.0809568	0.27927	-2.32193	0.00207396	0.0264742	-1.73118	0.0860125	0.376773
Os01g0846450	HESO1	16.42	12.94	17.68	6.12	6.74	7.27	14.35	14.52	17.71	10.29	17.07	14.05	13.88	9.58	12.54	9.55	7.72	5.64	-1.22454	0.000162558	0.00308914	-0.169731	0.261909	0.593763	-0.652019	0.0752559	0.353447
Os01g0846600	At2g39750	4.4	3.54	12.68	22.11	12.38	16.21	3.5	2.89	10.59	12.13	15.72	13.77	2.93	8.43	2.94	6.19	6.87	6.14	1.29794	0.00209047	0.0224748	1.29344	0.00237599	0.0291365	0.425091	0.289511	0.674975
Os01g0846700	--	3.29	4.35	3.31	16.49	25.33	21.37	3.18	3.17	1.52	19.99	5.89	13.6	2.2	4.33	1.83	3.48	6.95	8.6	2.52877	5.239e-11	7.68812e-09	2.32669	0.000507984	0.00922035	1.1867	0.0207894	0.172708
Os01g0846800	UVR8	13.74	6.91	10.35	113.79	54.51	52.29	10.45	8.63	5.72	44.7	19.62	36.17	6.83	14.01	12.04	9.9	26.04	15.49	2.83103	4.75253e-10	5.7062e-08	2.01864	0.00034906	0.00692204	0.6454	0.198462	0.56648
Os01g0846900	TAF12B	60.95	45.45	30.76	18.1	21.78	17.34	45.75	48.83	29.43	23.26	28.52	27.96	39.34	47.62	38.42	59.65	32.61	31.87	-1.26127	0.00423465	0.0375358	-0.637081	0.0388307	0.196776	-0.0144554	0.912103	0.967721
Os01g0847300	OsI_04425	24.77	23.83	18.94	11.88	10.48	8.75	26.12	22.83	14.52	13.21	13.43	14.54	28.77	17.96	31.14	18.45	23.11	13.38	-1.11836	0.00439763	0.0386314	-0.624131	0.0649761	0.270795	-0.503211	0.215735	0.588557
Os01g0847900	PRA1A1	3.16	3.68	8.73	31.46	24.12	27.69	3.6	3.02	7.59	18.43	15.27	14.89	3.62	10.31	2.96	5.54	5.03	10.12	2.41903	7.96117e-11	1.12501e-08	1.77375	7.34565e-07	5.06761e-05	0.292764	0.578337	0.869073
Os01g0848200	P5CS2	9.54	11.32	19.26	7.56	4.45	10.4	9.17	10.87	13.5	4.94	6.82	5.74	5.15	3.67	5.01	2.62	1.33	1.16	-0.840179	0.083476	0.284459	-0.938528	1.35963e-05	0.000539555	-1.43641	0.000837609	0.0218895
Os01g0849100	ROPGEF7	0.64	0.26	0.42	0.18	0.32	0.25	0.54	0.71	0.62	0.09	0.11	0.08	0.19	0.05	0.22	0	0.06	0.31	-0.815575	0.365168	0.67218	-2.73954	0.000125668	0.00309538	-0.314109	0.841183	0.951335
Os01g0850550	LAC6	3.41	2.27	0	0	0	0.03	1.74	2.84	0.05	0	0	0	0.64	0	0.8	0	0	0	-7.56478	0.0124326	0.0801895	-10.5918	5.35306e-06	0.000252964	-8.90689	0.00322621	0.0541942
Os01g0851000	FLN1	4.17	3.4	5.72	7.09	7.97	8.56	4.15	3.84	9.15	9.02	11.86	12.47	3.27	8.46	3.35	22.07	11.18	11.28	0.829668	0.00271341	0.0271729	0.96032	0.00347458	0.0382622	1.56214	0.000924209	0.0233518
Os01g0851100	OFUT19	37.81	36.12	13.94	2.12	7.46	6.92	33.2	34.68	12.5	10.34	8.65	9.14	28.04	23.05	25.66	16.26	7.65	12.24	-2.4129	8.23112e-05	0.0017844	-1.51473	0.00163057	0.0222473	-1.08617	0.00332922	0.0551237
Os01g0851400	Os01g0851400	6.32	4.08	15.59	46.45	57.5	67.82	5.61	3.56	12.9	55.55	33.36	45.12	6.2	9.63	4.75	12.32	12.24	12.93	2.72445	1.12577e-10	1.52798e-08	2.6024	5.85905e-09	7.9718e-07	0.865263	0.0198059	0.16761
Os01g0852500	--	1.96	3.24	14.16	15.55	15.23	18.7	2.63	2.38	11.82	17.76	14.8	17.92	2.69	15.71	2.17	14.16	14.43	17.53	1.35377	0.00793183	0.058764	1.58468	0.00271581	0.0321647	1.16485	0.0737239	0.350175
Os01g0855200	--	0.46	0.72	0.72	2.34	3.18	1.7	0.27	0.28	0.99	2.25	1.71	1.98	0.12	0.48	0.33	0.54	1.69	1.31	1.926	3.60376e-05	0.000912608	1.94753	0.000250377	0.0053354	1.92845	0.0085466	0.100512
Os01g0855600	HSPRO2	348.9	408.78	120.8	89.22	134.37	70.77	388.76	422.07	167.48	114.53	57.99	88.8	336.99	130.63	386.54	115.88	128.19	136.66	-1.57743	0.00534973	0.0442737	-1.90447	0.000169202	0.00393584	-1.16574	0.0123672	0.125831
Os01g0855700	--	7.87	12.92	0.28	0.46	1.33	0.36	10.18	9.19	1.2	0.88	0.46	0.55	6.01	2.67	5.77	2.85	0.94	1.83	-3.29278	0.00098416	0.012748	-3.44408	7.82767e-06	0.000342568	-1.36243	0.011487	0.120473
Os01g0856000	CDC6	6.26	5.5	9.06	21.18	7.48	10.82	5.7	6.19	6.42	4.13	3.38	5.02	9.84	6.87	8.18	2.94	2.89	1.4	0.923152	0.0214625	0.116191	-0.547245	0.0265105	0.155621	-1.7835	2.60505e-05	0.001775
Os01g0856500	Os01g0856500	8.06	8.86	25.2	18.18	12.1	15.49	7.22	8.81	22.59	6.23	8.59	7.74	12.62	5.55	8.6	3.05	2.94	2.99	0.119897	0.564442	0.822765	-0.775581	0.0605462	0.259178	-1.57583	0.000355478	0.0118242
Os01g0856900	--	3.54	1.45	0.68	0.54	0.29	0.38	1.62	1.87	0.66	0.42	0.68	0.32	2.54	0.09	2.25	0.32	0.34	0.58	-2.22834	0.00590556	0.0475477	-1.54722	0.0152787	0.107724	-1.97654	0.0467366	0.276226
Os01g0857000	CPL2	55.56	51.01	31.15	10.57	19.86	23.76	42.41	47.71	33.85	21.65	28.3	26.57	24.26	10.23	22.94	9.44	5.11	4.36	-1.34564	0.00720973	0.0549532	-0.696082	0.0121278	0.0921805	-1.60266	0.000840104	0.0219035
Os01g0857100	-	3.82	3.52	1.12	0.08	0.99	0.99	2.67	2.17	0.96	0.16	0.07	0.42	1.27	0.24	0.8	0.09	0.25	0	-2.03801	0.0329791	0.155048	-3.15754	0.000495311	0.00903817	-2.76429	0.0506034	0.288802
Os01g0857400	GAT1	5.08	5.66	12.77	4.57	3.51	4.37	6.35	5.66	18.28	3.41	6.7	5.49	7.57	5.39	7.84	2.38	3.15	2.37	-0.917129	0.0540078	0.215423	-0.957296	0.0300819	0.16752	-1.39666	0.000621502	0.0177197
Os01g0859100	WIP4	7.47	10.17	5.93	1.31	3.2	1.94	9.14	9.28	5.83	3.01	3.41	2.53	2.34	2.37	3.11	1.71	1.21	0.66	-1.86958	0.000511228	0.00768958	-1.43803	0.0002	0.00446445	-1.12721	0.0276434	0.204916
Os01g0860601	FDX6	1.06	2.14	12.36	45.51	39.62	49.04	1.23	1.26	20.48	20.52	15.18	17.9	0.53	3.76	0.73	3.93	4.8	8.7	3.10815	8.25564e-07	3.87812e-05	1.22248	0.115797	0.380554	1.79581	0.0159872	0.147831
Os01g0860800	At2g27500	405.14	421.07	305.15	145.6	129.58	94.09	402.13	441.43	262.74	231.75	194.54	207.96	383.43	175.32	446.28	246.49	370.91	275.32	-1.61531	1.19202e-05	0.000373473	-0.802619	0.0135322	0.0992254	-0.170959	0.533548	0.847514
Os01g0861700	--	4.48	4.64	14.09	28.39	19.01	12.14	6.03	4.81	17.66	16.36	16.16	16.63	8.18	50.08	7.37	46.67	67.91	62.78	1.35911	0.00222439	0.023517	0.786229	0.0624192	0.264349	1.43425	0.0268657	0.20121
Os01g0862800	NAC090	9.86	9.55	8.36	3.47	4.09	1.14	7.51	8.28	5.24	9.22	2.46	6.63	2.93	5.15	5.58	0.86	2.73	3.94	-1.67444	0.00264479	0.0266803	-0.199817	0.58138	0.850217	-0.859236	0.179535	0.540119
Os01g0863400	--	12.76	14.3	13.98	32.29	28.6	29.04	13.03	12.56	11.58	32.89	28.85	24.21	11.73	14.37	12.93	15.9	20.77	20.4	1.13177	0.000121139	0.00244694	1.20936	0.00133721	0.0192158	0.548149	0.106491	0.419929
Os01g0864300	--	121.19	134.88	21.42	3.45	3.61	1.47	130.2	123.01	13.67	8.49	5.6	8.56	71.58	17.87	90.69	11.59	19.78	16.59	-5.02375	1.22792e-12	2.70291e-10	-3.55861	1.5617e-06	9.39136e-05	-1.90922	0.00139518	0.0311238
Os01g0864500	--	1530.17	1599.69	155.38	61.77	65.77	64.46	1252.31	1329.32	100.41	73.72	74.5	68.33	720.69	25.97	696.95	13.52	26.06	18.27	-4.09682	1.79988e-08	1.47157e-06	-3.63056	2.27995e-06	0.000126493	-4.64122	4.91488e-08	1.56944e-05
Os01g0865400	GT4	14.71	19.29	9.98	2.91	2.95	2.02	19.41	21.74	10.82	2.04	4.34	3.67	24.57	1.14	17.52	0.88	1.44	0.22	-2.48058	2.00365e-07	1.17012e-05	-2.37048	2.59267e-07	2.10141e-05	-4.08913	8.94305e-06	0.000797477
Os01g0865700	PUB23	22.21	39.96	5.77	2.22	3.01	1.46	22.59	21.9	3.9	4.5	2.93	3.02	19.25	3.16	17.59	1.13	2.28	2.8	-3.34418	1.74888e-06	7.46023e-05	-2.21121	0.000765292	0.0125249	-2.68733	9.51699e-05	0.00455786
Os01g0867400	-	10.9	8.79	4.7	31.29	52.22	32.21	9.53	11.1	10.45	23.23	3.2	18.89	13.57	28.58	15.77	32.77	18.82	21.23	2.24628	1.10813e-05	0.000350709	0.544161	0.511087	0.806702	0.330273	0.441575	0.802487
Os01g0869000	--	18.15	16.02	12.65	35.53	29.34	40.42	15.58	17.69	16.02	37.94	34.67	43.04	14.61	12.25	15.86	34.51	21.69	24.04	1.16917	0.00389713	0.0353843	1.2304	0.00044133	0.00832337	0.90941	0.0185002	0.161493
Os01g0871600	NPF5.10	1.4	2.04	3.67	6.72	1.6	2.93	1.85	1.16	2.4	1.58	3.25	3.27	6.15	4.42	6.62	2.02	2.15	1.04	0.662004	0.191492	0.47057	0.582293	0.249163	0.577818	-1.72221	0.000219648	0.00837835
Os01g0873900	PSI1	70.72	52.46	42.72	18.08	22.17	20.51	52.67	53.23	38.17	26.59	36.94	31.24	46.3	37.93	47.59	30.33	32.61	27.14	-1.44912	0.000365733	0.00589067	-0.604268	0.0318674	0.174253	-0.549291	0.0770285	0.3572
Os01g0874300	MYB308	86.59	71.01	32.92	17.19	7.84	12.1	87.03	83.59	30.31	15.57	37.02	20.82	108.77	30.54	110.56	32.39	48.08	37.07	-2.35929	9.81733e-06	0.000317138	-1.45264	0.00386737	0.0413343	-1.08803	0.0408256	0.256846
Os01g0876800	ARP1	0.42	0.73	2.87	3.29	5.69	7.34	0.89	0.84	11.15	4.16	9.92	8.16	0.44	2.6	0.45	2.18	0.65	1.51	2.02137	0.000498331	0.00755504	0.788024	0.279672	0.61441	0.314468	0.677213	0.907083
Os01g0877600	--	34.33	21.72	21.99	12.4	7.26	6.12	20.72	25.22	16.74	14.32	15.37	14.72	15.29	13.9	17.08	13.82	17.83	14.17	-1.59796	0.000347048	0.00566142	-0.497121	0.0470494	0.221987	-0.0140996	0.94683	0.977699
Os01g0878400	AAP6	3.05	3.48	5.84	2.58	0.94	0.75	2.68	3.05	3.93	1.51	1.86	1.19	2.59	1.63	2.32	1.34	0.81	1.01	-1.53454	0.0109763	0.0735194	-1.08299	0.000609737	0.010548	-1.04937	0.0316425	0.22113
Os01g0879500	--	3.75	3.6	11.56	12.76	12.95	13.88	3.59	3.3	8.59	14.9	11.38	12.71	5.07	18.25	4.74	10.84	11.36	14.89	1.06599	0.00477462	0.0409582	1.3327	0.000350298	0.00693456	0.402515	0.426055	0.793965
Os01g0880200	GUX1	99.9	98.97	129.86	92.51	50.87	72.04	110.26	98.34	96.38	58.51	72.32	61.77	93.6	22.29	71.14	14.34	17.3	16.21	-0.609751	0.0536338	0.214482	-0.663107	0.00274278	0.0323456	-1.96668	0.000166413	0.00680385
Os01g0880400	TBL7	8.46	9.88	4.95	2.75	4.34	3	12.32	7.59	6.1	3.4	3.93	3.03	4.53	1.36	2.94	0.89	1.48	0.48	-1.20678	0.00083567	0.0112602	-1.32804	0.000916724	0.0144388	-1.63145	0.000397645	0.0128134
Os01g0880800	OsI_04666	5.79	5.41	15.92	41.33	65.99	35.74	8.54	7.35	38.21	92.95	26.46	63.11	84.48	41.65	97.88	22.84	28.09	13.6	2.39919	1.69704e-08	1.40084e-06	1.75435	0.00517383	0.05054	-1.79552	0.000191987	0.00758201
Os01g0881400	Dclre1c	11	8.48	2.63	26.16	19.37	37.02	8.25	9.32	4.57	56.22	56.4	66.09	7.62	4.67	9.07	41.56	27.08	30.4	1.90057	0.00199511	0.021701	3.01289	2.16469e-10	4.19326e-08	2.2131	1.20032e-07	3.1941e-05
Os01g0881500	SCL1	434.91	438.4	180.43	91.49	158.95	127.62	493.28	459.72	158	244.44	195.35	213.54	298.57	254.76	349.77	313.95	305.57	229.37	-1.47883	0.0041693	0.0371676	-0.765975	0.0812555	0.309239	-0.0893081	0.727053	0.921818
Os01g0881900	SKP2A	32.84	32.37	18.36	158.23	113.16	102.33	31.75	29.74	16.85	110.82	99.95	98.38	53.69	91.62	57.77	93.23	111.59	79.25	2.1609	7.89182e-07	3.73789e-05	1.98049	3.38782e-05	0.00109998	0.484198	0.158758	0.510388
Os01g0884300	NAC048	1009.94	948.75	525.94	271.27	398.77	286.84	974.32	956.65	424.65	615.68	500.85	526.96	1197.91	626.72	1299.14	525.64	741.75	621.41	-1.37662	0.00259304	0.0263439	-0.519344	0.150312	0.442002	-0.725818	0.0782589	0.359987
Os01g0884900	slr0305	9.25	6.66	15.13	27.41	11.17	21.14	6.92	7.36	10.8	16.79	21.99	18.51	9.57	13.46	12.61	20.27	26.72	17.37	0.944086	0.0214321	0.116082	1.19175	2.66164e-05	0.000925554	0.852667	0.0303467	0.216368
Os01g0885000	CC-1	5.64	5.74	12.7	16.62	15.81	16.82	4.4	4.88	12.87	13.84	12.68	9.59	7.32	22.19	4.69	20.43	25.22	29.49	1.03229	0.00202536	0.0219779	0.705092	0.102025	0.352528	1.13558	0.040493	0.255954
Os01g0885600	ABHD11	104.96	78.08	28.14	15.58	16.98	14.53	86.24	84.64	22.17	26.94	28.17	28.7	79.39	25.81	95.21	20.75	27.51	21.01	-2.16498	9.05376e-05	0.00192498	-1.20378	0.0179185	0.12056	-1.53265	0.00338404	0.0557401
Os01g0885700	PK1	8.1	10.52	1.98	0.58	1.16	0.77	8.14	7.18	2.77	1.2	1.56	1.61	7.66	1.77	7.63	1.56	1.45	0.85	-3.03689	8.64391e-06	0.000283499	-2.04949	5.69148e-05	0.00167362	-2.14394	0.000465427	0.0144929
Os01g0885900	ERF020	2.25	2.03	0.21	0	0.08	0	0.8	1.49	0	0	0.08	0	0.34	0	0.47	0	0	0	-5.81057	0.000782202	0.0107397	-4.8392	0.0221813	0.138834	-8.07682	0.171034	0.528257
Os01g0886900	RUS6	102.82	113.37	41.38	6.38	15.77	13.99	122.62	124.72	40.06	31.09	22.76	31.28	89.04	46.49	84.05	32.87	23.68	24.37	-2.8333	8.6434e-07	4.02176e-05	-1.75532	0.000590336	0.0103007	-1.44018	0.00023873	0.00894342
Os01g0887100	ISPD	32.2	22.73	12.41	7.65	6	6.65	25.96	19.47	15.28	6.9	11.71	9.02	53.52	7.77	47.33	8.32	8.31	5.68	-1.72998	0.000805565	0.0109902	-1.1357	0.0023563	0.0289996	-2.28353	0.000487312	0.0148808
Os01g0888600	MLO1	1.94	2.04	5.19	0.73	1.28	0.6	2.02	1.48	2.46	1.11	1.12	1.03	0.53	0.24	0.58	0.26	0.38	0.51	-1.81287	0.00288189	0.0285108	-0.87044	0.0159694	0.111267	-0.231326	0.801394	0.941351
Os01g0888800	--	10.17	12.91	39.64	3.21	1.4	1.55	11.17	12.3	6.76	2.74	3.69	3.01	6.9	2.9	7.49	4.41	5.42	1.35	-3.34792	3.24196e-08	2.39926e-06	-1.67912	0.000108806	0.00275731	-0.629018	0.323634	0.710008
Os01g0890001	--	1.28	0.88	1.24	4.84	2.3	3.02	1.22	0.88	1.73	1.87	1.61	2.61	1.86	3.58	0.76	2.24	1.45	3.4	1.57929	0.00573609	0.0464775	0.669098	0.259556	0.590929	0.193517	0.77616	0.929765
Os01g0890050	--	1.2	0.9	0.79	0.15	0.06	0.18	0.71	0.8	0.21	0.42	0.62	0.66	0.52	0.33	0.38	0.38	0.56	0.09	-2.88952	0.000304788	0.0051104	-0.0168738	0.771817	0.933195	-0.256014	0.772842	0.928159
Os01g0890200	At2g19130	4.21	4.45	1.37	0.32	0.14	0.45	3.57	4.22	0.44	0.33	0.73	0.14	1.86	0.12	3.06	0.39	0	0.15	-3.46231	8.75422e-07	4.06781e-05	-2.77786	0.00126626	0.0184358	-3.22239	0.005435	0.0759292
Os01g0890300	--	9.72	8.49	9.63	18.51	4.1	9.9	8.81	7.48	4.16	10.71	37.71	18.31	5.86	2.07	6.18	27.67	28.31	13.26	0.223724	0.617683	0.853798	1.70623	0.0107186	0.0845253	2.29489	5.25149e-05	0.00296426
Os01g0891700	--	2.08	2.15	6.58	7.36	9.47	12.85	2.75	1.86	12.98	5.72	6.42	5.68	3.14	0.86	2.72	0.52	0.4	0.73	1.45712	0.000777597	0.0106902	0.0187419	0.873608	0.949788	-2.026	0.00312533	0.0530003
Os01g0892500	PAE5	5.23	4.89	4.22	0.6	0.97	0.09	4.2	5.11	2.26	0.82	0.31	0.59	2.28	0.23	3.36	0.05	0.3	0.12	-3.11079	1.70295e-05	0.000499382	-2.74991	6.43314e-06	0.000293706	-3.64263	0.000689077	0.019025
Os01g0892600	PAE5	19.71	19.27	50.03	30.35	16.53	9.79	19.16	20.44	32.07	10.67	18.16	10.77	27.17	4.99	24.64	5.43	6.04	2.71	-0.651382	0.317945	0.625741	-0.855869	0.00173329	0.0232692	-2.00203	0.00179413	0.0366578
Os01g0894600	--	1.85	0.79	4.94	3.12	3.49	2.73	2.29	2.04	6.52	7.32	10	8.02	2.87	12.81	3.67	7.06	11.28	14.81	0.301225	0.444357	0.741271	1.22372	0.00482967	0.0482503	0.776675	0.186996	0.549814
Os01g0895000	--	77.81	86.44	12.04	5.57	3.54	3.42	70.73	62.93	10.69	8.37	9.41	5.94	107.72	5.07	82.18	2.42	1.99	2.16	-3.81449	8.14277e-08	5.39797e-06	-2.6054	0.000104761	0.00268054	-4.89121	3.46763e-09	1.78871e-06
Os01g0895500	RBL13	5.61	7.46	4.04	12.54	34.71	19.82	4.55	4.78	3.65	16.53	10.89	10.62	5.3	4.73	5.26	6.61	4.6	7.77	1.97083	0.000203915	0.00371668	1.55123	0.000801771	0.0130302	0.311892	0.471761	0.820447
Os01g0896700	RPL5B	14.69	13.12	43.88	67.5	41.93	50.98	12.66	10.08	38.52	35.06	38.45	35.08	18.17	44.83	16.77	20.2	42.29	34.92	1.16192	0.0027715	0.0276659	0.825874	0.0499124	0.230577	0.288224	0.515619	0.838052
Os01g0896800	RPL5A	0.43	0.52	0.74	1.56	1.32	2.36	0.17	0.57	0.9	1.82	0.95	1.12	0.47	1.03	0.23	0.06	0.36	0.24	1.63254	0.00430046	0.038021	1.24607	0.0813566	0.30946	-1.39023	0.21888	0.593753
Os01g0898300	SRL2	45.78	38.78	34.01	18.87	14.24	18.25	40.71	40.11	26.65	17.82	23.32	20.51	26.43	7.27	27.59	4.5	5.96	4.61	-1.20702	0.000951794	0.0124131	-0.801761	0.00334764	0.037218	-2.02397	9.03236e-05	0.00438162
Os01g0898500	PLP2	3.36	3.32	1.94	1.92	3.08	1.4	6.25	4.9	3.02	1.02	2.93	1.14	10.69	2.27	15.38	11.3	5.65	9.2	-0.429616	0.469808	0.762275	-1.4771	0.00505635	0.0497372	-0.116029	0.772299	0.927983
Os01g0898900	CSTLP3	10.53	11.36	15.74	29.3	20.52	27.53	9.77	7.87	12.89	21.56	25.65	25.81	12.79	11.55	12.26	8.5	9.38	9.42	1.03952	0.000138062	0.0027122	1.25806	3.82495e-08	4.11116e-06	-0.422943	0.161064	0.513779
Os01g0899000	PTI11	47.31	35.92	43.08	12.97	19.62	16.67	42.68	40.17	35.24	22.16	31.04	27.24	25.87	15.92	25.4	11.47	14.76	14.86	-1.35848	0.000219414	0.0039365	-0.553902	0.0247107	0.148459	-0.709459	0.0612342	0.317299
Os01g0899800	BBM2	0.43	0.38	2.86	0.2	0.18	0.11	0.19	0.48	4.77	0.54	1.87	1.1	0.24	0.13	0.08	0.02	0.13	0.1	-2.90493	0.00205346	0.0221951	-0.632136	0.606025	0.859974	-0.847997	0.503773	0.832049
Os01g0900200	--	28.23	23.56	30.22	63.01	57.52	59.54	21.11	23.75	26.48	72.41	46.2	65.59	19.95	22.69	20.94	18.6	22.39	36.51	1.13469	8.36135e-06	0.000275812	1.36849	6.18202e-05	0.00179478	0.285623	0.472058	0.820447
Os01g0900800	BHLH128	48.98	43.89	25.22	9.53	16.48	9.46	50.13	55.37	23.49	18	12.09	14.86	54.68	23.03	66.21	21.58	24.51	20.99	-1.73522	0.000319124	0.00528626	-1.52087	0.000819683	0.0132506	-1.10131	0.0169723	0.153057
Os01g0902200	At1g67690	5.96	6.8	9.83	16.01	15.41	17.78	6.03	5.43	8.42	20.66	19.39	21.65	4.98	10.05	4.59	8.22	8.55	9.48	1.12297	2.01839e-05	0.000567645	1.63395	9.84355e-13	3.51568e-10	0.419992	0.280946	0.665853
Os01g0904400	SMC2-2	12.11	12.31	5.65	2.28	4.2	7.71	11.5	11.72	7.19	3.64	5.34	5.54	5.6	3.98	5.37	3.68	1.86	1.33	-1.08345	0.0676392	0.248706	-1.0665	0.00257529	0.0309929	-1.12176	0.0135798	0.133451
Os01g0904500	SERGT1	14.56	13.84	10.18	4.26	7.21	8.4	15.06	15.55	10.92	7.15	7.92	8.51	16.46	5.88	14.9	6.35	3.08	3.11	-0.957261	0.0391156	0.173786	-0.81659	0.00702219	0.063161	-1.57032	0.00213349	0.0411823
Os01g0905700	AIRP2	56.11	58.25	40.74	173.97	178.31	104.25	73.69	69.32	71.46	92.08	39.35	63.51	99.14	100.47	104.74	60.66	72.35	78.44	1.55751	0.000121643	0.00245279	-0.137746	0.585403	0.850497	-0.525415	0.0766437	0.356784
Os01g0907600	EPB1	26.93	27.51	173.98	114.93	108.22	125.98	27.06	28.04	258.46	137.56	374.48	207.88	32.67	98.42	27.76	121.45	196.33	308.96	0.612075	0.152562	0.411858	1.1991	0.0860824	0.319271	1.9802	0.000318724	0.0110398
Os01g0908700	RGLG2	436.04	400.45	143.5	81.03	91.09	99.29	365.16	377.3	126.34	114.78	107.97	121.08	325.75	134.94	338.21	117.83	115.13	109.83	-1.85229	0.000417226	0.00654228	-1.33733	0.00444315	0.0455705	-1.22069	0.00524043	0.0742026
Os01g0909400	--	1.18	0.88	2.59	40.89	12.04	13.23	0.95	1.46	15.95	3.96	8.64	4.61	0.77	1.77	0.93	2.84	3.55	0.74	3.83066	9.22592e-12	1.65465e-09	-0.093319	0.960383	0.988492	1.03897	0.138417	0.475589
Os01g0911000	ngdn	66.49	44.81	45	23.06	24.88	25.44	45.02	46.68	39.6	25.14	21.74	20.63	34.47	30.89	43.81	16.21	19.94	13.81	-1.09086	0.00517686	0.0433433	-0.959694	0.00089109	0.0141448	-1.12773	0.000908999	0.0230369
Os01g0911200	RPN2	47.05	48.75	98.21	67.48	69.41	92.12	50.82	47.28	110.17	57.47	69.11	67.3	64.45	40.07	52.96	26.78	18.18	24.03	0.23928	0.261936	0.564116	-0.103291	0.63228	0.868633	-1.19071	0.00067115	0.0187057
Os01g0912700	--	1.43	1.05	0.33	3.28	2.15	0.78	0.79	0.66	0.39	4.18	2.06	2.45	0.55	0.71	1.05	1.42	3.6	5.3	1.14402	0.177499	0.450243	2.23965	0.00104132	0.0158894	2.15948	0.00169837	0.0353474
Os01g0915350	--	2.73	1.99	1.38	0.66	0.58	0.56	1.78	2.14	0.67	0.99	0.91	0.8	1.16	2.3	1.16	3.03	1.18	1.43	-1.76081	0.00114374	0.0143864	-0.765535	0.124051	0.395964	0.287802	0.613086	0.87783
Os01g0918100	XRI1	2.01	4.02	11.36	10.28	9.42	16.72	2.77	2.5	13.88	13.06	34.1	22.77	2.8	5.53	2.45	10.42	6.97	6.48	1.06647	0.0252496	0.129875	1.86857	0.00193772	0.0252647	1.14684	0.0107344	0.115505
Os01g0918400	--	0	0.13	0	2.55	4.04	4.71	0.29	0.77	0.05	3.53	1.68	3.95	0.05	0.05	0.93	0.84	1.39	2.32	6.44167	3.76175e-08	2.7252e-06	3.04479	0.00299231	0.0342677	2.14322	0.0742815	0.351331
Os01g0919500	--	68.02	68.94	50.28	33.22	27.13	24.02	70.55	74.43	40.33	29.61	33.15	30.64	49.96	28.54	58.07	28.95	33.96	27.59	-1.15009	0.00302456	0.0295667	-0.988446	0.00596937	0.0562904	-0.593651	0.133108	0.467762
Os01g0919600	--	2.93	4.2	7.19	4.76	4.26	6.91	2.1	3.04	7.11	5.26	8.64	6	14.25	6.28	9.57	3.28	4.29	3.32	0.153715	0.545938	0.812965	0.699987	0.104581	0.357715	-1.46676	0.00124719	0.028583
Os01g0920500	--	7.22	8.25	1.37	0.34	0.07	0.26	8.39	8.93	0.61	0.08	0.23	0.07	3.56	0.38	5.07	0.37	0.08	0.08	-4.65159	1.20177e-06	5.33863e-05	-5.56023	9.93444e-07	6.46049e-05	-4.08746	0.000317027	0.0110037
Os01g0920700	At4g15970	1.63	2.44	0.12	0	0	0	1.18	1.71	0.29	0.05	0.22	0.13	0.72	0.22	0.87	0.06	0.24	0	-10.4478	1.22842e-05	0.000381398	-2.99095	0.0015962	0.0219003	-2.59296	0.0435881	0.266049
Os01g0921000	At1g28695	25.52	22.31	3.18	3.37	1.33	1.36	24.58	27.25	2.52	1.62	3.58	2.79	58.28	8.06	63.32	12.58	16.91	4.34	-3.07339	4.62184e-05	0.0011272	-2.76601	0.000236083	0.00510377	-1.93836	0.00801501	0.0967369
Os01g0921100	At4g15970	0.49	0.83	0.15	0	0	0	1.05	0.89	0.34	0.04	0	0	0.8	0	1.22	0	0	0	-8.93664	0.000328492	0.00540493	-5.83289	3.71334e-05	0.00117998	-9.39518	0.0866384	0.378045
Os01g0922000	--	6.5	6.99	3.48	1.18	1.56	1.54	7.3	5.61	3.07	1.94	2.42	2.27	4.48	1.76	4.13	1.58	1.26	1.87	-1.9873	7.33949e-05	0.00162893	-1.26919	0.00334162	0.0371632	-1.13862	0.0225842	0.181154
Os01g0922600	SPL2	3.12	1.75	5.03	1.36	0.75	1.01	1.68	2.07	3.82	1.41	3.27	2.4	1.17	0.2	0.77	0.5	0.5	0.46	-1.66588	0.00393687	0.0356622	-0.0965439	0.710821	0.908681	-0.551642	0.49663	0.829382
Os01g0923800	pi041	6.78	6.71	5.1	2.54	2.52	1.49	8.19	7.46	5.34	3.54	4.82	4.12	6.8	5.83	6.09	6.47	3.39	4.37	-1.50496	0.000647566	0.00924991	-0.750084	0.0179631	0.120686	-0.395645	0.248163	0.627973
Os01g0924933	HHT1	1.18	1.82	0.11	0	0.03	0	0.92	0.9	0.08	0.08	0.21	0.04	1.27	0.12	0.77	0.15	0	0.07	-6.69581	0.000161209	0.00307029	-2.52546	0.0149329	0.106027	-3.29546	0.00699433	0.0897079
Os01g0925600	--	1.41	1.46	0.15	0.12	0	0	1.41	1.23	0.2	0	0	0.05	0.53	0	0.28	0.07	0	0.06	-4.65344	0.00374998	0.0344031	-5.82782	0.000473854	0.00875851	-2.63941	0.194258	0.561199
Os01g0925700	At1g54610	139.92	102.61	63.23	36.14	25.29	21.95	105.79	106.88	47.85	47.03	30.04	39.46	73.83	34.74	81.21	43.33	45.01	44.5	-1.87463	6.53576e-05	0.0014863	-1.16069	0.00860972	0.0733056	-0.514638	0.205511	0.575103
Os01g0926200	At3g02290	22.97	20.17	25.38	54.57	51.01	45.36	22.77	17.81	28.03	41.25	27.33	33.58	25.13	28.97	28.19	28.43	22.74	29.77	1.13938	1.57523e-05	0.000467517	0.57434	0.117938	0.384695	-0.0238643	0.913827	0.968762
Os01g0926800	pitC	132.35	117.1	23.47	12.22	14.21	14.44	148.57	142.16	39.95	14.54	17.88	15.08	347.35	20.14	238.34	23.72	12.68	12.11	-2.73936	1.71698e-05	0.000503066	-2.79944	3.75632e-07	2.86207e-05	-3.64256	2.0511e-06	0.000260498
Os01g0927600	ARF4	127.08	121.57	131.31	51.32	66.56	67.52	124.51	128.5	126.45	86.04	82.4	100.25	76.57	72.82	74.24	81.17	70.27	89.21	-1.03521	0.00176849	0.0199175	-0.498005	0.0198686	0.129146	0.105823	0.764423	0.924483
Os01g0928600	Os01g0928600	551.69	473.44	6.97	0.83	3.95	1.59	594.76	589.85	8.97	3.87	1.44	2.56	923.78	25.24	933.76	25.29	21.97	8.39	-7.34007	4.21453e-07	2.18945e-05	-7.24472	4.12666e-12	1.29808e-09	-5.08034	1.56419e-08	6.24354e-06
Os01g0928700	Os01g0928700	409.32	373.36	20.43	1.65	12.92	3.56	397.8	429.56	20.26	11.59	3.15	8.32	347.7	51.81	294.87	55.48	33.08	14.26	-5.46915	9.07862e-09	8.10293e-07	-5.19995	1.57627e-08	1.85723e-06	-2.7556	6.10133e-05	0.00332636
Os01g0928800	Os01g0928800	89.08	83.25	39.96	27.34	35.29	23.42	92.52	90.81	50.77	35.31	34.81	37.66	72.73	65.27	76.83	63.61	64.12	67.26	-1.30279	0.00702811	0.0539062	-1.11904	0.00227012	0.0282423	-0.139795	0.583045	0.869073
Os01g0930200	--	52.06	55.87	24.35	9.94	20.32	18.09	36.5	37.01	28.96	22.6	21.98	22.44	45.46	27.01	44.1	22.12	26.36	27.83	-1.45201	0.00628207	0.0497395	-0.612538	0.0237515	0.145034	-0.611253	0.0993766	0.405599
Os01g0930300	--	5.28	4.88	2.67	1.03	1.41	1.22	4.81	4.35	1.92	2.14	1.46	1.26	2.66	2.15	2.74	2.04	2.66	2.33	-1.80961	0.000673496	0.00955669	-1.18893	0.0199536	0.129427	-0.102952	0.784936	0.933612
Os01g0930400	HAK5	214.75	195.6	74.41	12.3	40.78	30.25	233.76	217.69	97.07	31.52	20.95	28.31	288.83	27.3	201.58	28.8	13.18	9.75	-2.54036	3.37529e-05	0.000868195	-2.76347	1.0421e-08	1.33091e-06	-3.32307	4.29334e-06	0.000461382
Os01g0931300	Taz	25.22	19.95	28.31	238.72	172.38	152.85	18.71	22.7	18.42	126.49	55.34	94.11	19.48	30.35	20.1	30.89	60.57	57.12	2.94014	2.1975e-22	2.79481e-19	2.20541	2.42679e-06	0.000133559	1.08726	0.00731501	0.0915881
Os01g0933200	HIPP33	5.46	4.69	26.09	31.73	46.87	31.85	4.41	3.61	56.83	38.53	44.41	35.39	8.03	42.34	7.1	38.98	37.12	22.42	1.60774	0.00145096	0.0172762	0.867637	1	1	0.777608	0.207865	0.578237
Os01g0933600	--	7.52	8.32	10.44	22.75	17.09	13.74	7.87	6.8	13.84	13.43	13.57	19.09	8.87	24.78	11.86	28.92	29.71	30.97	1.02773	0.000847356	0.0113777	0.692986	0.0310074	0.171035	0.977315	0.0208878	0.17331
Os01g0934100	SRC2	503.41	464.67	131.91	126.94	113.07	101.42	361.34	420.41	77.17	99.23	61.98	93.13	285.79	50.55	320.01	41.32	47.38	46.81	-1.68783	0.00263833	0.026662	-1.75577	0.00362887	0.0394993	-2.27607	0.000204273	0.00795318
Os01g0934400	PPD7	41.56	41.43	30.44	14.44	14.39	16	39.08	34.98	17.67	18.86	20.97	16.56	60.84	18.94	52.74	9.4	22.31	14.25	-1.33927	0.000706782	0.00993052	-0.701954	0.0646351	0.269947	-1.52776	0.00710836	0.0901423
Os01g0934800	PIR7B	14.23	10.17	5.38	38.58	14.65	65.35	11.4	12.36	4.89	47.85	50.56	45.12	28.48	8.46	22.17	13.03	22.93	10.03	1.99345	0.00164274	0.018951	2.32475	2.76119e-05	0.000949577	-0.362082	0.496407	0.829296
Os01g0937050	CLP	65.26	65.97	112.71	61.21	50.12	23.98	56.12	55.89	36.75	23.98	42.39	29.83	153.05	10.35	127.29	11.72	18.8	1.81	-0.850258	0.0762754	0.268226	-0.628878	0.0475099	0.22333	-3.16854	0.0004013	0.0129129
Os01g0937600	CLP	8.99	9.72	3.58	1.08	2.36	1.36	7.34	9	1.64	4.51	2.44	3.41	10.51	37.57	14.17	19.42	27.57	11.79	-2.21529	0.000299216	0.00502633	-0.795369	0.162431	0.462142	-0.0827485	0.936072	0.975061
Os01g0938200	BRN1	9.87	8.54	4.24	4.38	3.07	3.17	10.65	10.81	5.66	2.62	4.26	3.83	6.09	3.73	8.96	3.28	1.86	3.34	-1.09273	0.0316634	0.150976	-1.3404	0.00119054	0.0175722	-1.14706	0.0171233	0.153674
Os01g0939100	ACA1	1.13	1.19	0.75	0.36	0.44	0.45	1.41	1.18	1.59	0.23	0.76	0.43	1.94	0.45	1.55	0.66	0.21	0.41	-1.29631	0.0168835	0.0985502	-1.55761	0.000550294	0.00976096	-1.62205	0.0160393	0.148027
Os01g0939450	-	5.75	5.22	5.25	0.92	2.74	3.39	3.45	9.04	7.13	0.46	3.6	1.56	8.67	2.78	9.19	2.1	0	0.32	-1.20208	0.0438629	0.187246	-1.80368	0.00604818	0.0566995	-3.09236	0.0022792	0.0431504
Os01g0939700	SFGH	19.33	18.39	37.96	68.86	38.55	45.49	16.31	19.34	33.2	45.3	50.26	51.63	16.9	32.72	18.76	31.64	40.97	38.88	1.0146	0.00187234	0.02074	1.09615	1.77971e-05	0.000668355	0.705268	0.0579352	0.308707
Os01g0940000	CKX4	13.02	12.65	3.92	0.61	1.64	2.28	11.07	10.51	3.65	1.7	2.38	2.19	23.28	3.22	24.2	1.16	0.85	1.18	-2.70753	5.63828e-05	0.00131889	-2.0086	9.75094e-05	0.0025402	-3.99036	4.27226e-09	2.07601e-06
Os01g0944900	--	2.05	2.84	1.08	0.87	0.2	0.47	2.49	1.45	0.95	0.58	0.37	0.25	0.86	0.22	0.83	0	0	0.32	-1.9548	0.0146124	0.0895868	-2.0268	0.00414382	0.0432641	-2.57743	0.0942422	0.395673
Os01g0946600	--	0.18	0.1	2.82	7.39	28.19	5.82	0.11	0	5.56	5.09	10.24	5.99	0	9.72	0.19	8.21	13.64	15.3	3.73929	3.31058e-05	0.000856039	1.91079	1	1	1.90641	1	1
Os01g0948200	SCL3	16.15	18.42	11.54	7.86	7.95	8.3	19.57	21.95	12.53	5.43	9.32	8.43	26.62	3.85	26.45	4.2	3.54	2.81	-0.935448	0.0254123	0.130362	-1.22141	0.00125407	0.0182971	-2.43169	0.000213704	0.00821934
Os01g0948500	PUB44	20.05	22.09	6.06	2.34	6.1	4.62	17.06	17.98	7.2	8.61	5.97	7.85	9.31	6.1	8.62	6.08	3.37	4.36	-1.88388	0.00270557	0.0271181	-0.91318	0.037406	0.192054	-0.799123	0.0352444	0.235682
Os01g0949300	CML25	46.52	45.44	46.35	59.41	25.23	35.26	27.81	31.97	33.14	16.62	21.86	16.3	71.52	17.89	59.86	8.85	21.24	13.21	-0.206074	0.699383	0.889433	-0.76234	0.00106429	0.0161466	-1.78549	0.00283549	0.0495972
Os01g0949500	CML10	36.56	45.24	24.55	49.76	15.63	41.3	22.7	23.84	27.15	7.19	26.92	13.34	43.2	2.21	35.25	0.97	1.84	1.37	0.00460493	0.990257	0.995183	-0.635061	0.101521	0.351531	-4.27028	3.11677e-07	6.53791e-05
Os01g0949750	HSP26-A	24.99	19.89	28.94	27.05	34.21	41.62	24.6	20.83	20.09	67.75	60.31	54.19	23.31	17.9	25.06	28.73	51.2	29.92	0.478879	0.0906309	0.299178	1.47591	5.07583e-05	0.00152395	0.729107	0.0922093	0.390512
Os01g0949800	HSP26-A	5.84	5.6	7.1	55.57	36.65	76.31	5.32	5.5	3.73	192.62	75.35	130.07	4.82	3.08	6.44	73.52	103.84	60.78	3.18429	4.61387e-17	2.03123e-14	4.77382	7.14987e-20	5.70111e-17	4.05369	7.45331e-19	2.27184e-15
Os01g0950300	--	3.6	4.03	22.43	124.61	36.47	97.94	3.01	2.21	19.79	86.92	155.49	93.02	6.98	38.24	6.27	87.87	200.64	99.84	3.10715	5.67861e-07	2.83427e-05	3.74543	2.1748e-08	2.49389e-06	2.91499	1.40708e-05	0.00111007
Os01g0952300	PRAF1	17.04	20.08	11.71	2.1	5.59	8.01	20.58	19.68	14.65	9.31	12.59	13.19	10.95	6.83	9.94	8.43	3.29	5.7	-1.637	0.0043928	0.0385989	-0.646009	0.0240279	0.145813	-0.670183	0.107005	0.420764
Os01g0952500	RR4	59.27	68.08	6.93	3.56	3.37	3.47	75.4	69.11	7.66	9.76	6.01	7.42	78.89	9.93	88.94	10.36	10.77	8.74	-3.69059	3.76352e-07	2.00055e-05	-2.71411	0.000208586	0.00462301	-2.57316	0.000132837	0.00581447
Os01g0952900	--	138.98	145.41	35.67	23.45	29.65	12.41	106.9	113.4	14.69	42.43	10.34	29.76	33.85	20.8	56.62	7.01	19.16	14.51	-2.28856	0.00025147	0.00436122	-1.50961	0.0393834	0.198492	-1.45167	0.00866163	0.101155
Os01g0953400	--	3.3	5.21	4.15	1.54	1.6	2	3.41	3.98	3.79	2.67	3.38	3.3	3.39	2.78	2.89	2.41	1.31	2.27	-1.30044	0.00252686	0.0258628	-0.257882	0.19126	0.505465	-0.596955	0.126029	0.45584
Os01g0953500	--	3.89	4.29	7.36	1.31	3.72	6.79	4.77	4.9	6.43	2.74	4.34	3.45	6.44	2.2	5.99	0.8	0.84	1.32	-0.394756	0.664644	0.874093	-0.612555	0.0113789	0.0881096	-2.30526	7.36997e-05	0.00380166
Os01g0954400	--	110.76	102.6	59.26	29.85	32.38	22.14	125.53	108.93	44.51	44.48	43.45	39.76	106.6	65.28	143.79	60.88	104.62	99.41	-1.69209	0.00015489	0.00296806	-1.12746	0.0111892	0.0871985	-0.252915	0.544217	0.854683
Os01g0955100	CML31	129.53	122.46	16.33	12.02	15.88	15	93.55	80.94	10.43	14.89	6.24	11.73	49.87	6.79	64.44	2.9	4.04	6.45	-2.64491	0.00015932	0.00304216	-2.4925	0.000774366	0.0126492	-3.17697	1.3202e-05	0.00106152
Os01g0956200	MUCI21	49.55	72.88	47.65	14.77	22.85	18.8	52.57	52.85	70.26	37.81	35.69	36.18	64.31	29.18	56.57	20.39	24.24	24.04	-1.59193	0.000157832	0.00301939	-0.679649	0.000151113	0.0036106	-1.12779	0.00697861	0.0896205
Os01g0956700	--	17.14	13.72	13.66	5.76	5.51	5.59	15.16	16.85	11.81	9.63	14.95	11.66	16.15	12.02	17.54	12.38	12.57	12.31	-1.40085	0.000119033	0.00240864	-0.274007	0.236405	0.563358	-0.294882	0.358887	0.741092
Os01g0957000	Os01g0957000	737.17	579.47	237.25	77.24	60.27	60.53	684.7	684.24	143.47	68.05	85.66	74.81	364.22	49.64	360.13	46	51.49	45.57	-2.97202	6.84563e-09	6.3022e-07	-2.72646	3.84224e-06	0.000194305	-2.43569	0.000116268	0.0053111
Os01g0957200	RER4	91.97	93.04	54.12	24.87	37.26	29.57	94.55	96.66	45.63	36.78	23.83	30.26	99.81	26.66	101.84	21.49	24.81	13.5	-1.3828	0.0019141	0.0210667	-1.38204	0.00170254	0.0229191	-1.93278	0.00053708	0.0159865
Os01g0959100	ASR3	535.18	459.52	34.09	21.38	16.39	28.46	445.84	432.75	25.03	32.28	27.76	32.91	282.11	12.62	317.52	11.52	14.26	14.29	-3.95732	5.77768e-07	2.8712e-05	-3.28119	5.18271e-05	0.00154521	-3.93353	1.73705e-06	0.00022662
Os01g0959200	--	233.09	198.81	15.86	8.98	6.2	9.52	201.15	191.54	12.32	18.3	13.58	14.13	180.81	13.89	215.76	9.26	15.18	9.67	-4.18014	1.01388e-07	6.49543e-06	-3.13794	9.8045e-05	0.00254865	-3.58897	3.32418e-06	0.000375275
Os01g0959750	--	3.58	1.65	8.24	164.29	80.84	212.05	1.9	1.62	12.3	190.34	405.64	237.02	2.65	0.95	1.8	27.18	41.45	31.78	5.08494	1.3373e-21	1.35063e-18	5.71849	2.3299e-18	1.53625e-15	4.2168	1.1e-15	2.63442e-12
Os01g0959800	PSD2	52.78	44.92	27.09	8.94	10.65	10.4	52.55	48.99	24.55	15.7	15.09	14.7	28.53	11.69	39.02	11.97	13	8.33	-2.05695	3.53979e-06	0.000133722	-1.47083	0.000386363	0.00749701	-1.25071	0.0134632	0.132767
Os01g0960200	--	175.82	155.83	28.85	9.52	19.26	20.45	149.95	140.98	19.45	30.78	18	33.61	93.24	14.69	87.96	10.72	12.2	10.78	-2.87239	2.65809e-05	0.000709767	-1.91349	0.00474733	0.047608	-2.53922	5.60374e-05	0.00313146
Os01g0960400	At1g06840	71.98	56.99	29.31	15.05	22.41	17.95	59.96	70.41	34.17	22.81	19.62	24.59	50.12	32.23	53.85	47.93	22.81	28	-1.51426	0.00242897	0.0251305	-1.29577	0.000458018	0.00853482	-0.46402	0.254201	0.635767
Os01g0963000	Sb03g046810	5.78	5.57	10.43	1.64	7.89	3.48	6.37	7.13	25	4.15	2.86	3.29	8.65	2.76	5.32	0.49	0.2	0.76	-0.743383	0.319673	0.62806	-1.90221	0.000277246	0.00573683	-3.52831	2.0441e-07	4.68901e-05
Os01g0965000	NRPE1	0.29	0.37	0.25	0.08	0.05	0.07	0.31	0.38	0.3	0.21	0.06	0.16	0.22	0.13	0.15	0.2	0	0.05	-2.18587	0.00492997	0.0419347	-1.20309	0.0577051	0.251754	-1	0.373566	0.752949
Os01g0965201	-	0	1.03	0.48	2.38	1.82	1.41	0.08	0.17	0.46	1.49	1.61	1.53	0.78	1.2	0.71	0.33	0.8	1.2	1.89345	0.0750772	0.265617	2.70512	0.00203728	0.026113	-0.207276	0.84225	0.951335
Os01g0966100	ABCD1	195.62	153.19	77.26	49.31	38.94	39.19	159.75	167.81	58.31	58.85	59.04	59.86	136.08	34.6	134.14	37.73	30.13	32.79	-1.74127	0.000288941	0.00487805	-1.11827	0.0128379	0.0958567	-1.59861	0.00256368	0.0465391
Os01g0966700	CIN4	0.78	0.29	0.55	0	0.16	0.05	0.42	0.3	0.48	0	0.11	0.05	0.5	0.07	0.45	0.1	0	0	-2.94753	0.00801608	0.059141	-2.90689	0.00445945	0.0456967	-3.3505	0.027603	0.204877
Os01g0968000	PRORP2	3.83	3.22	9.85	10.37	11.76	15.24	3.2	4.22	9.45	11.7	9.78	11.01	3.72	5.5	4.23	4.29	2.65	5.89	1.14486	0.00219736	0.0233102	0.945536	0.0114263	0.0883568	-0.068085	0.845808	0.951335
Os01g0968800	DREB1F	1.79	1.87	0.12	0	0	0	1.43	2.09	0	0.07	0	0.13	0.23	0	0.26	0	0	0	-10.2992	0.000227995	0.00404997	-4.1375	0.0147972	0.105455	-7.35168	0.272856	0.657741
Os01g0971200	--	182.63	164.47	54.66	34.58	49.9	47.72	165.57	175.56	60	58.92	53.59	57.73	111.47	39.54	109.31	50.44	41.09	44.82	-1.60361	0.00417747	0.0372308	-1.2365	0.00736264	0.0653605	-0.932971	0.0417876	0.260427
Os01g0972000	RHC2A	14.78	13.17	6.75	2.93	3.69	2.79	10.79	12.34	3.64	4.15	4.16	5.42	4.96	2.43	5.27	1.22	1.79	2.42	-1.88267	0.000223613	0.00399722	-0.963286	0.0480499	0.225036	-1.22125	0.0259885	0.197008
Os01g0974800	PPA4	143.06	107.25	36.83	48.7	28.38	20.49	110.98	115.39	40.44	22.38	23.15	23.98	34.41	9.61	43.7	10.45	12.09	11.52	-1.55724	0.00831013	0.0606636	-1.94052	5.40421e-05	0.00160012	-1.36483	0.0128257	0.128675
Os01g0975300	MYBAS2	0	0	0.26	1.86	0.87	0.24	0	0	2.74	0.99	1.05	1.08	0	0.38	0	1.53	2.16	0.81	3.51388	0.00769737	0.0574952	0.18737	1	1	3.56585	0.00276323	0.0487141
Os01g0975900	TIP1-2	1.33	1.66	1.26	6.58	2.05	3.05	0.81	1.15	1.37	2.01	4.78	2.65	0.96	1.21	1.11	2.65	2	1.15	1.45851	0.0130202	0.0825823	1.50326	0.00427383	0.0443055	0.822357	0.172051	0.529772
Os01g0976300	NAKR1	3.39	2.33	8.5	11.3	12.8	7.54	2.02	2.19	9.17	14.57	10.94	14.76	3.28	19.69	2.82	16.22	27.76	26.7	1.15383	0.0083735	0.0610224	1.58963	0.00274335	0.0323456	1.45449	0.0310441	0.218672
Os01g0976750	--	0	1.08	0	0	0.31	0.53	1.24	0.93	0.92	0	0	0	0	0	0	0.74	0	0	-0.36257	0.843318	0.93649	-10.0084	8.8554e-07	5.9071e-05	7.94642	0.148888	0.494116
Os01g0978400	CCR1	0.4	0.64	3.1	4.86	4.29	5.37	0.31	0.5	4.99	2.89	3.92	3.93	0.86	1.54	0.38	1.32	0.79	1.02	1.81034	0.00256488	0.0261254	0.888869	0.243387	0.571694	0.171078	0.806976	0.943931
Os02g0102900	CPN60B2	17.95	17.16	28.53	25.34	57.76	80.33	17.33	14.97	29.58	60.79	52.98	56.2	14.1	28.79	12.17	19.09	14.97	15.1	1.36067	0.00159229	0.018541	1.45774	4.15174e-08	4.38002e-06	-0.16352	0.70085	0.911018
Os02g0103700	RPL9	30.83	32.4	136.53	166.65	134.92	166.89	32.37	30.22	143.81	105.65	86.28	99.05	56.22	112.18	40.39	54.21	45.31	42.13	1.22966	0.00468242	0.0403994	0.495477	0.283179	0.61895	-0.559722	0.198812	0.56683
Os02g0104500	GT-2	1.63	1.74	3.87	11.62	8.81	5.02	1.53	1.5	5.7	5.84	5.2	7.53	1.83	6.48	2.04	6.48	7.56	8	1.8136	2.57654e-05	0.000691218	1.08892	0.0245638	0.147939	1.09049	0.0363891	0.240034
Os02g0105100	SEC16B	34.82	26.8	34.61	18.22	13.47	15.55	30.9	31.67	33.31	16.68	18.48	21.02	29.46	13.3	23.19	13.15	10.06	8.73	-1.02648	0.00470716	0.0405416	-0.771173	0.000161203	0.00380134	-1.04601	0.0231499	0.183714
Os02g0105900	RPS4	155.91	152.14	594.38	914.42	521.6	658.87	146.59	136.48	581.11	489.74	480.88	440.48	201.32	577.82	168.22	336.71	379.05	308.07	1.21499	0.00442002	0.0387034	0.707416	0.116238	0.381202	0.111992	0.765521	0.924873
Os02g0106600	ATL72	0.22	0.37	3.42	14.05	5.03	3.56	0.33	0.22	9.72	5.33	9.99	6.03	1.82	10.49	1.63	6.91	12.66	19.6	2.4972	0.00198233	0.0216241	1.0558	1	1	1.49052	0.0351933	0.235481
Os02g0109100	MVD2	32.39	27.23	23.05	20.54	22.15	23.72	32.37	29.61	31.97	20.52	17.46	19.17	46.21	23.22	42.8	14.06	14.93	15.77	-0.315963	0.450349	0.747079	-0.71714	0.00300712	0.0344024	-1.32618	0.000955553	0.0237676
Os02g0109200	ROH1	6.58	6.86	3.8	1.66	1.16	2.48	4.99	5.9	2.99	1.89	2.58	1.89	3.24	0.67	3.59	0.44	0.65	0.45	-1.7017	0.00122117	0.0151336	-1.12591	0.00735061	0.0652928	-2.28396	0.00261596	0.0470952
Os02g0110700	--	46.9	28.9	30.07	70.08	23.66	37.49	36.33	32.13	28.86	50.83	60.39	64.18	32.51	31.27	35.45	72.86	75.86	81.16	0.309804	0.536611	0.806984	0.849841	0.0260776	0.153867	1.21203	3.45431e-05	0.00217706
Os02g0112100	NRT2.1	9.57	12.47	3.43	1.44	1.06	2.51	8.24	10.77	4.83	0.64	2.08	1.01	5.45	0.29	3.62	0.07	0.1	0.27	-2.34592	0.000198931	0.00363937	-2.67614	9.7501e-07	6.37981e-05	-4.41093	8.359e-06	0.000753411
Os02g0114033	BRM	8.11	24.13	4.93	0.06	7.61	11.02	15.94	24.04	20.57	8.68	5.23	12.98	8.57	9.32	3.65	14.43	0.45	1.32	-0.991872	0.516293	0.793941	-1.17106	0.00330031	0.0368945	-0.411024	1	1
Os02g0114066	-	0.23	3.72	1.25	0.13	1.2	0.42	2.98	3.72	4.7	1.37	1.5	1.4	0.9	1.49	0.46	2.05	0	0.36	-1.57116	0.232462	0.527594	-1.41673	0.00249039	0.0301938	-0.241929	0.860967	0.951335
Os02g0114300	--	9.39	13.16	1.62	4.73	3.89	3.73	11.29	10.96	0.92	4.01	1.56	2.96	22.94	1.56	26.25	0.95	2.21	1.36	-0.968706	0.167149	0.434438	-1.44164	0.0650976	0.271203	-3.48901	3.64485e-05	0.00226312
Os02g0114400	GPAT6	8.41	14.57	1.81	4.92	5.85	4	13.66	13.33	1.12	5.47	1.53	2.44	24.04	1.35	23.94	0.98	1.08	1.33	-0.747088	0.290134	0.595156	-1.57422	0.0600627	0.257808	-3.86311	7.3584e-06	0.000698923
Os02g0115700	CATA	0.25	0.4	0.05	0.78	2.78	1.07	0.42	0.65	0.83	0.49	1.27	1.09	0.05	0.15	0.21	0.51	0.63	1.9	2.72559	0.00420662	0.0374032	0.584963	0.311617	0.647782	2.89038	0.00189778	0.0382396
Os02g0115900	BIP1	967.48	1021.48	1014.42	975.38	1331.74	1774.29	1008.46	888.13	665.48	1433.69	2303.96	1633.75	921.82	108.25	731.12	118.37	121.97	98.57	0.442481	0.255437	0.556387	1.06799	0.0257766	0.152538	-2.37758	0.000187185	0.00741857
Os02g0117200	sel	16.43	10.09	23.27	80.66	39.46	62.31	10.45	11.99	14.94	37.63	49.03	40.81	16.75	10.6	11.32	13.93	14.45	9.01	1.87342	7.24077e-07	3.47749e-05	1.76982	1.1173e-13	4.45451e-11	-0.0485623	0.863194	0.951335
Os02g0118200	PIX13	202.7	184	65.48	33.53	54.54	40.95	199.49	205.55	62.26	71.53	48.23	57.71	101.67	42.12	112.08	46.01	51.46	40.84	-1.8093	0.000928496	0.0121973	-1.39677	0.0063962	0.0590486	-0.887506	0.0482845	0.280935
Os02g0119600	--	34.6	29.29	15.36	7.86	11.11	7.32	27.46	29.86	13.12	14.66	9.09	14.08	27.94	10.1	30.04	5.85	14.17	11.04	-1.5919	0.00218386	0.0231885	-0.896864	0.0442597	0.213978	-1.13217	0.0500341	0.286964
Os02g0120000	--	8.56	11.34	3.41	0.73	1.39	1.44	10.69	9.75	4.49	1.97	1.44	2.25	6.37	1.22	6.5	1.49	0.5	0.78	-2.711	8.49093e-06	0.000279313	-2.13901	1.31471e-05	0.000526917	-2.34671	0.000609248	0.0175043
Os02g0120100	STY46	228.04	186.81	30.3	17.57	33.13	12.63	253.8	231.37	46.81	25.42	18.89	19.34	245.17	115.53	291.43	144.99	89.59	93.04	-2.81333	0.000105857	0.00218977	-3.06314	4.78956e-07	3.55454e-05	-0.993136	0.0256272	0.195651
Os02g0124866	--	1.77	1.44	0.68	0.17	0.17	0.51	1.58	1.81	0.64	0.2	0.45	0.48	0.55	0.33	0.69	0.33	0.24	0.12	-2.19424	0.0059218	0.0476338	-1.83446	0.00449123	0.0458989	-1.1861	0.15046	0.496414
Os02g0125300	BI1	202.84	230.31	180.86	1323.04	997.9	1269.53	187.1	193.14	119.4	906.66	556.51	783.41	130.26	103.77	162.72	184.75	212.34	224.98	2.54784	7.25065e-14	1.94516e-11	2.16877	4.46144e-06	0.000218784	0.648847	0.0826375	0.36968
Os02g0125566	--	0.88	0.74	2.51	22.63	18.89	24.46	0.66	0.49	1.28	11.86	7.29	8.85	0.45	2.29	0.52	0.91	2.03	1.54	3.99782	4.45525e-20	3.32584e-17	3.5264	1.12971e-14	5.30606e-12	0.458627	0.522123	0.839996
Os02g0125600	CINV1	1.21	1.13	2.15	41.39	16.35	22.39	0.56	0.89	1.15	9.57	6.11	9.99	0.18	2.08	2.75	1.13	2.96	2.1	4.15756	8.40949e-18	4.12534e-15	3.3035	3.07038e-11	7.57368e-09	0.305129	0.726887	0.921818
Os02g0126300	MAP65-3	2.44	1.72	0.76	0.09	0.36	0	1.91	1.65	0.31	0.03	0.05	0.33	0.28	0.09	0.55	0	0	0.08	-3.45066	0.000737693	0.0102807	-3.23864	0.00122746	0.0180162	-3.52356	0.0306216	0.217064
Os02g0126400	CPK4	167.92	142.58	50.98	28.27	35.08	34.99	158.97	153.51	50.91	47.69	40.21	44.26	60.5	22.43	73.28	24.82	23.32	15.41	-1.87807	0.000472281	0.00723035	-1.45923	0.00287643	0.0334319	-1.29752	0.00950479	0.107157
Os02g0127900	--	17.99	15	22.78	61.68	56.87	33.14	13.83	14.53	14.81	50.6	23.53	42.89	19.6	74.99	24.25	68.96	96.43	91.1	1.44356	1.19848e-05	0.000374813	1.43865	0.00101056	0.0155517	1.10988	0.0278032	0.205333
Os02g0128800	SINAT2	4.03	5.61	10.43	16.23	12.27	21.49	3.4	4.33	11.87	11.02	13.31	10.58	3.64	7.27	4.99	5.16	8.82	7.87	1.3166	0.00199224	0.0216904	0.832787	0.0496277	0.229851	0.458607	0.34687	0.729984
Os02g0129700	--	6.74	9.57	4.75	0.99	0.65	1.11	3.82	4.22	4.19	1.57	3.5	2.5	7.68	1.05	6.93	1.76	0.48	0.82	-2.937	2.25753e-08	1.79033e-06	-0.692059	0.0328444	0.177344	-2.35548	0.00161878	0.0342734
Os02g0130600	--	0.32	0.14	0.43	5.02	1.36	5.57	0.38	0.33	0.98	2.74	8.09	5.51	0.56	0.11	0.34	0.59	0.31	0.46	3.74706	3.07587e-08	2.29116e-06	3.27331	3.92319e-09	5.55844e-07	0.429251	0.707154	0.914286
Os02g0132200	--	6.08	6.98	5.95	1.77	2.12	1.01	7.27	6.34	2.95	1.54	3.06	1.54	3.64	1.27	3.72	0.86	0.36	0.81	-1.9559	2.24609e-05	0.000618016	-1.43139	0.00385499	0.0412663	-2.08788	0.000731193	0.0198037
Os02g0134000	Os02g0134000	46.3	32.1	41.33	22.63	18.43	15.28	38.73	39.18	32.34	21.19	21.18	23.25	50.11	20.13	48.17	29.14	35.02	29.07	-1.08755	0.00399819	0.0360328	-0.748571	0.00721799	0.0644199	-0.344925	0.422003	0.790384
Os02g0134300	Os07g0631100	66.18	58.97	56.47	177.9	90.79	130.75	62.93	56.03	47.53	135.26	182.19	141.72	52.24	49.39	56.21	88.93	104.89	65.16	1.13706	0.00187664	0.0207609	1.46359	9.16026e-05	0.00241598	0.714378	0.0449689	0.270574
Os02g0134400	Os02g0134400	7.43	8.19	12.42	2.42	6.43	7.33	10.41	10.05	15.31	7.05	6.02	7.3	13.63	6.2	10.1	4.69	2.16	3.99	-0.793275	0.165165	0.431642	-0.812304	0.000197657	0.00443234	-1.46523	0.00157021	0.0336837
Os02g0135200	MPK13	114.06	90.29	42.74	30.55	26.69	21.76	96.12	109.54	48.81	27.84	26.13	33.2	111.5	32.83	104.43	39.12	20.51	17.33	-1.64511	0.000870781	0.0116304	-1.54559	0.000233617	0.00506004	-1.69257	0.00161917	0.0342734
Os02g0136000	NLP3	7.43	7.52	3.08	0.99	2.25	0.98	7.44	8.36	2.51	1.35	1.41	1.49	4.05	1.3	4.56	0.98	0.87	1.55	-2.09508	0.000580993	0.00852231	-2.1071	9.71294e-05	0.00253253	-1.54335	0.00919681	0.105185
Os02g0138900	Os02g0138900	2.78	1.99	0.32	0.08	0.14	0.04	1.61	1.82	0.52	0.32	0.5	0.31	3.05	0.06	2.11	0.44	0.12	0.15	-4.29108	5.31759e-05	0.00125882	-1.80553	0.00781201	0.068227	-2.87816	0.00882298	0.102504
Os02g0139000	PHR3	5.31	4.77	4.14	5.5	5.89	7.51	5.39	4.74	6.39	9.86	12.01	12.01	6.91	8.71	6.87	17.19	10.88	6.26	0.410465	0.243406	0.541237	1.03622	5.19032e-05	0.00154614	0.610186	0.182239	0.543378
Os02g0139100	--	51	35.44	23.17	584.45	427.6	500.61	36.68	35.9	12.51	314.96	194.02	268.56	17.76	16.96	21.84	50.44	100.21	85.68	3.78664	2.16758e-17	9.79376e-15	3.19186	1.51432e-07	1.32792e-05	2.06295	6.16324e-07	0.000109919
Os02g0139300	At5g58090	2.66	3.56	13.83	38.42	16.6	24.9	1.73	2.45	16.89	15.91	25.77	17.48	1.96	5.85	1.84	7.43	5.36	4.2	1.99495	0.00010052	0.00210344	1.48943	0.0239755	0.145642	0.816085	0.123656	0.451763
Os02g0141500	--	21.04	22.67	10.86	95.36	83.18	63.19	22.08	19.34	11.97	60.42	27.28	47.28	18.02	24.02	21.86	26.72	28.48	29.07	2.14722	4.28158e-06	0.000156576	1.3381	0.020667	0.132649	0.399203	0.196674	0.56383
Os02g0142250	EVN	1.9	2.66	1.49	0.36	0.83	0.51	2.18	2.27	1.65	1.23	1.23	1.32	1.89	1.63	1.01	1.7	1.46	0.5	-1.8314	0.00484548	0.0414186	-0.690423	0.0592326	0.255428	-0.307667	0.607641	0.876101
Os02g0143200	SRL2	0.85	0.94	0.18	0.14	0.12	0.19	0.64	1.24	0.36	0.12	0.17	0.07	0.5	0.13	0.42	0.21	0.09	0	-2.1302	0.0100063	0.0691917	-2.63743	0.000257376	0.00543056	-1.80735	0.0983036	0.404022
Os02g0146500	EVN	18.47	16.96	14.96	7.81	8.76	6.23	15.55	17.94	11.86	10.02	10.4	10.65	15.76	13.84	16.94	15.9	11.2	10.5	-1.1441	0.00128021	0.0156892	-0.54558	0.0537054	0.241035	-0.307739	0.286568	0.671897
Os02g0147200	--	9.37	8.45	4.92	2.81	2.06	2.15	6.56	7.78	3.75	3.89	3.14	4.09	5.21	4.99	6.34	6.97	4.81	4.69	-1.69569	0.000240206	0.0042041	-0.702036	0.062662	0.264978	-0.00611868	0.916054	0.969887
Os02g0149600	SE	8.31	5.91	12.51	28.57	18.82	22.34	6.19	7.95	11.06	26.07	21.83	26.54	4.87	14.4	6.62	39.29	22.16	28.2	1.38332	8.14226e-06	0.000269881	1.56265	1.02038e-08	1.31119e-06	1.79191	9.90048e-05	0.004697
Os02g0152500	VIL2	31.27	35.83	59.3	15.28	18.72	24.16	42.64	39.52	61.29	24	41.55	32.64	51.6	27.06	45.38	22.61	18.12	19.62	-1.1199	0.003405	0.0322065	-0.5469	0.0109968	0.0861033	-1.03938	0.00389689	0.0611956
Os02g0153100	PSY1R	0.75	1	0.6	0.09	0.34	0.78	0.79	1.24	1.16	0.41	0.39	0.43	0.66	0.38	0.66	0.45	0.16	0.13	-0.957654	0.255348	0.556323	-1.3749	0.000518069	0.00935929	-1.19994	0.0872627	0.379731
Os02g0153200	PSY1R	8.46	8.83	1.88	0.38	1.12	1.2	9.75	9.69	2.9	1.42	1.81	1.45	6.09	1.09	4.82	1.55	0.47	0.68	-2.82782	6.95138e-05	0.00156015	-2.25505	3.19559e-05	0.00105556	-2.152	0.00151172	0.0329037
Os02g0153400	PSY1R	8.3	8.47	2.24	1.03	2.18	1.78	9.73	10.21	2.14	1.25	1.48	2.52	5.25	1.25	4.59	1.13	0.86	0.4	-1.92965	0.00223113	0.0235714	-2.07235	0.000742455	0.012276	-2.21418	0.000516371	0.0154722
Os02g0153450	--	1.86	1.85	0.47	0	0.1	0.38	2.04	2.47	0.38	0.35	0.35	0.4	0.64	0.44	0.42	0.82	0.07	0.11	-3.1224	0.00299426	0.0293352	-2.15233	0.00181686	0.0241265	-0.584963	0.472792	0.821008
Os02g0153500	PSY1R	2.57	2.73	0.39	0.08	0.16	0	3.01	3.6	0.91	0.03	0	0.07	1.87	0.18	1.22	0	0	0.09	-4.56732	4.7883e-06	0.000172535	-6.23266	7.45205e-11	1.69211e-08	-5.18322	3.00955e-05	0.00196318
Os02g0153600	--	0.8	0.51	0.42	0	0.16	0.75	0.39	0	0.66	0.42	0.63	0.23	2.29	1.7	4.34	0.59	0	0	-0.926834	0.471722	0.763578	0.285754	0.806084	0.933195	-3.81953	0.000680877	0.0189296
Os02g0153700	PSY1R	15.48	17.01	1.4	0.72	1.18	1.4	20.22	18.59	3.04	1.48	1.5	1.69	11.46	2.41	11.52	2.87	1.19	1.16	-3.36032	1.87105e-05	0.000535864	-3.16373	2.08778e-06	0.000119306	-2.28214	0.000324592	0.0111167
Os02g0153900	PSY1R	30.59	29.84	4.61	0.73	1.76	1.56	26.04	29.99	5.39	2.8	1.43	2.88	9.92	2.06	8.98	1.9	0.66	1.46	-4.00533	2.51124e-08	1.95483e-06	-3.11079	2.9499e-06	0.00015489	-2.38237	0.000170152	0.00691517
Os02g0154100	-	1.3	0.76	1.23	2.83	2.35	2.19	1.14	1.19	1.06	3.17	2.03	2.93	0.47	3.4	0.33	5.37	7.19	6.81	1.16358	0.0058004	0.0468604	1.26197	0.00769305	0.0673918	2.20536	0.00318776	0.0537385
Os02g0154200	PSY1R	8.83	9.39	1.42	0.25	0.8	0.73	10.02	10.12	2.1	1	0.87	0.97	4.24	1.68	4.07	1.99	0.48	1.23	-3.46385	5.29114e-06	0.000188478	-2.96919	2.35482e-06	0.000130225	-1.43296	0.01414	0.13684
Os02g0155700	PSY1R	0.68	0.35	0.38	0.03	0.09	0	0.4	0.35	0.18	0.03	0.06	0.09	0.29	0.03	0.09	0	0	0	-3.55459	0.00576617	0.0466533	-2.36923	0.0185832	0.123314	-7.09452	0.0641578	0.325699
Os02g0156000	LECRKS5	1.46	0.74	0.06	0.08	0.07	0.12	1	1.05	0.03	0	0.04	0.07	0.15	0.03	0.35	0.13	0.2	0.11	-3.06529	0.0116369	0.0767133	-4.24101	0.00372447	0.0402072	-0.268489	0.805286	0.94348
Os02g0156100	--	17.86	17.46	9.79	6.15	5.17	7.77	17.98	18.32	15.31	6.78	7.19	7.33	24.35	4.63	23.17	6.27	2.79	2.89	-1.24063	0.00925974	0.0655609	-1.2768	1.87584e-05	0.000701384	-2.12566	0.00093952	0.0235719
Os02g0156200	--	4.61	3.6	1.96	0.51	1.13	1.29	3.11	3.63	3.12	1.9	3.04	2.1	2.53	2.12	2.89	2.44	0.88	1.33	-1.79535	0.00333725	0.0317269	-0.486012	0.0853495	0.317739	-0.697334	0.146402	0.489269
Os02g0156600	PSY1R	0.19	0.13	0	0	0	0	0.19	0.19	0.09	0	0	0	0.2	0.08	0.18	0	0	0.05	-6.73697	0.110595	0.339021	-7.29155	0.00490441	0.0487413	-3.20163	0.0907733	0.38736
Os02g0156700	--	5.83	5.8	0.85	0.32	0.58	1.2	5.48	6.82	0.89	0.54	0.22	0.73	2.22	0.67	1.48	0	0.05	0.41	-2.57116	0.00105289	0.0134406	-3.14606	4.67835e-05	0.00142902	-3.24793	0.00178393	0.0364939
Os02g0156800	At1g66830	3.14	2.07	0	0.16	0.15	0	2.86	1.96	0.18	0	0	0	1.95	0	3.3	0.73	0.33	0	-4.07094	0.069615	0.253259	-10.7027	1.75688e-07	1.50405e-05	-2.30825	0.342663	0.726464
Os02g0157400	At1g66830	3.14	2.07	0	0.16	0.15	0	2.86	1.96	0.18	0	0	0	1.95	0	3.3	0.73	0.33	0	-4.07094	0.069615	0.253259	-10.7027	1.75688e-07	1.50405e-05	-2.30825	0.342663	0.726464
Os02g0158600	--	3	3.48	9.99	19.92	9.81	11.85	3.46	2.9	7.84	9.59	13.84	8.39	6.89	7.86	4.72	7.92	15.33	11.79	1.33605	0.00303933	0.029633	1.16404	0.0049842	0.0492082	0.84775	0.0550256	0.300795
Os02g0158900	PV42A	0.03	0.24	0.3	2.58	0.65	0.47	0.18	0.18	0.63	0.88	1.16	1.21	0.13	0.78	0.41	1.42	1.47	0.23	2.69849	0.00496519	0.0421684	1.71494	0.00928791	0.0772182	1.24101	0.186468	0.549254
Os02g0159700	--	11.56	7.35	21.65	31.46	25.38	30.6	7.96	8.74	18.55	37.61	26.43	33.11	9.53	39.29	10.18	50.39	40.66	49.11	1.10824	0.00100162	0.0129401	1.46259	2.68663e-05	0.000931412	1.24829	0.0196218	0.166472
Os02g0160500	--	0.78	0.61	4.08	8.57	7.63	13.07	0.79	1.2	3.43	8.78	9.24	5.4	0.29	3.23	0.5	1.64	2.81	5.72	2.41981	9.0911e-05	0.00192941	2.11138	0.000166538	0.00390032	1.33905	0.140538	0.479322
Os02g0160900	--	6.28	8.36	11.48	33.24	16.53	18.29	5.13	5.87	12.68	21.75	22.24	22.5	18.26	28.47	19.45	23.48	32.51	24.94	1.38165	0.000308248	0.00515834	1.48947	5.29521e-06	0.000252422	0.290279	0.407679	0.780236
Os02g0161100	FH10	11	12.01	6.37	4.11	5.07	4.22	10.49	9.81	5.08	4.78	3.45	4.81	9.14	3.47	8.13	3.12	1.34	2.11	-1.1326	0.0129718	0.0823516	-0.960748	0.0191341	0.125873	-1.65845	0.0011114	0.0265602
Os02g0162500	RPS14C	72.13	89.05	224.03	318.76	217.19	264.44	79.41	68.31	225.42	216.74	219.93	208.27	93.93	270.58	88.53	204.81	299.42	246.11	1.05506	0.00288499	0.0285314	0.789448	0.0404426	0.20219	0.727906	0.116681	0.43854
Os02g0163300	--	13.82	15.03	41.38	98.02	43.99	54.85	12.38	10.9	40.51	41.31	53.89	39.45	16.91	56.16	18.93	46.64	59.8	51.73	1.48701	0.000507412	0.00765555	1.07781	0.0142921	0.1031	0.78177	0.103665	0.414674
Os02g0163400	--	13.85	16	42.38	53.98	48.07	50.02	12.01	11.65	37.02	38.73	39.72	40.48	8.64	52.34	11.32	38.76	62.75	57.15	1.07407	0.00261244	0.0264628	0.97082	0.0162022	0.112185	1.13387	0.0651082	0.328718
Os02g0165100	CRPK1	173.35	172.18	44.92	18.99	24.71	21.86	169.61	171.19	35.76	37.87	28.02	34.72	83.09	24.71	90.04	21.23	18.63	16.15	-2.57425	9.33089e-06	0.000303422	-1.90411	0.00121341	0.0178559	-1.82058	0.000440172	0.0138708
Os02g0165200	--	2.55	2.3	1.03	0.34	0.41	0.57	2.04	1.61	1.08	1.01	0.45	0.66	1.27	0.23	1.52	0.44	0.39	0.2	-2.15528	0.000195741	0.0035925	-1.15778	0.0193205	0.126759	-1.5519	0.0351346	0.235229
Os02g0168100	HPD	290.48	300.05	176.04	419.73	490.83	275.23	283.25	273.16	275.81	602.7	607.51	572.7	356.46	1055.43	476.38	1260.88	1921.94	2243.43	0.629359	0.148017	0.404632	1.0992	0.000205446	0.00456522	1.52289	0.00107142	0.0259002
Os02g0168200	At1g14600	266.3	240.27	13.86	22.73	21.56	7.4	248.48	272.53	24.43	32.87	21.69	29.51	228.85	69.08	295.88	103.32	103.07	61.61	-3.33175	8.55485e-05	0.00184294	-2.69776	0.000268125	0.00558179	-1.14777	0.0348089	0.23403
Os02g0169151	--	3.16	3.06	3.29	5.47	9.69	8.37	3.02	3.64	3.2	11.19	4.44	7.28	2.73	21.07	4.4	14.64	15.96	12.63	1.30698	0.000814596	0.0110782	1.21632	0.0232175	0.142919	0.616338	0.32136	0.708089
Os02g0169300	PGK3	253.68	262.5	357.61	608.03	674.35	532.62	252.17	232.45	200.04	747.64	423.75	585.66	281.77	1710.33	352.18	1016.35	1328.28	1210.65	1.05461	1.77991e-05	0.000517038	1.3597	0.00186579	0.0245858	0.600818	0.293841	0.679416
Os02g0170100	GDH2	5.1	5.75	17.65	21.94	18.99	21.9	5.84	5.29	16.25	16.6	14.56	16.09	6.67	21.63	7.01	14.07	22.72	31.75	1.14049	0.00451365	0.0393187	0.787192	0.0561268	0.24745	0.956869	0.0738912	0.350325
Os02g0171100	GAPCP2	25.1	17.92	82.29	70.74	41.03	51.5	20.48	18.38	61.03	33.97	43.09	34.46	37.25	10.33	27.68	7.5	7.46	4.79	0.381758	0.261037	0.563242	0.15889	0.978701	0.993464	-1.93003	0.000296823	0.010487
Os02g0173800	ALIS1	271.56	225.96	72.37	32.31	37.05	31.04	283.42	264.56	64.89	47.88	37.59	44.34	161.02	37.74	165.41	36.89	33.25	29.09	-2.50492	7.06406e-06	0.000239445	-2.23918	9.54542e-05	0.00249644	-1.87576	0.000685725	0.0190037
Os02g0174900	--	0.59	1.05	0.79	0.13	0.29	0.72	0.64	1.22	0.67	0.2	0.28	0.21	0.44	1.01	0.64	1.34	0.04	0.04	-1.09192	0.248431	0.547307	-1.87447	0.00501755	0.0494359	-0.557612	0.605333	0.876101
Os02g0175600	RPL27AC	54.1	60.36	205.22	272.43	217.89	246.6	53.13	47.76	206.2	186.4	200.95	196.82	113.56	251.73	97.8	161.18	222.49	213.44	1.20488	0.00243261	0.0251512	0.927727	0.0425386	0.208474	0.366704	0.364682	0.746207
Os02g0176100	SRF3	4.19	3.7	10.65	13.1	12.95	17.94	3.61	2.91	13.27	13.34	13.61	17.11	3.55	16.76	3.12	18.27	9.71	15.23	1.24653	0.000593205	0.00866644	1.1547	0.0150058	0.106324	0.883008	0.128542	0.460446
Os02g0176900	--	6.97	5.44	2.05	0.92	1.61	0.38	7.27	5.14	1.09	0.43	0.67	0.79	6.44	1.21	8.18	1.08	0.68	0.57	-2.31298	0.00215245	0.0229757	-2.8365	0.000167019	0.00390555	-2.76426	0.00025321	0.00928872
Os02g0179200	GGP5	9.25	8.17	3.69	0.69	1.68	1.78	6.24	7.56	1.63	2.67	3.36	1.8	2.05	0.9	1.86	0.3	0.51	0.39	-2.34674	0.000171992	0.00323087	-0.978654	0.0820884	0.311371	-2.003	0.00443285	0.066627
Os02g0180700	CCR1	96.15	68.95	97.41	45.38	33.23	17.62	69.76	81.52	60.78	42.74	41.13	42.23	37.33	16.04	46.84	17.48	29.66	25.19	-1.44781	0.00102261	0.0131493	-0.749904	0.00700332	0.0630257	-0.47036	0.326547	0.71207
Os02g0180800	-	9	8.47	3.51	3.14	2.64	1.87	7.01	9.73	6.25	2.19	3.32	3.43	5.5	2.45	5.54	5.05	2.2	1.07	-1.45548	0.00852766	0.0618179	-1.36266	0.000227571	0.0049604	-0.697235	0.237042	0.616299
Os02g0181300	WRKY71	194.51	164.77	134.6	92.47	55.99	51.4	133.15	145.98	95.18	107.75	59.43	81.67	68.35	87.14	77.65	37.43	67.02	36.02	-1.30517	0.00162606	0.0188195	-0.588957	0.0968269	0.341769	-0.730935	0.0668415	0.333055
Os02g0181900	CLPB3	62.98	62.9	12.21	522.42	763.27	789.84	54.36	55.49	5.9	589.62	262.41	470.71	22.77	37.14	24.89	55.8	65.87	64.74	3.9098	1.72143e-09	1.8301e-07	3.51445	4.93123e-05	0.00148574	1.13634	0.000419214	0.0133738
Os02g0182900	BRIZ2	26.22	20.76	28.27	34.93	38.92	38.73	22.58	21.17	30.96	55.01	45.53	54.21	21.91	35.92	21.74	64.62	50.59	59.93	0.581187	0.0200068	0.110666	1.05057	3.26058e-05	0.00107289	1.13821	0.000460995	0.0143877
Os02g0184000	PAT24	31.83	29.4	28.42	12.62	11.87	12.38	28.7	31.39	31.52	15.84	23.06	21.91	21.53	14.4	22.29	15.82	10.26	10.17	-1.28186	8.94034e-05	0.00190566	-0.591196	0.00647928	0.0596069	-0.683534	0.058748	0.310367
Os02g0184650	--	0.74	1.2	2.5	0.42	0.17	0.21	0.46	0.29	1.95	0.5	2.48	0.96	1.39	0.06	1.72	0.05	0	0.16	-2.47249	0.00187442	0.0207492	0.545236	0.499948	0.802373	-3.91602	0.00360215	0.0579172
Os02g0185300	CYP71Z6	2.71	4.14	0.27	0.1	0.14	0.17	3.36	3.79	0.45	0.24	0	0.09	2.01	0.23	2.5	0.18	0.17	0.06	-4.11818	3.20033e-05	0.000831915	-4.52546	3.87283e-05	0.00122048	-3.53119	0.000343048	0.0115482
Os02g0186500	At3g15890	42.65	43.59	20.49	10.3	11.99	8.94	49.42	45.37	16.68	11.96	12.19	13.32	37.87	8.42	36.9	10.62	12.67	9.21	-1.77296	0.000206366	0.00375032	-1.57285	0.00100829	0.0155376	-1.35597	0.0172286	0.154324
Os02g0186900	CYP71Z6	28.96	30.9	4.73	2.19	4.45	3.22	31.61	31.04	8.45	3.57	4.8	3.84	31.92	3.69	26.84	3.8	2.03	1.34	-2.71165	0.000110258	0.0022658	-2.54179	5.60988e-06	0.000261139	-3.12266	1.31371e-05	0.00106139
Os02g0187000	CYP71D55	0.99	1.23	0.19	0	0	0	1.05	0.71	0	0	0	0.05	0.33	0	0.43	0	0	0	-9.64985	0.000348286	0.00567353	-5.1375	0.0165239	0.113712	-7.98489	0.0975331	0.402485
Os02g0187500	yjbQ	13.11	12.27	22.39	61.05	27.78	31.83	9.16	10.46	23.41	31.95	37.98	36.05	7.86	30.38	10.04	38.84	54.8	57.39	1.33677	0.000444502	0.00688107	1.30038	9.3984e-05	0.00246363	1.64534	0.00170607	0.0354382
Os02g0187600	TIC21	3.39	2.46	11.16	25.04	10.81	13.96	2.25	2.46	14.74	11.24	11.43	12.07	4.15	18.14	5.35	12.81	16.61	17.28	1.55005	0.001917	0.0210717	0.836828	0.145532	0.434166	0.756665	0.165586	0.520685
Os02g0187700	MYB44	14.67	16.39	17.23	29.1	15.29	18.4	10.76	12.82	28.33	8.28	8.71	7.24	5.79	1.61	6.56	0.99	2.55	1.36	0.37881	0.238852	0.535653	-1.09922	0.00134713	0.0193259	-1.51045	0.0288969	0.209839
Os02g0188400	--	65.96	100.1	8.87	6.98	8.27	10.81	84.54	87.58	8.23	7.84	6.58	7.11	48.1	2.98	43.51	1.15	0.73	1.94	-2.74687	0.000242136	0.00423141	-3.06638	4.29624e-05	0.00133067	-4.63004	5.50554e-08	1.69573e-05
Os02g0189100	MED11	21.2	24.68	61.95	125.58	86.44	103.26	26.19	19.44	48.56	81.95	83.83	75.22	32.48	86.73	28.44	72.7	98.6	75.27	1.54788	2.3416e-05	0.000640192	1.35539	1.43712e-05	0.000565076	0.739816	0.10779	0.421876
Os02g0190000	Os02g0190300	0.88	0.84	0.44	0.1	0.18	0.15	1.15	1.25	0.27	0.83	0.19	0.86	0.84	1.58	0.97	1.58	0.98	1.11	-2.32862	0.000987502	0.0127865	-0.506107	0.402944	0.731959	0.114495	0.81176	0.946379
Os02g0191500	RING1	5.31	5.28	5.09	2.5	2.27	1.69	5.21	6.35	5.36	2.81	4.53	3.09	6.42	2.67	7.79	2.05	1.54	1.92	-1.27932	0.00117923	0.0146982	-0.69799	0.0165001	0.113625	-1.61519	0.00136828	0.0306255
Os02g0191700	B''DELTA	25.3	24.37	15.07	7.78	5.23	9.97	27.26	22.78	17.52	10.28	11.53	13.98	18.95	11.09	18.91	13.22	10.12	7.6	-1.49428	0.00121172	0.0150432	-0.916613	0.0043071	0.0445225	-0.661836	0.091466	0.388739
Os02g0192700	PRXIIE-2	2.39	3.03	2.16	0.62	0.27	0.82	2.09	1.92	1.42	0.62	0.84	0.32	10.39	0.47	7.22	0.14	0.31	0.86	-2.1482	0.00173773	0.0196937	-1.60907	0.00635781	0.0588622	-3.78676	0.000177974	0.00714645
Os02g0193200	--	12.33	10.22	4.57	1.21	1.87	1.43	7.92	8.2	3.57	6.52	1.45	3.83	3.3	2.12	3.01	1.18	0.54	0.69	-2.58816	1.55367e-05	0.000462318	-0.738676	0.209486	0.527671	-1.8065	0.00296871	0.0511238
Os02g0193300	--	72.78	60.62	29.35	16.53	20.13	12.57	37.21	47.87	22.84	34.31	11.74	26.05	17.84	19.12	20.36	11.7	12.53	5.64	-1.72505	0.000705993	0.00992349	-0.581891	0.204209	0.522047	-0.940341	0.0286033	0.208941
Os02g0193800	BIG1	56.11	41.08	40.11	12.94	10.74	10.99	49.26	39.53	32.16	15.03	16.85	17.28	41.36	9.13	35.71	5.41	7.94	5.76	-1.98557	7.56674e-08	5.065e-06	-1.29885	6.43361e-05	0.00185114	-2.17336	0.000197833	0.00774899
Os02g0195600	SAP4	73.87	88.08	89.56	178.68	111.6	133.52	86.51	75.89	77.2	142.35	199.99	155.35	129.54	93.16	116.11	162.84	202.53	167.87	0.752768	0.0120696	0.0787047	1.05462	0.00155862	0.0215486	0.654309	0.0622951	0.320057
Os02g0196800	FAH	60.87	46.95	49.06	135.19	69.71	89.76	56.33	52.53	46.78	94.79	116.75	106.11	67.04	62	68.1	115.82	147.68	136	0.90939	0.0119079	0.0780056	1.02923	0.00144	0.0203015	1.01897	0.000857247	0.0220808
Os02g0198200	CML21	26.61	23.01	14.28	7.44	8.9	8.08	30.84	24.74	13.24	8.63	13.24	10.77	42.08	10.73	44.68	13.28	13.23	6.09	-1.38775	0.00206234	0.022249	-1.07619	0.00875189	0.0740693	-1.58038	0.00745038	0.0925885
Os02g0198400	--	2.93	3	0.8	0.28	0.66	0.48	2.77	3.36	1.14	0.42	0.25	0.34	1.65	0.81	1.93	0.33	0.09	0.07	-2.24472	0.00118245	0.014733	-2.8476	1.48761e-06	9.02757e-05	-3.16337	1.15342e-05	0.000974135
Os02g0198700	AIR3	20.09	19.97	19.94	17.26	13.8	12.72	24.45	26.34	18.4	9.66	6.69	9.45	35.84	6.11	35.22	3.32	2.67	2.91	-0.454691	0.185517	0.462398	-1.42319	0.000109305	0.00276383	-3.11616	2.05579e-07	4.68901e-05
Os02g0202500	At2g34160	9.12	9.25	33.08	49.72	31.98	38.65	9.53	8.84	23.17	36.34	32.28	30.17	6.99	39.47	10.28	28.72	53.21	52.73	1.22599	0.00454212	0.0394866	1.24986	0.000908815	0.0143641	1.24688	0.0425937	0.262909
Os02g0203200	--	1.42	2.62	5.37	11.84	8.17	2.73	1.58	1.09	8.06	4.55	8.91	6.29	0.91	4.74	1.54	8.24	10.83	8.34	1.27297	0.0213495	0.115762	0.880203	0.149416	0.44069	1.93064	0.000960628	0.0238584
Os02g0203500	--	14.61	20.54	8.86	2.28	3.4	5.18	16.95	17.36	11.32	6.92	9.02	8.82	12.71	4.1	10.05	3.66	1.51	2.15	-2.01881	0.000161018	0.00306837	-0.881971	0.00604914	0.0566995	-1.87554	0.000425349	0.0135309
Os02g0204500	--	5.33	7.6	2.68	1.38	1.72	1.47	7.11	7.67	2.37	2.7	3.95	3.64	5.6	2.46	4.7	3.44	2.63	2.92	-1.7722	0.00156325	0.0183209	-0.736966	0.0604455	0.2589	-0.505235	0.152122	0.499754
Os02g0204700	CYP734A2	12.8	13.48	2.29	0.95	0.99	0.6	14.09	14.77	6.02	2.03	2.32	2.6	5.65	2.02	9.6	1.49	1.81	0.72	-3.4916	9.00097e-07	4.14387e-05	-2.32732	1.56844e-06	9.40161e-05	-2.103	0.00140858	0.031277
Os02g0205000	RPL19	8.97	7.59	32.76	37.92	32.98	42.51	10.99	8.21	30.56	36.61	36.66	32.65	14.13	43.74	13.11	40.39	39.36	49.68	1.2013	0.00470461	0.0405297	1.08992	0.00900014	0.0755047	0.866688	0.073499	0.349449
Os02g0205500	KCS11	124.99	155.27	134	44.3	80	36.26	109.64	120.09	64.28	86.16	47.18	70.31	119.01	114.92	154.28	104.77	122.55	106.48	-1.36742	0.00220304	0.0233561	-0.529773	0.151589	0.443817	-0.217853	0.467834	0.818041
Os02g0205700	--	10.25	16.52	8.43	3.12	5.48	4.24	9.99	18.34	11.89	8.57	9.83	10.95	15.11	8.99	10.73	12.22	10.54	12.2	-1.45493	0.00385054	0.0350633	-0.454553	0.124054	0.395964	0.00537471	0.949458	0.979037
Os02g0208400	--	71.8	67.74	11.95	3.3	5.78	3.79	68.28	82.18	12.59	8.76	4.89	8.46	27.71	17.7	32.96	15.7	8.64	8.7	-3.55714	1.0107e-07	6.48716e-06	-2.88254	1.64537e-05	0.000628929	-1.24609	0.00239128	0.0445519
Os02g0209300	--	96.84	102.1	39.12	24.86	25.95	25.07	71.45	55.65	28.45	30.39	18.31	17.79	58.37	19.15	65.83	21.38	24.95	22.15	-1.64953	0.00116983	0.0146076	-1.22617	0.0108203	0.0850714	-1.06579	0.0372406	0.243258
Os02g0211800	At3g47570	91.14	96.52	5.22	2.02	3.27	2.97	90.27	94.29	8.9	3.86	3.72	3.72	52.3	5.21	45.47	8.82	2.88	1.63	-4.54542	3.24117e-08	2.39926e-06	-4.09764	3.98422e-08	4.24603e-06	-2.94962	0.000160437	0.0066658
Os02g0212300	--	15.61	14.56	1.85	0.74	0.45	0.4	13.43	12.34	2.36	0.63	0.92	0.58	8.13	0.3	6.18	0.75	0.8	0.05	-4.33187	8.27904e-08	5.47772e-06	-3.72318	2.16677e-07	1.77732e-05	-3.19081	0.00284775	0.0497562
Os02g0212500	--	19.94	17.12	5.52	2.51	2.97	3.19	20.03	18.91	7.73	4.76	6.79	4.74	24.43	1.89	22.85	3.25	3.34	1.5	-2.29607	0.000215077	0.00387083	-1.51851	0.00190061	0.0249011	-2.60357	0.00120323	0.0279346
Os02g0214900	HDAC3	14.95	12.03	18.59	73.83	83.27	94.85	11.38	12.62	21.05	97.25	50.75	86.6	7.13	65.47	8.69	67.28	48.32	57.98	2.46698	1.29364e-18	7.16487e-16	2.3806	1.92139e-10	3.77928e-08	1.09445	0.112576	0.430216
Os02g0215000	Ylpm1	10.99	10.02	6.96	38.9	45.84	45.92	7.91	8.89	6.58	47.46	25.56	47.94	5.88	11.12	5.05	15.6	12.43	12.79	2.22387	1.1052e-08	9.63238e-07	2.37118	1.75904e-07	1.50405e-05	0.888498	0.020461	0.171039
Os02g0215200	HDAC2	22.37	20.17	43.18	58.21	121.63	118.46	18.41	19.49	62.05	140.68	72.49	122.91	12.97	154.35	15.8	134.08	79.12	102.21	1.79906	3.6569e-06	0.00013739	1.74953	0.000210038	0.00465218	0.784439	0.283727	0.668605
Os02g0215700	XA21	5.36	5.32	0.65	0.57	0.47	0.53	4.46	4.7	2.13	0.58	0.66	0.64	2.93	2.09	4.33	2.13	0.93	1.68	-2.85131	0.000144994	0.00281933	-2.58624	9.79791e-08	9.12883e-06	-0.980079	0.0388612	0.249852
Os02g0215900	At3g47570	22.75	29.67	16.66	12.59	7.14	10.46	25.18	28.43	16.89	10.07	12.45	10.3	20.74	11.43	16.73	12.41	7.06	7.57	-1.1942	0.00788778	0.0585767	-1.10305	0.0014324	0.0202193	-0.854739	0.0321805	0.223114
Os02g0215950	--	0.46	0.86	0.02	0	0.02	0.02	0.37	0.84	0.19	0.05	0.04	0.29	0.42	0.12	0.1	0.14	0	0.06	-5.06609	0.000556734	0.00823329	-1.88136	0.0336999	0.180148	-1.67807	0.17464	0.533247
Os02g0216000	XA21	14.1	8.78	4.22	2.31	1.4	1.39	10.84	9.12	3.49	2.54	3.04	4.08	8.65	4.84	8.54	4.29	3.03	4.21	-2.40972	1.8398e-05	0.00052912	-1.27949	0.00806493	0.0698696	-0.934077	0.0178182	0.157924
Os02g0217250	--	4.47	6.35	0.21	0	0.19	0.04	4.64	5.76	0.17	0.22	0.08	0.11	0.91	0.06	1.85	0.09	0.61	0.04	-5.58366	8.79227e-06	0.000287815	-4.68821	2.08365e-05	0.000760834	-1.9301	0.133423	0.468393
Os02g0221100	BHLH41	0.74	0.68	0.46	0.06	0	0.03	0.51	0.57	0.46	0.16	0.09	0.11	0.1	0	0.28	0.07	0.1	0.06	-4.38466	0.000321054	0.0053131	-2.09686	0.00347008	0.0382365	-0.724366	0.621212	0.881874
Os02g0222500	--	0.03	0	0.17	0.4	0.52	1.51	0.09	0.01	0.22	0.49	0.23	0.2	0.05	0.04	0.05	0.02	0.02	0.1	3.60288	0.000115179	0.00234309	1.52356	0.0987865	0.345869	0	0.953918	0.981041
Os02g0224100	Os02g0224100	37.43	43.7	10.73	7.73	7.08	6.35	56.59	57.11	14.86	18.22	14.09	18.6	55.48	29.66	53.38	24.13	14.79	17.93	-2.1181	0.000184131	0.00341408	-1.33642	0.0112275	0.0872922	-1.28486	0.00107347	0.0259132
Os02g0225900	At4g22030	32.73	38.77	1.46	0.34	0.3	0.51	11.83	16.75	1.91	0.81	0.45	0.59	6.08	0.2	5.51	0.21	0.39	0.11	-5.9874	5.69474e-11	8.25113e-09	-4.04274	1.55942e-07	1.3605e-05	-4.0536	6.28462e-05	0.00338773
Os02g0226000	PMP22	14.84	14.77	11.68	9.51	8.39	6.67	15.86	16.24	10.72	5.44	9.11	5.55	17.12	5.79	20.31	5.97	6.98	5.6	-0.748895	0.0689357	0.251801	-1.09109	0.00331612	0.036976	-1.22028	0.0212375	0.175042
Os02g0226300	COAC2	33.35	22.78	14.39	9.56	9.03	8.38	27.27	28.59	11.83	12.34	7.59	11.72	28.61	4.44	27.55	4.47	4.84	3.62	-1.38668	0.00371585	0.0342638	-1.09674	0.0178808	0.120424	-2.2286	0.000618695	0.0176953
Os02g0227000	YBEY	4.43	2.44	1.76	8.85	14.52	19.68	2.64	2.67	1.4	18.08	6	13.93	1.59	2.82	2.59	2.45	3.58	5.46	2.31858	1.54649e-05	0.000460979	2.50199	6.55608e-05	0.00188107	0.714952	0.137088	0.474016
Os02g0230000	--	3.01	2.79	7.97	26.87	19.34	23.76	2.69	2.89	9.97	14.31	13.04	17.46	3.96	16.16	4.42	10.88	10.2	16.41	2.34521	1.69438e-08	1.40084e-06	1.52691	0.00170219	0.0229191	0.611371	0.287002	0.672412
Os02g0230100	At5g19680	30.33	27.26	33.33	70.23	80.14	97	29.74	25.56	33.79	83.81	62.93	86.69	29.6	61.39	28.34	66.53	61.36	75.31	1.444	4.88806e-07	2.49779e-05	1.38965	3.68286e-06	0.000187073	0.767944	0.0436319	0.266085
Os02g0230250	-	3.41	2.92	7.36	10.78	9.1	8.64	2.92	2.92	6.99	7.49	3.07	3.78	1.38	1.17	2.05	1.14	1.34	1.65	1.05885	0.0039893	0.0359644	0.160524	0.765509	0.933195	-0.155492	0.78287	0.933126
Os02g0230300	--	0	0	0	0.96	0.52	1.64	0.14	0	0	0.14	0.28	1.25	0	0	0	0	0	0	10.0224	0.00527204	0.0439196	3.57635	0.0959465	0.34048	0	1	1
Os02g0235600	RPL11	36.74	39.59	91.56	167.79	105.37	126.57	40.71	40.19	94.31	110.99	106.32	102.98	38.73	138.41	44.53	129.27	205.21	173.01	1.25151	0.000230158	0.00407181	0.870294	0.00582269	0.0551956	1.19497	0.0182108	0.159966
Os02g0237000	PER52	11.27	11.89	23.68	33.54	33.68	31.04	8.87	10.31	16.83	37.7	15.59	25.48	6.89	4.19	9.39	4.39	10.78	10.13	1.06886	0.000249268	0.00433837	1.12925	0.0124542	0.0937387	0.305626	0.603599	0.875574
Os02g0240100	PER70	0.31	0.09	0.3	2.6	0.49	1.04	0.23	0.2	0.24	0.93	0.79	1.42	0.36	0.14	0	0.05	0.37	0.35	2.56071	0.00341327	0.0322533	2.22853	0.00147582	0.0206664	0.62293	0.684457	0.909649
Os02g0244100	GW2	36.75	28.8	20.27	32.92	20.88	19.99	31.73	32.52	17.18	41.9	35.08	36.58	24.38	30.34	38	89.18	83.91	65.36	-0.217889	0.642071	0.86321	0.479822	0.498778	0.801998	1.36273	9.89916e-05	0.004697
Os02g0249300	ATL6	0.06	0.21	0.12	4.26	4.83	2.51	0.06	0.06	0.05	1.65	0.54	1.66	0	1.58	0	1.48	1.13	0.42	4.89451	4.29901e-09	4.2058e-07	4.50125	0.000215548	0.00473144	0.939393	0.527986	0.843949
Os02g0250400	At5g45910	160.51	178.09	66.2	39.16	47.6	60.39	137.15	142.8	69.49	49.13	53.56	51.03	173.3	24.66	137.09	21.58	20.07	22.02	-1.45992	0.00403816	0.0363001	-1.18474	0.00237056	0.0291011	-2.39569	9.96054e-05	0.00471705
Os02g0251900	--	15.46	17.84	1.08	1.09	1.9	0.95	6.78	9.54	1.18	2.89	1.27	3.2	2.25	0.65	2.31	0.17	0.08	0	-3.1253	0.000392531	0.00623169	-1.24958	0.0804088	0.307081	-4.38128	0.000358741	0.0118739
Os02g0252300	--	0.6	0.34	2.51	10.22	3.07	3.75	0.39	0.52	4.44	5.34	9.07	5.16	0.2	4.85	0.31	6.2	6.03	7.42	2.30426	0.00140828	0.0168851	1.87103	0.0168951	0.115257	1.87422	0.0458877	0.273669
Os02g0252400	DOF3	0.27	0.26	2.95	1.4	1.64	1.63	0.34	0.59	1.58	4.25	3.53	3.99	0.09	0.87	0.32	3.78	4.23	7.52	0.424335	0.411867	0.714102	2.22936	1.94715e-05	0.000721137	3.60084	3.81077e-07	7.59857e-05
Os02g0258200	HMGB6	7.41	7.29	14.07	4.23	4.42	3.88	5.73	5.08	9.14	2.51	1.29	1.63	2.51	1.44	3.59	0.46	0.96	0.22	-1.19918	0.00379956	0.0347318	-1.87736	6.02041e-06	0.000277077	-2.20087	0.00423978	0.0647929
Os02g0258250	HMGB6	1.97	2.12	2.62	0.1	1.02	0.3	1.98	2.19	4.7	0.79	0.44	0.25	1.76	1.25	1.32	0.22	0.59	0.09	-2.24042	0.0226782	0.120923	-2.58334	0.000189722	0.0042994	-2.26637	0.0268943	0.201281
Os02g0258300	--	4.57	4.77	9.16	6.73	3.7	4.95	4.44	4.26	5.85	4.63	7.44	5.74	9.15	1.4	8.2	1.56	0.64	0.59	-0.26647	0.335348	0.644217	0.291668	0.997521	0.998664	-2.74855	0.00013447	0.005863
Os02g0259850	--	21.09	45.73	2.14	1.88	431.57	547.6	32.09	39.1	1.61	388.81	151.56	364.09	6.62	2.13	6.82	95.29	15.06	53.68	3.83049	0.0329017	0.154832	3.63505	0.000335349	0.00669272	3.39712	1.05101e-06	0.000158023
Os02g0259900	--	97.78	76.97	6.99	779.79	1074.54	1281.86	82.52	69.93	3.75	1143.06	725.24	895.14	24.67	7.12	39.37	171.38	299.57	408.69	4.10907	1.94476e-07	1.14586e-05	4.145	1.66887e-05	0.00063508	3.62777	1.46869e-08	5.93298e-06
Os02g0261100	UBC5B	309.11	267.91	185.46	696.01	556.54	531.97	247.89	224.73	126.05	455.83	325.71	383.07	275.68	117.88	308.8	125.25	259.56	170.16	1.22676	0.0017305	0.0196376	0.960014	0.0868474	0.321188	-0.339801	0.478812	0.823916
Os02g0262800	RPPL1	0.96	0.87	0.45	0.23	0.24	0.12	0.75	0.74	0.36	0.14	0.49	0.26	0.96	0.17	0.69	0.13	0.25	0.15	-1.95025	0.00270326	0.0271108	-1.05565	0.05888	0.254484	-1.77987	0.0222677	0.179604
Os02g0265100	--	0.11	0.67	0.11	0	0	0	0.46	0.19	0	0	0	0	0.22	0.07	0	0	0	0	-8.2127	0.00444374	0.0388575	-7.75933	0.0389432	0.197055	-6.59495	0.206434	0.576245
Os02g0265200	WRKY27	110.65	128.58	15.6	7.11	5.88	6.49	108.27	121.04	11.51	9.72	10.76	10.45	55.7	11.49	63.7	9.74	9.05	5.82	-3.70947	8.88516e-08	5.80052e-06	-2.96088	4.00801e-05	0.0012596	-2.41104	7.36578e-05	0.00380166
Os02g0265700	--	88.48	63.61	88.39	33.29	29.58	29.11	81.55	69.61	71.07	34.72	44.23	32.31	78.88	33.17	80.38	30.68	37.37	39.23	-1.38652	4.3701e-06	0.000159643	-0.998119	2.86869e-05	0.000970964	-0.842953	0.0214329	0.175832
Os02g0266100	Sb04g009880	16.19	14.33	33.97	46.71	38.4	46.88	14.39	15.61	43.48	33.33	35.48	34.07	19.91	26.56	17.36	22.42	17.46	23.79	1.03328	0.000681301	0.00963559	0.485539	0.194464	0.510458	-0.00362088	0.970151	0.987154
Os02g0267200	EXPA13	5.28	3.43	0.76	0.16	0.32	0.26	4.17	3.94	2.91	0.37	0.66	0.4	4.51	0.05	6.4	0.46	0.08	0.19	-3.67777	3.34448e-05	0.000862855	-2.94604	1.49174e-08	1.79464e-06	-3.90821	0.00105369	0.0256193
Os02g0268050	EXPA23.1	1.61	1.36	0.47	0.07	0.16	0.07	1.16	0.97	0.48	0.07	0.07	0.19	0.54	0.19	0.84	0	0.11	0.03	-3.51937	0.00237599	0.0246791	-2.98351	0.0035055	0.038511	-3.48727	0.0449732	0.270574
Os02g0268400	EXPA23.1	1.61	1.36	0.47	0.07	0.16	0.07	1.16	0.97	0.48	0.07	0.07	0.19	0.54	0.19	0.84	0	0.11	0.03	-3.51937	0.00237599	0.0246791	-2.98351	0.0035055	0.038511	-3.48727	0.0449732	0.270574
Os02g0269200	--	19.48	19.64	6.32	132.43	38.2	27.21	21.25	18.42	20.06	36.64	54.41	39.6	22.11	41.1	30.71	43.23	82.16	81.67	2.1223	0.00307165	0.0298345	1.12918	0.000836753	0.0134567	1.14054	0.00711393	0.0901788
Os02g0269400	--	0.63	0.58	0	0	0	0	0.7	0.27	0	0.04	0.05	0	0.79	0	0.21	0	0.14	0	-8.65583	0.00335803	0.031878	-3.42999	0.0421214	0.207342	-2.8365	0.172203	0.529952
Os02g0269600	SBT3.5	37.42	32.39	0.35	0.25	0.86	0	32.33	35.79	0.3	0.3	0.37	0.11	34.62	0.44	32.35	1.76	0.81	0.14	-5.98202	0.00285823	0.0283141	-6.4548	1.38546e-08	1.6905e-06	-4.6366	0.00193375	0.0385933
Os02g0269650	--	0.98	0.77	0.38	9.5	5.32	1.91	1.29	0.3	1.62	4.71	3.38	2.2	2.29	3.18	3.37	4.13	9.22	5.03	2.97351	0.000271134	0.00463422	1.6806	0.0235231	0.144153	1.05602	0.0663684	0.331968
Os02g0270200	SBT3.9	14.82	11.01	4.23	0.72	1.6	1.08	11.61	14.19	3.14	1.03	0.84	1.32	8.45	1.74	10.11	1.62	0.94	1.01	-3.14424	3.36852e-07	1.8216e-05	-3.18144	2.99196e-07	2.38017e-05	-2.50748	9.90419e-05	0.004697
Os02g0270900	SBT3.10	1.1	1.57	0.03	0	0	0	1.54	1.46	0	0	0	0	0.13	0	0.12	0	0	0	-9.81378	5.38862e-05	0.00127175	-9.96578	0.0463079	0.21982	-6.38082	0.235971	0.615062
Os02g0271000	SBT3.9	2.98	3.2	0.24	0.03	0.02	0	2.36	3.38	0.03	0.05	0	0.02	1.07	0.04	1.75	0.03	0	0.07	-7.0045	3.13041e-07	1.72544e-05	-6.36507	1.55723e-05	0.000601947	-4.83794	0.000383365	0.0124584
Os02g0272300	ROPGEF8	0.12	0.19	0.36	2.08	0.91	0.91	0.02	0.21	0.47	0.57	0.22	0.7	0.06	0.15	0.09	0.22	0.25	0.35	2.54124	5.85308e-05	0.00135645	1.08989	0.25113	0.579987	1.45066	0.127179	0.457826
Os02g0274700	TAF15	28.97	21.39	26.64	11.55	14.47	12.19	24.25	22.38	29.97	14.36	15.35	15.86	11.06	15.49	13.74	18.31	21.01	13.87	-1.01091	0.00381845	0.0348521	-0.74926	2.15097e-05	0.00078073	0.400733	0.251239	0.632323
Os02g0274900	At1g67300	67.9	59.83	75.61	221.88	167.84	212.95	65.54	59	57.14	155.07	136.17	161.49	92.88	60.99	91.16	64.61	84.79	69.37	1.56747	6.70683e-09	6.20771e-07	1.31725	7.79026e-05	0.00213855	-0.163543	0.495976	0.829034
Os02g0275200	FT1	37.09	38.99	5.31	1.82	3.84	2.42	39.89	42.59	6.71	6	3.88	5.08	70.01	18.54	76.98	15.4	12.12	13.68	-3.33242	2.7752e-06	0.000108293	-2.57577	0.000100572	0.00259858	-2.00638	0.000139507	0.00605113
Os02g0282100	--	7.2	5.42	28.15	37.8	29.46	36.94	2.77	4.96	28.53	29.96	24.96	29.86	7.24	36.56	5.94	18.8	22.96	34.84	1.35378	0.0032535	0.0311092	1.22535	0.052122	0.23664	0.622938	0.306846	0.693276
Os02g0284800	--	13.15	12.97	37.16	234.09	193.04	203.48	9.66	13.25	28.09	100.4	63.25	82.69	18.38	23.6	14.14	14.86	42.01	53.99	3.31693	2.84167e-18	1.50123e-15	2.27208	1.44146e-08	1.74641e-06	0.982152	0.0603344	0.314799
Os02g0286850	RGA5	3.19	3.74	0.17	0	0.34	0.04	2.34	2.51	0.07	0.14	0.1	0.21	1.87	0.24	2.84	0.39	0.32	0.36	-4.22375	0.000822674	0.0111526	-3.45066	0.00138806	0.0197808	-2.20982	0.0103984	0.113161
Os02g0288100	PME34	0.03	0.03	0.28	0.24	0.39	0.21	0	0.06	0.34	1.17	1.17	0.9	0	0.49	0	0.34	0.38	0.29	1.30485	0.206128	0.491673	3.01792	0.001377	0.0196476	1.0435	0.489023	0.826115
Os02g0290300	tif34	51.38	46.53	31.12	16.26	21.79	19.42	46.56	57.51	38.37	23.4	22.16	28.98	35.24	26.23	35.1	33.63	15.23	18.09	-1.16683	0.00553429	0.0452589	-0.934268	0.00298785	0.0342395	-0.528491	0.159565	0.511209
Os02g0293350	--	0.86	1.12	0.49	0.31	0.58	0.68	1.04	1.03	0.88	0.3	0.52	0.35	1.32	0.36	0.71	0.54	0.2	0.21	-0.653746	0.321988	0.630974	-1.33421	0.00166764	0.0226091	-1.33101	0.0561408	0.3038
Os02g0297550	--	3.67	3.26	1.33	1.25	0.35	0.12	3.4	2.64	0.56	0.06	0.26	0	3.1	0.13	3.11	0.06	0	0.21	-2.26373	0.00951778	0.0667547	-4.36632	8.27055e-05	0.00224168	-4.55345	0.000537349	0.0159865
Os02g0297900	--	0.41	0.35	0.33	0.16	0.04	0.12	0.24	0.56	0.43	0.04	0	0.03	0.32	0.15	0.33	0.05	0	0.19	-1.76818	0.119958	0.356984	-4.13516	0.00269907	0.0320364	-1.73697	0.219978	0.595842
Os02g0298100	--	11.67	13.38	4.59	2.46	4	3.32	15.6	17.61	6.16	4.4	3.69	5.04	7.87	4.87	7.78	7	6.06	6.91	-1.59964	0.00351896	0.0329002	-1.58423	0.000998732	0.015425	-0.0391964	0.844683	0.951335
Os02g0298200	SIT2	20.63	23.74	1.91	1.38	0	0.04	23	22.78	0.13	0.22	2.16	0.33	14.44	1.35	17.58	0.19	1.76	0.75	-5.02643	0.0108678	0.0731029	-4.08244	0.00896722	0.0753577	-3.62752	6.49222e-05	0.00346069
Os02g0299000	SIT2	0.91	1	0.99	0.28	0.15	0.34	0.75	0.58	0.53	0.31	0.58	0.31	0.67	0.21	0.25	0.09	0.2	0.29	-1.91312	0.00368728	0.0340832	-0.632268	0.187178	0.499616	-0.962198	0.296197	0.6819
Os02g0299300	--	51.84	41.01	12.21	5.61	6.34	6.19	34.76	35.27	8.32	7.87	7.47	6.09	18.88	1.96	22.07	1.86	2.21	1.79	-2.53397	1.49939e-05	0.000447719	-1.8703	0.00102283	0.0156776	-2.87234	8.47792e-05	0.00418357
Os02g0303200	--	1.09	1.34	2.98	6.28	4.03	5.3	0.6	0.1	4.05	4.28	3.52	4.35	0.37	5.36	0.43	2.47	4.3	5.07	1.52877	0.00382965	0.0349008	1.35496	0.131847	0.409739	0.942667	0.307543	0.694145
Os02g0306401	NAAT1	4.87	4.99	11.79	5.71	6.46	5.14	5.2	4.99	3.43	3.94	2.16	2.47	7.53	0.81	7.92	0.09	0.25	0.96	-0.322761	0.675964	0.875977	-0.66836	0.103913	0.356645	-3.64474	0.000117361	0.00533923
Os02g0307900	--	0.47	0.44	0.96	6.88	3.57	6.75	0.32	0.49	0.81	6.42	7.35	6.11	0.18	0.25	0.38	4.66	6.74	5.31	3.2013	1.26768e-10	1.70709e-08	3.61725	8.17904e-19	5.49872e-16	4.36665	2.21769e-14	3.5408e-11
Os02g0312700	--	10.5	8	18.82	33.74	19.27	22.5	6.53	6.17	16.26	17.04	17.78	15.1	9.41	16.89	10.31	15.42	16.99	21.58	1.01672	0.00298434	0.0292638	0.785556	0.0303114	0.168537	0.560454	0.134944	0.470689
Os02g0313700	NTMC2T6.1	92.85	92.03	56.93	13.99	24.02	22.53	96.98	101.49	53.61	35.64	32.52	37.56	59.26	14.31	57.32	20.01	12.89	10.89	-1.99791	9.92182e-06	0.000319911	-1.25363	0.000994306	0.0153913	-1.57968	0.00434638	0.0657625
Os02g0314600	ASPG1	95.38	130.49	57.29	20.84	17.2	18.09	90.91	92.72	38.61	23.5	35.39	28.72	149	18.02	122.36	6.15	6.52	10.42	-2.33477	4.04317e-07	2.12616e-05	-1.34295	0.00189427	0.0248465	-3.64763	5.9254e-08	1.77386e-05
Os02g0318100	AOX1B	10.79	9.48	32.49	46.99	62.94	42.97	8.93	10.37	23.81	81.32	28.97	59.37	7.87	18.67	9.67	16.42	28.92	39.19	1.53507	0.000155213	0.00297259	1.97655	7.46273e-05	0.00208561	1.22308	0.0112753	0.119071
Os02g0318200	--	0.48	0.72	1.43	3.66	3.81	4.69	0.88	0.74	1.19	2.15	1.16	1.62	0.63	0.93	0.43	0.42	0.38	0.84	2.20901	3.19535e-06	0.000122324	0.811018	0.141851	0.428005	-0.279073	0.731208	0.921818
Os02g0319300	yqjG	10.54	5.49	31.19	40.64	21.42	25.21	6.88	5.98	26.9	21.54	33.38	25.95	14.97	17.02	14.25	26.65	46.06	42.78	0.886088	0.0537667	0.214773	1.02429	0.0416266	0.205982	1.32055	0.000685491	0.0190037
Os02g0323600	CYP51	0.73	1.06	0	0.06	0	0	0.54	0.69	0.02	0	0	0.03	0.9	0	0.69	0	0	0	-4.89885	0.00989985	0.068677	-5.38082	0.00283237	0.0330655	-9.04985	0.094099	0.395371
Os02g0326600	GN	22.66	25.19	26.71	10.21	11.4	16.04	27.87	26.55	25.73	15.71	22.58	20.29	23.28	10.15	18.15	7.97	5.2	6.73	-0.985752	0.00701135	0.0538138	-0.452294	0.0374536	0.192173	-1.37404	0.00121333	0.0280977
Os02g0327500	BC10	113.61	111.6	31.38	14.62	22.52	13.62	84	94.96	24.67	18.88	8.89	15.04	63.69	20.26	62.5	15.66	13.88	13.16	-2.3377	6.5073e-05	0.00148081	-2.24993	0.000145698	0.0035188	-1.7781	0.000322903	0.0111114
Os02g0329800	XAX1	72.36	75.81	98.97	58.43	50.1	55.83	63.51	67.61	71.07	53.09	77.92	58.72	104.24	21.56	79.56	14.76	15.69	20.3	-0.588469	0.0491843	0.202632	-0.0917638	0.397093	0.728068	-2.01668	0.000346796	0.0116092
Os02g0330200	XAT2	141	136.51	65.45	33.68	40.77	39.17	157.12	144.22	57.3	41.28	54.55	45.96	175.63	22.62	144.65	34.88	22.7	22.25	-1.59382	0.000648088	0.00925351	-1.33878	0.00276967	0.0325887	-2.10278	0.00103245	0.0252009
Os02g0332800	--	6.43	5.47	8.69	33.71	24.55	28.07	3.25	5.38	11.7	28.47	36.17	31.89	3.38	6.05	1.46	17.45	14.43	16.29	2.06792	6.71829e-13	1.56938e-10	2.24737	1.49596e-07	1.31518e-05	2.14513	2.17191e-05	0.00155603
Os02g0435400	--	6.67	5.25	7.12	3.67	2.22	3.09	4.31	5.03	5.75	4.3	5.07	4.42	6.54	4.62	5.82	4.75	3.55	3.58	-1.08425	0.00606767	0.0484215	-0.12997	0.176261	0.483501	-0.515302	0.0940546	0.395331
Os02g0435600	--	2.01	1.92	2.17	1.07	0.7	0.92	1.85	1.78	1.65	1.01	1.55	1.73	1.34	0.71	1.46	0.86	0.69	0.54	-1.1812	0.00430574	0.0380383	-0.29956	0.231604	0.557184	-0.747968	0.138631	0.476003
Os02g0437200	SNAP33	83.48	70.29	25.89	11.81	10.35	10.28	68.23	71.46	21.65	14.72	16.93	16.19	39.27	7.93	46.63	9.72	12.47	7.45	-2.46942	3.3443e-06	0.000126895	-1.75381	0.000480266	0.00883417	-1.6625	0.00675568	0.0876592
Os02g0439700	EIF4B3	13.73	14.47	26.11	6.07	15.02	16.03	14.99	15.65	25.31	13.04	16.29	13.99	18.31	10.38	13.99	7.14	5.48	6.82	-0.549021	0.369067	0.675662	-0.369105	0.0284611	0.161993	-1.13453	0.00191905	0.0383967
Os02g0440900	SFH3	0.81	0.76	0.35	0.13	0.11	0.16	0.45	0.86	0.41	0.06	0.03	0.16	0.54	0.23	0.59	0.51	0.56	0.58	-2.26303	0.00847629	0.0615885	-2.78241	0.0020389	0.0261239	0.278859	0.722594	0.921818
Os02g0448400	SYT2	34.37	32.13	29.45	20.45	25.12	18.87	33.93	33.09	27.31	16.31	13.54	16.5	32.69	15.1	30.54	24.07	15.47	9.38	-0.574326	0.129164	0.372625	-1.02515	0.0006395	0.0109569	-0.679141	0.14223	0.482383
Os02g0452500	Os04g0252400	65.92	52.14	52.18	18.82	26.38	22.33	56.48	62.57	47.57	33.97	29.56	35.15	38.62	28.24	43.01	30.98	25.52	25.11	-1.33397	0.000297843	0.00500863	-0.755732	0.00779688	0.0681447	-0.42898	0.179532	0.540119
Os02g0457300	HTR4	2.55	2.61	0.07	0	0	0	1.39	0.97	0	0	0	0	0.47	0	1.63	0	0	0	-10.7676	0.000199572	0.00364527	-9.61961	0.0131476	0.0973421	-9.45121	0.0214582	0.175969
Os02g0462800	WRKY51	20.36	18.1	2.25	0.41	0.31	0.18	12.34	14.99	0.35	0.71	0.32	0.4	5.02	0.27	7.63	0.39	0.06	0.16	-5.49931	1.3835e-10	1.84856e-08	-4.27476	3.44967e-05	0.00111257	-4.40465	4.58597e-05	0.00267254
Os02g0463401	--	6.95	8.56	1.8	180.63	70.59	55.05	5.31	6.53	4.22	41.06	33.87	37.53	7.02	24.08	12.05	43.1	74.15	29.65	4.14513	2.70168e-09	2.80281e-07	2.80787	2.6601e-11	6.68699e-09	1.7674	0.00121344	0.0280977
Os02g0465600	At1g23390	8.21	9.69	6.3	2.14	2.24	2	6	6.73	4.82	3.15	3.89	3.43	6.65	0.59	5.52	0.14	0.88	0.45	-1.92338	1.87667e-05	0.000537025	-0.74521	0.0198076	0.128933	-3.11774	0.000686377	0.0190037
Os02g0465900	GGCT2;2	424.67	356.47	870.97	1573.35	940.12	769.35	430.44	405.42	1362.65	1282.68	1190.19	1116.43	394.35	1086.15	525.77	1303.14	2313	1954.14	0.990626	0.00515531	0.0432258	0.707176	0.0769045	0.299639	1.47323	0.00114921	0.0270779
Os02g0466900	--	22.14	15.27	27.91	25.2	22.32	8.93	12.9	9.07	18.42	18.97	14.1	19.41	47	5.46	60.37	3.68	11.05	6.98	-0.210551	0.814081	0.93649	0.37777	0.344749	0.681135	-2.37772	0.00209195	0.0407197
Os02g0467000	CYP73A14	2.88	4.48	5.49	1.81	6.08	3.37	4.48	4.82	6.65	8.16	4.3	6.15	6.01	1.69	5.35	0.99	0.66	0.14	-0.190562	0.88308	0.948301	0.222522	0.673581	0.886783	-2.86602	0.000106064	0.00495295
Os02g0467200	--	52.93	42.45	62.61	56.37	24.75	28.58	42.8	44.26	58.41	30.59	46.68	36.29	126.5	23.06	109.07	14.54	17.04	20.75	-0.52627	0.268301	0.571687	-0.357267	0.0509894	0.233825	-2.30518	0.000131908	0.00579651
Os02g0467300	--	81.67	84.26	148.92	37.17	27.04	40.62	82.81	65.7	92.73	45.95	157.66	83.48	72.74	18.65	67.35	11.33	10.75	10.37	-1.58661	6.42242e-06	0.000221871	0.251034	0.799731	0.933195	-2.29038	2.75026e-05	0.00182601
Os02g0467500	--	22.04	17.41	15.41	10.67	4.16	3.11	15.21	18.24	14.24	7.84	6.3	9.35	22.42	19.95	19.24	21.97	7.12	2.88	-1.61257	0.00259763	0.0263749	-1.02164	0.00112124	0.0168098	-0.946446	0.113995	0.433348
Os02g0467600	CYP73A14	85.48	98.52	133.21	24.26	62.63	37.25	123.36	137.63	100.8	111.41	41.75	83.37	165.9	23.86	166.45	11.12	13.71	12.82	-1.35347	0.00385459	0.0350767	-0.613129	0.133689	0.413252	-3.24201	4.96246e-07	9.25658e-05
Os02g0468200	Utp23	6.59	4.38	21.1	25.95	22.07	26.98	4.8	4.46	22.57	23.25	17.73	18.34	8.05	19.53	7.48	14.33	15.4	17.17	1.22567	0.00443372	0.0387996	0.898131	0.0822145	0.311558	0.419762	0.325717	0.711165
Os02g0470600	Vps13c	0.94	4.29	0.13	0.1	0.7	1.21	2.56	4.51	2.23	0.29	0.23	1.17	0.73	1.13	0.47	3.7	0.04	0.13	-1.41504	0.184102	0.460107	-2.46021	0.00023727	0.00512297	0.732004	0.576514	0.869073
Os02g0472700	CRK6	4.89	3.04	2.86	0.47	0.31	0.84	3.22	3.04	5.54	0.65	1.27	0.8	1.01	0.18	1.53	0.45	0.18	0.49	-2.73563	3.44282e-05	0.000880947	-2.11711	6.69418e-07	4.7619e-05	-1.28011	0.195558	0.562114
Os02g0473200	At1g65240	147.85	159.36	105.59	54.49	71.02	59.64	148.06	156.34	76.54	76.05	65.15	75.75	121.53	90.99	122.6	91.68	89.05	104.74	-1.15675	0.00312431	0.0302043	-0.812201	0.0309819	0.170969	-0.231339	0.420848	0.789935
Os02g0475300	At1g14780	121.06	148.12	79.32	25.89	33.92	29.9	130.7	137.03	58.2	53.46	34.57	46.35	71.33	76.73	67.97	57.46	43.48	47.03	-1.95782	1.07424e-05	0.000341244	-1.27824	0.00577911	0.0548735	-0.545927	0.0206552	0.172058
Os02g0483500	PMAT1	63.33	69.66	108.99	192.87	254.4	176.57	53.78	52.88	137.67	182.93	76.67	141.96	47.91	166.31	55.52	135.79	135.23	147.91	1.36629	2.05323e-06	8.47426e-05	0.716785	0.115982	0.380739	0.63514	0.175148	0.533517
Os02g0484200	DCR	8.49	9.38	20.79	72.6	87.61	49.08	6.96	5.71	18.19	61.11	14.47	42.93	4.32	40.14	3.58	30.95	40.29	36.87	2.43659	9.56311e-11	1.31883e-08	1.9412	0.00104103	0.0158894	1.17019	0.10856	0.423048
Os02g0489525	--	2.4	2.44	2.29	4.1	5.53	5.13	1.87	2.13	1.92	4.44	2.6	4.9	1.63	1.92	1.71	1.87	0.98	1.66	1.04972	0.0023852	0.0247523	1.01213	0.0284912	0.162083	-0.221935	0.557732	0.86027
Os02g0491400	FKBP65	27.09	26.2	31.43	245.26	319.04	376.91	23.71	23.39	17.38	279.68	205.51	258.94	10.57	25.26	11.25	35.3	50.28	46.75	3.47374	3.47069e-29	1.32422e-25	3.52863	2.27058e-19	1.58881e-16	1.49095	0.000435285	0.0137511
Os02g0491600	Os02g0491600	2.85	3.29	1.15	0.19	0.16	0	1.99	2.77	0.81	0.09	0.09	0	0.89	0.07	2.88	0.1	0	0.09	-4.38049	0.000134284	0.00265468	-4.95161	0.000132504	0.0032405	-4.33703	0.00971185	0.108652
Os02g0503400	RPL35	152.92	137.3	387.86	718.75	367.15	402	138.8	125.84	391.15	399.71	481.92	376.44	155.86	470.26	167.2	432.36	823.08	695.7	1.13375	0.00303895	0.029633	0.939906	0.013663	0.0998856	1.29834	0.00850467	0.100191
Os02g0503500	CLKR27	4.51	2.24	0.04	0	0.1	0	4.53	3.82	0.04	0	0	0	5.62	0.08	6.91	0.06	0	0.1	-6.08534	0.000261305	0.00449096	-11.4495	7.1979e-06	0.000318444	-6.30035	8.18573e-06	0.000751943
Os02g0504900	At1g67480	56.97	59.46	56.12	31.5	18.32	19.3	62.15	61.04	47.68	24.12	52.89	36.96	79.68	19.76	78.16	38.86	30.8	19.44	-1.31984	1.15985e-05	0.000364597	-0.584245	0.0509903	0.233825	-0.995134	0.0611654	0.317218
Os02g0508100	--	3.08	2.16	4.65	21.1	6.1	12.6	0.68	1.68	5.13	7.02	9.51	8.22	0.63	1.56	1.96	2.4	1.96	3.84	2.00873	0.000173742	0.003255	1.72439	0.0054046	0.0521846	0.982513	0.186219	0.548948
Os02g0510600	HIPP07	5.37	6.06	6.41	17.85	21.84	27.26	5.33	4.57	9.25	23.86	29.22	24.87	3.42	16.64	3.15	11.86	9.48	9.7	1.90797	7.20218e-06	0.000243421	2.0252	1.33444e-14	6.10052e-12	0.419382	0.453844	0.809292
Os02g0512000	--	7.69	9.04	3.84	3.65	4.76	3.22	9.95	7.85	2.44	2	2.37	2.2	26.84	3.86	29.68	3.54	3.14	1.91	-0.822691	0.126012	0.36711	-1.62324	0.00413863	0.043223	-2.81334	4.35731e-05	0.00257144
Os02g0513000	PBS1	92.44	96.75	37.51	16.24	25.55	24.34	102.15	95.37	32.33	38.54	40.36	36.91	50.03	33.71	59.47	38.47	43.87	35.28	-1.77741	0.000641347	0.00918782	-0.988933	0.0296275	0.165878	-0.283999	0.411409	0.782929
Os02g0513100	SWEET15	1.32	1.37	5.97	16.09	20.52	9.69	1.39	0.81	3.16	7.77	8.27	6.85	0.58	2.97	1.2	1.86	5.35	0.44	2.41857	4.7089e-06	0.000170437	2.09441	2.38111e-06	0.000131467	0.687532	0.399828	0.7729
Os02g0515200	At2g33490	230.1	192.07	38.24	15.32	17.45	10.23	181.4	197.94	29.92	26.16	12.09	23.57	67.7	10.53	68.73	12.64	10.01	5.81	-3.42051	1.42191e-07	8.64192e-06	-2.72687	7.22374e-05	0.00203852	-2.36842	0.00024366	0.00902726
Os02g0517750	--	5.13	6.31	1.6	1.72	0.97	0.96	4.86	4.29	1.19	0.52	0.62	0.81	5.1	0.32	5.87	0.38	0.35	0.24	-1.83698	0.0122455	0.079369	-2.40669	0.000905752	0.0143443	-3.54092	0.000563711	0.0165216
Os02g0518000	--	2.56	3.1	0.79	0.53	1.92	1.32	2.06	2.31	1.71	0.49	0.44	0.87	0.64	0.49	1.1	0.45	0.33	0.68	-0.774735	0.305516	0.611842	-1.75607	0.000443062	0.00834508	-0.611075	0.400886	0.773735
Os02g0518100	At3g26670	18.4	16.79	12.29	10.98	7.23	10.74	17.08	16.35	11.68	8.28	12.14	11.48	15.21	5.24	15.27	4.25	4.16	4.18	-0.713757	0.0932649	0.304751	-0.499891	0.0772883	0.300477	-1.50445	0.00249969	0.0459647
Os02g0520100	NUDT12	134.76	135.36	30.08	29.12	29.7	23.1	117	114.14	16.45	32.01	26.27	27.4	77.31	53.58	123.52	43.65	63.62	79.13	-1.87364	0.00185391	0.0206157	-1.53092	0.0150714	0.106657	-0.448754	0.305252	0.691867
Os02g0525600	--	7.83	7.19	10.01	125.25	62.31	63.34	6.38	6.64	26.34	46.99	54.1	44.81	23.86	23.52	24.27	41.92	43.43	40.83	3.32538	2.64678e-18	1.42012e-15	1.89018	7.16508e-05	0.0020253	0.816445	0.00695265	0.0894877
Os02g0526400	CLPD1	69.71	64.59	23.29	9.6	12.04	14.45	70.92	69	22.18	15.66	15.58	17.89	56.42	10.35	55.66	13.38	9.23	7.52	-2.1265	7.73965e-05	0.00169714	-1.72221	0.000563971	0.00995207	-2.02268	0.000819887	0.0215564
Os02g0527300	HSFA3	116.69	117.01	26.7	14.26	18.61	19.91	101.74	99.52	13.35	28.77	14.3	23.73	37.04	11.9	47.35	13.14	13.61	25.39	-2.30267	0.000144469	0.00281072	-1.6838	0.0127044	0.0950876	-0.884995	0.105745	0.41845
Os02g0527900	At5g03700	9.52	11.16	5.38	2.46	3.44	2.97	5.85	7.27	5.36	5.37	4.56	4.88	4.8	7.08	5.49	3.9	5.1	6.42	-1.55483	0.00170954	0.0194771	-0.319393	0.215036	0.534294	-0.171795	0.663618	0.900366
Os02g0529450	-	0.51	0.34	0.39	1.26	0.98	2	1.27	0	0.38	1.43	0.57	0	0	0.57	0	0	0.81	1.32	1.77372	0.00443353	0.0387996	0.277534	0.906998	0.966553	1.90182	0.29575	0.681713
Os02g0529500	SNAP33	4.28	4.46	1.14	0.31	0.5	1.01	4.39	3.77	0.48	1.1	0.42	0.84	3.37	0.55	4.81	0.8	1.26	1.26	-2.44057	0.00186857	0.0207156	-1.87224	0.0215512	0.136086	-1.3948	0.0732844	0.348766
Os02g0529700	RPP2A	13.87	17.18	59.69	77.41	56.32	69.05	12.3	11.93	54.11	38.55	29.87	33.27	20.93	23.85	13.35	13.02	15.44	13.76	1.1601	0.00598561	0.0480471	0.376357	0.405129	0.734218	-0.461356	0.223654	0.600583
Os02g0529800	CYP71Z6	3.88	3.79	0.19	0.12	0.1	0.04	4.14	3.95	0	0.16	0	0.1	6.79	0.03	3.69	0.18	0	0	-4.91795	1.14284e-05	0.000360037	-4.95956	0.0329741	0.177849	-5.86762	0.0116517	0.121492
Os02g0532500	Os02g0532500	27.94	36.39	27.09	27.63	8.32	11.6	29.53	29.57	24.88	6.71	14.02	8.41	63.89	2.38	51.75	2.32	4	1.38	-0.943064	0.0759447	0.267748	-1.52704	1.90679e-05	0.000710632	-3.93803	7.35268e-06	0.000698923
Os02g0532900	At2g27500	5.63	6.73	1.71	1.05	1.65	1.03	6.82	5.21	1.1	3	0.39	2.87	6.37	3.2	6.01	1.16	2.47	1.09	-1.91537	0.00233134	0.0243701	-1.06863	0.183371	0.493893	-1.72284	0.00270081	0.0479892
Os02g0533700	--	1.85	2.72	5.44	8.56	12.61	6.94	4.58	4.68	8.11	19.89	5.27	15.1	6.46	25.01	6.54	16.53	21.32	27.89	1.48964	0.000603397	0.00877596	1.21275	0.0315784	0.173462	0.790392	0.146108	0.488762
Os02g0534400	CIN1	243.57	257.21	107.63	32.52	45.8	40.8	251.19	256.16	137.21	48.59	61.06	54.37	398.84	57.66	341.49	59.12	49.61	21.01	-2.35263	1.881e-06	7.92536e-05	-1.97444	4.63377e-07	3.45387e-05	-2.62075	9.10185e-05	0.00439102
Os02g0534800	RPS14C	47.43	49.6	154.24	253.83	148.94	176.59	49.86	41.39	141.69	133.29	133.47	123.38	74.29	158.27	65.67	115.41	137.91	113.36	1.20522	0.00216894	0.0230774	0.744034	0.0583565	0.253244	0.298096	0.43695	0.800503
Os02g0535700	ELM1	17.13	15.67	26.5	31.52	41.54	47.43	15.26	16.21	20.57	41.63	28.9	37.02	24.87	12.85	21.13	12.83	12.78	13.9	1.02281	0.000353042	0.00572697	1.04731	0.000681888	0.0115078	-0.574825	0.124024	0.452221
Os02g0536500	--	53.73	39.72	15.18	4.01	2.33	5.6	38.72	38.86	14.69	12.93	13.75	10.53	44.33	4.38	43.84	4.24	7.13	4.76	-3.18555	1.81038e-07	1.07741e-05	-1.31017	0.00523923	0.0510478	-2.52049	0.000620119	0.0176953
Os02g0537450	--	0.4	0.63	0.43	0	0	0	0.57	0.4	0.31	0.06	0.37	0.21	0.28	0.1	0.56	0.07	0.07	0.06	-8.92679	0.00153288	0.0180327	-1	0.241867	0.570233	-2.23266	0.0945005	0.396155
Os02g0539200	PUB23	33.64	44.47	2.19	1.08	0.62	0.38	24.42	30.77	0.79	1.84	1.35	0.96	15.49	2.79	19.69	2.8	2.86	0.84	-5.27074	1.62276e-09	1.73595e-07	-3.75373	6.95202e-05	0.00197812	-2.54635	0.000443011	0.013921
Os02g0540400	--	18.58	24.7	15.63	11.83	8.34	7.84	18.72	16.54	15.57	8.53	21.33	12.19	46.41	11.42	42.13	7.82	10.78	8.73	-1.07257	0.0142172	0.0880599	-0.273574	0.303669	0.640024	-1.87087	0.000889284	0.0226652
Os02g0541000	--	0.26	1.05	1.57	3.46	5.32	5.9	0	0.18	3.35	3.06	3.03	3.56	0.79	2.07	0	2.91	4.31	6.07	2.34971	0.000335915	0.00550072	1.45086	0.193414	0.50887	2.21625	0.0231424	0.183698
Os02g0546400	--	3.18	3.17	0.75	14.04	20.61	12.91	1.42	2.17	0.33	10.71	5.46	8.83	0.92	4.06	1.74	4.81	7.46	8.69	2.74386	2.25233e-05	0.000619237	2.673	0.00122062	0.0179311	1.64111	0.00776935	0.0949685
Os02g0546600	ERF110	6.09	6.94	0.3	80.84	107.37	71.03	4.81	4.75	0.24	62.26	38.83	52.35	1.21	0.65	2.73	11.45	13.73	14.6	4.28154	4.19875e-07	2.18456e-05	3.96875	2.88131e-05	0.000973314	3.11548	1.33322e-07	3.46524e-05
Os02g0548900	--	2.92	2.69	0.4	0.14	0.65	0.29	2.36	4.33	0.6	0.43	0.05	0.37	1.42	0.89	1.45	0.67	0.29	0.11	-2.47633	0.00564322	0.0459309	-3.10038	0.000594409	0.0103559	-1.81312	0.0115888	0.121187
Os02g0549600	RPS10-1	22.54	21.18	82.57	113.6	69.77	100.38	20.57	18.64	65.96	64.9	74.95	57.99	39.28	61.55	32.26	36.66	43.98	40.72	1.16788	0.00551128	0.0451568	0.911611	0.0301642	0.167896	-0.133109	0.729939	0.921818
Os02g0550650	--	0	0	0	0.09	0.97	0.41	0.67	0.48	0.48	0.62	0.11	0.34	0.4	0.1	0.92	0.49	0.5	0.46	8.93664	0.00144823	0.0172557	-0.607261	0.396944	0.728027	0.030162	0.986811	0.994138
Os02g0550700	RRP45B	10.82	8.69	30.32	38	33.25	38.21	7.57	9.97	34.38	36.59	25.28	29.83	9.02	50.14	9.73	37.34	33.53	39.35	1.13532	0.00219189	0.0232594	0.820631	0.0824918	0.312041	0.67802	0.243775	0.623116
Os02g0551700	PSI1	79.53	70.16	24.44	4.53	10.17	7.92	76.15	86.25	21.57	16.1	14.62	15.41	50.63	18.29	58.24	16.87	14.87	14.76	-2.94449	6.1502e-07	3.02234e-05	-1.99569	0.000258815	0.00544416	-1.45134	0.00286998	0.0500053
Os02g0552000	TMN1	21.05	23.62	45.79	11.25	12.31	17.26	20.56	20.62	40.57	12.25	18.3	16.52	16.47	5.88	12.72	3.55	3.13	2.2	-1.148	0.00552406	0.0452154	-0.796411	0.00155413	0.0215038	-1.98161	6.19838e-05	0.00335744
Os02g0552700	--	1.45	2.22	1.74	0.43	1.2	0.2	2.18	1.47	1.07	0.12	0.54	0.45	1.48	0.97	1.52	0.25	0	0.27	-1.56378	0.0479135	0.199045	-2.08823	0.00126575	0.0184358	-2.93256	0.000946665	0.0236663
Os02g0553600	KIWI	14.8	16.67	53.2	73.53	50.87	56.51	14.04	13.64	44.7	42.98	49.38	41.46	8.88	45.72	11.57	41.13	54.99	48.58	1.09535	0.00570377	0.046283	0.886631	0.0307287	0.170099	1.12882	0.0486574	0.28214
Os02g0553802	--	12.57	41.19	6.06	0	6.22	8.9	28.88	44.53	18.62	6.8	3	12.24	11.34	8.84	6.07	11.71	0.59	1.11	-1.98417	0.318865	0.62694	-2.06198	0.000343907	0.00684759	-0.969008	0.231802	0.609432
Os02g0554000	ASHH2	166.38	149.12	100.4	45.73	43.31	49.2	170.78	165.56	112.05	61.23	61.83	71.2	120.85	49.59	113.96	47.48	33.14	30.22	-1.58906	8.34966e-05	0.00180553	-1.20677	0.000228159	0.00497006	-1.35944	0.0022979	0.0433797
Os02g0554200	--	0.56	0.27	1.24	2.1	2.08	3.97	0.72	0.33	0.5	2.29	3.18	2.52	0.22	2.73	0.77	2.31	6.05	7.1	1.97717	0.00499906	0.0423754	2.36593	0.000339598	0.00676964	2.05517	0.0153091	0.143781
Os02g0554300	SAC7	48.46	51.33	33.89	17.89	24.57	22.07	47.46	55.08	47.93	19.7	18.97	23.59	40.66	22.72	35.08	26.29	8.77	12.2	-1.05074	0.0109594	0.0734516	-1.2731	2.21932e-06	0.000124305	-1.05892	0.0229507	0.182885
Os02g0557600	EIF2D	18.78	17.45	29.37	54.73	53.42	67.75	15.5	16.49	22.98	56.94	51.39	56.96	14.65	34.44	14.3	20.1	25.03	26.15	1.42299	8.76164e-08	5.74171e-06	1.58828	8.17088e-13	3.01242e-10	0.169242	0.653099	0.898996
Os02g0562600	MLO1	16.6	13.08	7.64	0.8	3.5	0.9	13.17	17.14	6.29	2.87	1.69	2.25	6.59	3.08	6.5	3.38	1.7	2.02	-2.84337	2.29179e-05	0.000628577	-2.42612	2.57028e-06	0.000139884	-1.18743	0.0111561	0.118355
Os02g0565600	HOX7	7.75	8.39	2.24	4.93	2.13	1.66	8.51	9.28	3.25	2.68	2.04	2.32	13.19	5.9	18.25	6.07	5.02	6.83	-1.07574	0.104373	0.32733	-1.57949	0.00237838	0.0291554	-1.05915	0.0312024	0.219372
Os02g0566300	--	2.65	2.64	2.77	4.44	5.7	9.01	1.96	2.57	3.13	11.67	13.01	13.23	1.78	2.46	1.91	6.06	3.72	3.6	1.24849	0.000724445	0.0101331	2.30716	3.87379e-21	3.86647e-18	1.12142	0.00239346	0.0445519
Os02g0566400	--	0.39	0.65	0.79	2.2	1.07	3.2	0.18	0.25	1.64	2.46	1.95	2.34	0.68	0.11	0.16	0.4	1.24	1.78	1.82192	0.00167527	0.0192269	1.70526	0.0169814	0.115712	1.848	0.0538784	0.298002
Os02g0567200	Os02g0567200	52.21	44.26	15.79	6.91	12.14	10.35	35.24	36.55	13.05	15.27	14.38	16.17	24.24	7.02	22.99	8.58	7.02	6.73	-1.93296	0.000625439	0.00902014	-0.888767	0.0403084	0.201701	-1.28064	0.0120996	0.124367
Os02g0568600	--	29.55	23.68	7.23	2.12	4.18	2.6	24.51	27.14	7.26	4.47	1.91	3.42	26.7	5.12	26.4	6.74	11.56	3.94	-2.7641	3.28139e-05	0.000851056	-2.58766	5.97806e-05	0.00174146	-1.38836	0.0435845	0.266049
Os02g0568700	KSL4	0	0.07	0	0	0	0	0.07	0.1	0	0	0	0	1.74	0.03	1.5	0	0	0	-4.54432	0.636017	0.858912	-5.82443	0.357516	0.693374	-10.0901	5.69363e-05	0.0031616
Os02g0569000	CYP76M5	1.67	2.08	0.69	0.15	0.06	0.41	2.58	2.47	1.07	0.33	0.2	0	20.02	0.17	11.61	0.2	0.33	0.1	-2.84022	0.00134806	0.0163227	-3.52947	0.000154753	0.00368729	-5.65753	2.64046e-07	5.74882e-05
Os02g0569400	CYP76M8	36.35	40.85	6.42	1.35	0.66	1.37	45.06	44.19	9.89	1.67	1.87	1.72	177.53	2.6	106.5	1.61	1.05	1.79	-4.62875	2.55306e-11	4.00318e-09	-4.23633	7.26114e-12	2.10985e-09	-6.00924	1.64567e-10	1.45205e-07
Os02g0569900	CYP76M7	74.22	107.28	7.22	1.56	2.01	4.34	93.89	102.31	12.27	4.05	2.46	3.61	332.4	5.28	204.37	4.49	3.06	4.08	-4.57643	2.31626e-08	1.82427e-06	-4.36456	2.38661e-09	3.58901e-07	-5.5425	1.27783e-09	8.08384e-07
Os02g0570400	KSL7	33.13	32.49	12.84	4.42	4.97	7.17	38.33	39.75	30.45	7.51	11.64	9.68	116.86	13.79	92.62	15.24	5.54	7.37	-2.24425	2.07847e-05	0.000582159	-1.91245	2.37373e-09	3.58537e-07	-2.98758	1.42625e-05	0.00111731
Os02g0570700	CYP71Z7	0.52	0.56	0.12	0	0	0	0.51	0.72	0.26	0.07	0.22	0	0.26	0.05	0.45	0	0	0	-8.64386	0.000443848	0.00687475	-2.36119	0.0240357	0.145835	-7.98489	0.00714297	0.0904988
Os02g0571100	CPS2	13.47	13.57	9.03	7.95	7.75	15.28	14.93	15.53	31.7	11.23	11.28	9.83	65.98	12.52	45.81	9.87	4.41	6.12	-0.219462	0.68187	0.879393	-0.942667	0.000525504	0.00945824	-2.6073	1.22287e-05	0.00101741
Os02g0571300	KSL5	3.71	3.04	0.16	0.09	0.45	0.02	3.43	3.96	0.25	0.43	0.23	0.22	3.59	0.27	3.97	0.52	0.51	0.1	-3.62519	0.00122689	0.0151821	-3.118	0.000407753	0.00781611	-2.79269	0.00199297	0.039435
Os02g0572400	RIBA2	205.18	198.38	219.82	59.78	95.81	69.83	224.69	216.89	149.09	220.57	147.86	191.71	140.17	113.45	140.74	105.46	125.45	126.13	-1.4675	0.000106684	0.00220289	-0.0765649	0.537608	0.820627	-0.143428	0.487169	0.82513
Os02g0574500	--	4.25	2.84	6.5	30.74	11.44	9.31	3.39	2.7	9.95	9.98	15.97	12.35	7.75	11.15	6.53	10.18	12.1	15.81	1.92175	0.000148701	0.00288326	1.25567	0.00671652	0.0612841	0.582881	0.143221	0.483484
Os02g0574800	--	5.94	5.24	11.81	19.96	15.23	11.34	5.47	6.38	13.52	12.76	15.83	13.84	5.78	8.02	6.27	9.88	12.49	13.56	1.01715	0.00517546	0.0433433	0.741961	0.0352787	0.185039	0.840148	0.0290678	0.210591
Os02g0574900	At1g22040	41.04	50.1	35.82	16.36	16.53	14.91	52.57	50.95	32.98	26.31	29.37	27.55	54.62	25.64	49.09	33.14	27.11	31.6	-1.40929	0.000150251	0.0029002	-0.713725	0.022303	0.139341	-0.493928	0.19683	0.563963
Os02g0577300	GALT1	58.84	43.69	12.45	2.09	5.11	3.48	49.86	50.84	17.98	8.7	6.25	7.24	65.59	14.49	59.65	20.27	12.95	8.14	-3.4284	1.38124e-07	8.43955e-06	-2.4191	2.60749e-06	0.000141685	-1.75633	0.00292706	0.0506833
Os02g0577400	--	3.97	3.07	1.45	0.73	0.77	0.56	3.74	4.57	2.25	1.12	1.19	1.37	3.07	1.08	2.38	2.4	0.63	0.94	-2.04312	0.000552136	0.00818029	-1.52083	0.00055467	0.00983349	-0.717944	0.231446	0.609309
Os02g0578201	--	1.63	1.69	1.95	0.44	0.07	0.66	1.68	1.37	1.26	0.1	0.81	0.61	1.63	0.38	2.61	0	0.35	0.3	-2.17129	0.00508603	0.0428167	-1.50362	0.0190142	0.125325	-2.82938	0.0063059	0.0839676
Os02g0578300	UGT85A24	24.56	29.84	12.59	4.35	5.03	3.58	26.5	28.74	18.37	4.29	9.87	6.66	34.42	1.72	27.54	2.15	1.43	2	-2.36988	2.026e-06	8.40228e-05	-1.82193	6.97048e-06	0.000311371	-3.5125	1.11688e-05	0.000952975
Os02g0580500	PHB3	24.01	23.24	50.26	128.61	58.3	83.23	26.25	23.54	36.34	37.76	47.11	35.78	52.73	8.44	38.74	9.17	14.21	10.48	1.47009	8.20199e-05	0.0017792	0.48624	0.0723857	0.288961	-1.56105	0.0122053	0.125032
Os02g0581900	--	0.99	0.68	2.01	5.42	3.25	4.12	0.44	0.9	4.42	4.19	5.6	3.4	1.84	5.32	2.58	4.81	8.42	8.57	1.79724	0.000308821	0.00516542	1.1953	0.0846029	0.316127	1.16233	0.0282456	0.207468
Os02g0582100	--	3.64	3.59	8.95	17.78	9.21	17.56	3.49	3.19	8.31	14.42	24.74	17.52	3.17	4.36	2.51	8.69	6.72	6.52	1.46121	0.000214213	0.00385729	1.91884	2.22235e-07	1.81856e-05	1.12715	0.0019848	0.0393311
Os02g0582800	PIK-1	17.33	17.81	4.07	4.09	3.05	3.69	16.19	15.74	5.08	5.16	3.75	3.21	13.45	3.83	11.67	2.03	2.19	3.62	-1.85619	0.00350901	0.0328684	-1.61053	0.00364388	0.0395748	-1.88464	0.00154439	0.033246
Os02g0582900	--	2.61	4.06	4.73	2.47	1.46	0.16	3.37	3.64	2.05	0.96	2.45	1.7	7.55	0.96	6.02	0.18	0.4	0.15	-1.47886	0.0862844	0.290397	-0.826188	0.0907726	0.329745	-4.31499	6.09713e-06	0.000604067
Os02g0583700	--	128.95	101.83	3.72	0.98	1.87	0.89	137.19	125.89	2.12	2.05	3.34	2.08	213.33	3.82	220.28	9.34	5.6	2.54	-5.97041	2.21701e-10	2.85131e-08	-5.14983	3.17118e-07	2.48811e-05	-4.64528	1.17659e-06	0.000169623
Os02g0584200	--	61.82	48.32	0.82	0.51	1.15	0.62	73.8	67.33	1.53	0.61	0.82	0.6	97.46	0.99	113.67	1.45	1.43	0.75	-5.60486	9.29078e-08	6.01955e-06	-6.13496	2.44635e-09	3.64687e-07	-5.86877	1.29271e-08	5.35102e-06
Os02g0584900	--	0.6	2.25	2.73	18.04	13.2	23.12	0.64	1.67	4.33	20.91	11.17	15.83	1.04	3.26	1.6	16.2	19.05	17.04	3.28421	3.08092e-10	3.81933e-08	2.85107	1.12491e-06	7.11248e-05	3.14775	2.73529e-11	2.95844e-08
Os02g0586800	FLU	28.27	26.12	28.58	10.88	15.89	11.79	27.49	28.84	21.19	26.08	21.32	23.61	29.66	45.18	31.72	43.08	63.1	61.12	-1.10548	0.00242663	0.0251139	-0.126546	0.455792	0.770865	0.650771	0.0613237	0.317299
Os02g0586900	--	29.59	23.02	14.61	70.1	78.1	39.34	25.63	23.28	33.08	84.5	69.68	73.86	30.84	84.41	41	300.13	345.86	554.34	1.48024	0.00214737	0.0229358	1.47577	2.50517e-08	2.80702e-06	2.9415	1.82129e-10	1.56579e-07
Os02g0587000	--	33.1	29.11	13.7	12.21	46.83	15.49	28.63	29.85	9.29	56.87	21.6	44.06	32.09	32.34	47.01	48.24	165.09	243.45	-0.0264687	0.984578	0.992555	0.854416	0.307178	0.643638	2.03523	0.000488956	0.0148924
Os02g0591000	--	6.44	4.63	3.09	26.13	16.49	10.3	4.81	5.66	7.03	14.29	7.28	15.97	4.46	25.64	6.23	43.57	36.18	49.52	1.90199	0.00264279	0.0266762	1.10107	0.0596167	0.25642	1.83115	0.00251135	0.0460377
Os02g0591500	--	0.4	0.74	0.57	0.88	0.42	0.36	0.66	0.64	0.52	0.09	0.16	0.07	0.14	0.2	0.24	0.1	0.04	0.16	-0.0428131	0.996472	0.997954	-2.50779	0.00239527	0.0292841	-0.95109	0.490234	0.826232
Os02g0594232	--	0	0.71	0.5	0.69	0	0.62	1.62	1.53	0.33	0.23	0	0	3.86	0	0	0	0.04	0	0.11456	0.914245	0.963168	-3.91938	0.00273182	0.0322937	-6.59246	1	1
Os02g0594800	SOG1	38.41	39.16	43.08	88.06	54.24	89.53	39.59	32.37	35.66	95.99	138.11	100.39	24.96	24.55	28.42	119.52	114.96	100.25	0.942239	0.00254581	0.0259948	1.63602	3.08953e-07	2.43032e-05	2.10275	2.11844e-12	2.63071e-09
Os02g0594900	--	105.99	121.51	55.22	16.54	18.4	18.44	88.96	92.25	34.57	33.67	30.69	29.95	72.23	48.08	77.64	27.02	24.04	32.19	-2.405	2.10314e-07	1.21787e-05	-1.19408	0.00768615	0.067387	-1.24961	0.000498291	0.0151197
Os02g0595100	--	24.06	27.04	14.23	6.76	7.29	9.89	22.52	21.49	11.22	9.46	12.05	10.38	15.01	6.29	13.16	4.92	3.72	5.62	-1.44832	0.00137391	0.0165713	-0.792348	0.0184823	0.122834	-1.27295	0.00491169	0.0708928
Os02g0595900	NAR2.1	10.6	10.98	1.78	0.77	0.73	0.59	8.48	9.38	1.61	0.9	1.22	0.71	8.46	0.15	8.22	0.35	0	0.42	-3.48247	5.66145e-06	0.000200233	-2.78238	0.000107443	0.00273489	-4.45003	0.000233989	0.00880516
Os02g0597200	--	9.57	14.73	6.32	20.07	45.39	28.43	12.24	14.61	1.56	29.75	4.66	20.35	5.31	5.31	11.26	11.09	15.28	16.64	1.6165	0.00272467	0.0272697	0.946724	0.426781	0.750836	0.975059	0.0545167	0.299775
Os02g0601300	GAPC3	611.39	730.79	1370.24	1625.44	1875.13	1680.55	680.45	632.58	994.38	2133.43	1146.22	1625.58	1114	6477.32	1172.32	3923.39	3497.29	3948.77	0.933683	0.000912393	0.0120317	1.08805	0.00294231	0.0338647	0.37556	0.498806	0.830942
Os02g0601500	CYP71D8	0.67	0.9	0.43	0.13	0.06	0.07	0.73	0.29	0.46	0.23	0.27	0.23	0.96	0.2	0.39	0.66	0.03	0.15	-2.94342	0.00191644	0.0210717	-1.01963	0.116814	0.382419	-0.883807	0.388967	0.765401
Os02g0602900	--	1.4	1.33	0.7	0.26	0.18	0.38	0.78	0.69	0.81	0.72	0.8	1.11	0.92	0.2	1.63	0.38	0.35	0.21	-2.06451	0.00329733	0.0314257	0.206029	0.832938	0.933195	-1.5487	0.0681419	0.336534
Os02g0603800	ISPG	320.87	356.09	71.96	14.31	56.59	43.29	387.69	396.77	139.77	49.22	48.18	53.69	758.96	82.35	563.92	73.12	35.12	35.52	-2.71338	0.000118402	0.00239871	-2.61284	1.19707e-07	1.09499e-05	-3.28907	1.51375e-06	0.000203834
Os02g0603900	--	2.1	1.62	0.61	0.09	0.2	0.26	1.92	1.57	0.85	0.38	0.42	0.24	4.39	0.5	5.43	0.55	0.5	0.13	-2.97686	0.000138353	0.0027148	-2.06111	0.000285329	0.00586868	-3.12858	0.000236156	0.00885691
Os02g0604300	CSTLP5	31.22	25.07	39.76	9.41	10.11	12.73	22.19	24.82	28.01	11.95	16.67	15.75	24.17	3.71	19.39	2.79	1.87	2.23	-1.57449	1.21281e-06	5.38069e-05	-0.757691	0.000186459	0.00423947	-2.77835	1.17726e-05	0.000991765
Os02g0604800	CYCF1-3	0	0.1	0	3.04	1.85	0.83	0	0.14	0	0.55	0.15	0.28	0	0	0.1	0.18	0.38	0	5.83794	6.5931e-06	0.0002264	2.80735	0.126556	0.400444	2.48543	0.314168	0.701548
Os02g0605000	CYCF2-2	0.03	0.19	0	1.38	1.58	0.36	0	0.03	0	0.79	0.82	0.98	0	0	0.07	0.13	0.08	0.22	3.91561	0.000836701	0.0112628	6.43185	5.51834e-06	0.000259188	2.61891	0.211297	0.582779
Os02g0605500	--	19.8	22.33	6.53	3.62	6.41	3.4	27.76	24.73	6.09	4.37	6.56	5.84	18.42	6.95	19.88	6.85	8.43	6.52	-1.85728	0.001983	0.0216241	-1.80453	0.00149459	0.0208908	-1.05359	0.0313832	0.220366
Os02g0605900	Cht6	708.36	621.26	74.79	17.31	19.39	14.8	681.12	732.46	94.85	24.95	30.95	22.3	690.33	34.03	859.51	62.06	54.12	15.89	-4.76925	2.79294e-11	4.35939e-09	-4.26974	8.18875e-10	1.34984e-07	-3.58408	3.15061e-05	0.00202985
Os02g0606200	BBX25	11.63	13.31	26.64	26.79	22.87	21.23	9.09	11.59	45.19	29.79	50.95	36.64	11.18	40.39	16.69	45.9	88.64	96.8	0.45877	0.0881246	0.294292	0.833493	0.0978899	0.343753	1.7609	0.000832444	0.0217715
Os02g0606800	NIC1	121.59	113.37	49.68	33.39	41.94	41.39	104.18	113.25	48.28	51.57	36.12	48	101.19	20.67	95.81	20.39	19.14	18.92	-1.28609	0.00915828	0.0650572	-0.969538	0.0223395	0.139467	-1.89687	0.00092147	0.0233001
Os02g0608900	OEP37	2.33	2.49	6.48	9.06	7.9	8.18	1.85	2.2	6.59	7.06	5.43	5.77	3.45	5.68	3.53	3.09	4.52	4.64	1.15366	0.00192185	0.0210979	0.779189	0.0909208	0.33002	-0.0474957	0.920095	0.971258
Os02g0609900	At3g47570	1.01	0.88	0.11	0	0.04	0	0.56	1.15	0.21	0	0	0.11	0.63	0	0.24	0	0	0	-5.64386	0.00136141	0.0164494	-4.12553	0.00404606	0.0426198	-8.17991	0.0382045	0.24729
Os02g0610500	COL5	0.22	0.29	0.72	8.63	9.15	7.88	0.26	0.04	1.08	5.06	3	5.67	0	3.54	0.48	2.78	9.1	5.98	4.38279	3.07886e-20	2.34944e-17	3.31459	3.20684e-05	0.00105826	2.15146	0.047812	0.279448
Os02g0612100	PLMT	0.53	0.6	3.53	5.89	4.43	7.1	0.92	0.39	4.12	5.91	4.91	3.25	0.57	5.06	0.33	5.88	7.95	5.74	1.90234	0.00302644	0.0295667	1.3736	0.0581059	0.252443	1.71526	0.0443997	0.268845
Os02g0612700	At4g30940	2.36	2.51	1.01	2.14	4.97	1.39	1.85	1.79	1.05	2.93	1.66	2.09	1.97	3.62	2.86	5.37	6.68	10.09	0.531647	0.396961	0.703133	0.51026	0.47197	0.782724	1.38963	0.000715972	0.0195011
Os02g0612900	TIL	29.24	31.92	3.86	72.33	119.89	101.99	33.12	28.49	1.44	219.07	80.85	146.55	46.81	22.99	72.19	259.58	277.93	249.17	2.17789	0.0030265	0.0295667	2.82399	0.00611205	0.0571642	2.46999	5.63728e-07	0.000102724
Os02g0614100	UGNT1	30.69	23.2	36.29	10.57	14.93	11.45	27.3	25.44	38.29	14.08	16.75	12.97	28.25	10.52	27.91	13.23	9.66	10.4	-1.28723	0.000259167	0.00445869	-1.05541	2.16109e-07	1.77692e-05	-1.00217	0.0310352	0.218672
Os02g0614200	--	21.02	23.84	50.2	68.59	39.49	39.47	20.66	20.83	34.35	52.82	60.64	47.63	31.56	44.42	30.08	32.89	63.99	49.49	0.634294	0.0543588	0.216258	1.08684	1.154e-05	0.000473292	0.464739	0.234843	0.613864
Os02g0614500	URGT5	33.01	32.35	18.17	5.71	8.48	6.77	30.68	30.48	15.77	8.62	10.27	8.92	31.58	3.73	26.07	2.67	2.77	2.75	-1.99466	1.71974e-05	0.000503174	-1.46794	0.000274974	0.00569325	-2.90583	2.48076e-05	0.00172567
Os02g0618100	GRXC4	103.23	89.74	47.56	27.78	24.05	24.52	100.32	89.66	27.78	46.76	25.82	39.34	115.68	97.72	151.23	119.46	148.99	125.46	-1.65552	0.000363473	0.00585701	-0.960271	0.0612687	0.261121	0.111433	0.805238	0.94348
Os02g0618250	At2g20490	90.05	76.6	191.6	382.81	195.08	216.52	81.97	74.56	163.07	169.28	148.4	149.91	81.28	196.76	87.44	142.23	229.06	177.86	1.14892	0.00161846	0.0187525	0.548977	0.0711143	0.285904	0.587408	0.1648	0.51986
Os02g0619600	WAV3	78.24	117.66	39.89	9.5	17.21	18.45	119.59	120.97	34.85	50.28	31.05	40.85	85.85	19.97	77.18	14.07	13.06	9.68	-2.38439	1.43345e-05	0.000431405	-1.17257	0.022895	0.141822	-2.31367	2.91407e-05	0.0019158
Os02g0619801	--	2.57	4.3	0.58	0	0.48	0.5	2.79	3.55	0.8	0.96	0.56	0.92	1.64	0.45	1.4	0.39	0.09	0.16	-2.92639	0.0789372	0.274605	-1.54904	0.00912082	0.0763118	-2.44708	0.000555711	0.0163833
Os02g0621300	GL1-4	101.98	96.54	34.04	26.32	27.6	32.9	102.29	99.03	22.84	21.43	23.45	22.23	104.59	54.35	99.47	31.02	34.84	30.72	-1.4215	0.00687846	0.0530308	-1.73993	0.00175379	0.0234892	-1.41987	0.000298269	0.010516
Os02g0621600	--	26.51	30.94	7.66	29.32	8.03	9.99	23.81	22.8	6.35	5.94	7.76	7.04	16.93	5.24	21.99	3.47	3.92	4.69	-0.459819	0.378904	0.684692	-1.35249	0.0068216	0.0620073	-1.87012	0.00107966	0.0259862
Os02g0622500	--	17.81	12.9	3.14	118.44	144.63	132.18	9.16	10.69	2.33	91.84	36.84	70.29	5.16	7.16	7.55	18.36	24.78	24.92	3.54554	2.27509e-08	1.8001e-06	3.16522	1.84491e-05	0.000690571	1.77622	6.11013e-07	0.000109919
Os02g0623932	WAK3	10.09	8.36	1.27	0	0.09	0.21	8.02	7.83	0.41	0.21	0.19	0	2.53	0	3.57	0	0	0	-6.03855	8.25476e-07	3.87812e-05	-5.34518	2.40449e-05	0.000854328	-10.9896	0.0828284	0.370094
Os02g0624100	WAK2	5.45	5.94	0.23	0	0.5	0	5.33	6.57	0.34	0.35	0.21	0.1	1.57	0.13	1.96	0.32	0.06	0	-4.53854	0.0416266	0.180959	-4.21299	4.33047e-05	0.00133651	-3.26777	0.0119976	0.123802
Os02g0624300	MYB30	69.17	55.04	12.81	3.91	3.31	5.96	40.36	32.74	8.34	3.31	5.03	3.03	25.62	0.84	26.85	0.43	0.89	0.14	-3.37796	2.31191e-07	1.31875e-05	-2.84051	4.03536e-06	0.000202577	-5.19037	2.1036e-07	4.70737e-05
Os02g0625900	--	17.46	16.54	13.5	6.7	4.58	5.84	13.26	15.47	14.29	5.73	11.21	8.57	8.65	4.81	8.87	6.36	2.86	4.23	-1.47224	0.000110522	0.00226933	-0.753945	0.00743276	0.0657897	-0.731377	0.0891474	0.383306
Os02g0626400	ZB8	780.89	772.53	660.97	340.12	420.78	256.43	873.92	856.76	559.96	367.51	440.26	406.07	1028.1	426.17	1032.08	373.45	584.11	647.87	-1.12212	0.00458571	0.039805	-0.916172	0.00601485	0.0565536	-0.63107	0.186165	0.548948
Os02g0626532	--	49.07	55.08	42.09	2.52	14.96	5.82	50.25	56.56	38.29	15.43	11.58	11.9	12.87	1.88	11.59	1.2	3.2	2.71	-2.64994	3.04172e-05	0.000797325	-1.89883	1.79618e-07	1.52063e-05	-1.88933	0.00720256	0.0908215
Os02g0627100	ZB8	92.6	96.52	127.07	12.34	28.98	14.45	95.74	106.17	76.96	39.16	42.41	38.87	60.31	7.7	42.28	6.1	10.35	5.47	-2.50323	1.34213e-08	1.14078e-06	-1.21128	5.40031e-05	0.00160012	-2.33098	0.000504412	0.0152777
Os02g0628600	ARF8	24.4	26.75	53.95	29.68	12.66	16.55	19.06	19.73	40.58	23.69	43.52	29.95	30.47	23.42	28.05	11.66	13.14	13.64	-0.835668	0.0947085	0.308294	0.291769	0.463584	0.776862	-1.09196	0.000677126	0.0188566
Os02g0629400	PSKR	35.26	43.5	7.69	4.46	5.93	7.3	39.87	43.98	9.28	8.51	7.73	8.55	35.66	5.99	31.89	9.16	3.11	4.48	-2.28893	0.000366043	0.0058929	-1.90949	0.000860644	0.0137315	-2.13437	0.000945138	0.0236489
Os02g0630300	GA2OX6	0.53	0.44	1.28	0.99	1.08	0.34	0.17	0.45	0.84	1.96	1.88	1.55	0.05	0.93	0.18	2.85	5.63	2.71	0.0991081	0.76836	0.913992	1.88432	0.000671583	0.0113824	3.27001	4.24062e-05	0.00252996
Os02g0631100	--	9.87	7.45	3.84	1.88	1.07	0.75	12.53	8.65	2.53	2.37	1.77	1.53	5.68	1.91	7.92	3.14	2.63	1.9	-2.51574	0.000107657	0.00221766	-2.06408	0.001673	0.022654	-1.0159	0.105145	0.417485
Os02g0632500	AGD2	15.52	14.01	15.7	4.86	7.57	7.4	16.13	15.74	15.04	7.72	7.45	9.87	11.68	8.88	10.6	10.04	4.7	4.93	-1.1896	0.00160857	0.0186611	-0.905661	0.000625814	0.0107717	-0.663698	0.0907517	0.387358
Os02g0635200	NIT4	10.2	10.43	25.85	97.53	84.71	90.31	8.54	7.9	25.58	80.92	67.88	71.96	17.11	50.09	13.51	37.23	53.81	75.26	2.55184	1.19745e-13	3.1151e-11	2.39333	3.64733e-09	5.21067e-07	1.04297	0.0460545	0.274241
Os02g0637000	Os02g0637000	87.92	73.74	17.75	8.63	8.76	6.89	76.76	69.93	24	9.1	13.29	8.64	86.85	8.52	90.55	12.69	7.65	3.95	-2.88542	3.44891e-06	0.000130432	-2.45964	3.24437e-06	0.000168545	-2.93625	9.26494e-05	0.0044465
Os02g0637200	--	0	0.54	0.39	3.26	2.26	1.76	0	0	1.64	1.16	0.87	0.98	0	3.55	0	0.74	2.52	4.38	2.96864	0.00162315	0.0187921	0.876068	0.506848	0.806028	1.10575	0.43787	0.800503
Os02g0637700	At5g24760	5.3	4.79	25.99	5.86	7.5	6.85	5.98	5.22	19.04	6.94	6.43	7.68	10.39	2.67	7.47	1.73	1.67	1.26	-0.83613	0.277697	0.581667	-0.522638	0.279552	0.61432	-2.13933	0.000124764	0.00556602
Os02g0637800	--	8.36	9.04	10.41	16.75	10.09	20.62	8.6	9.3	9.01	17.17	16.79	20.85	7.89	4.61	5.79	11.34	4.7	6.13	0.771108	0.0255128	0.130642	1.0263	0.00119335	0.0175984	0.277554	0.626697	0.883695
Os02g0637900	--	7.61	5.03	11.63	22.03	12.85	23.47	5.77	3.54	10.6	10.79	13.99	12.29	7.03	7.81	6.5	4.87	8.34	7.28	1.26556	0.000685925	0.00966912	0.896759	0.0203273	0.131107	-0.0586402	0.893039	0.961799
Os02g0639000	CPL1	45.39	49.39	16.51	5.91	10.02	9.85	42.98	48.51	24.1	7.12	9.15	9.17	30.67	5.79	24.59	4.66	2.2	2.43	-2.11	0.000132309	0.00262926	-2.18385	7.61283e-08	7.25059e-06	-2.71624	7.86319e-06	0.000734387
Os02g0640300	MSBP1	3.48	2.93	0.34	0.33	0.49	0.14	3.5	3.17	0.4	0.43	0.55	0.2	3.83	0.46	3.68	0.57	0.33	0.26	-2.81378	0.00318129	0.0306173	-2.58292	0.00245944	0.0298925	-2.78045	0.00110408	0.0264608
Os02g0640500	SIT1	6.68	7.57	1.22	0.46	0.48	0.59	7.34	7.35	1.73	0.78	0.81	0.49	12.97	0.61	10.65	0.67	0.44	0.4	-3.33787	4.15772e-06	0.000152861	-2.9808	4.46667e-06	0.000218784	-4.00417	2.35939e-06	0.000290091
Os02g0640800	SALR	0.1	0	0.18	0.45	0.5	1.16	0.08	0.05	0.68	0.74	0.65	0.93	0	0.5	0	0.12	0.13	0.69	2.91374	0.000459757	0.00707013	1.51813	0.203519	0.521374	0.910733	0.501496	0.831636
Os02g0641300	MYB86	11.01	10.46	14.82	17.92	31.49	25.07	11.19	9.74	23.46	23.35	21.84	21.4	28.06	30.43	28.71	17.08	41.94	52.11	1.03728	0.0013123	0.015981	0.585071	0.0710262	0.28573	0.349848	0.457677	0.812315
Os02g0642200	--	17.41	16.14	0.77	1.15	2.25	1.65	17.83	16.46	0.45	2.11	1.65	1.74	11.86	0.2	14.61	0.45	1.57	0	-2.76469	0.00209649	0.0225255	-2.65909	0.00443497	0.0455139	-3.72279	0.053517	0.296934
Os02g0642300	Os02g0642300	4.31	4.3	8.05	22.31	19.46	22.81	4.61	2.02	5.58	17.9	16.2	16.85	8.28	6.64	5.61	6.38	12.25	8.83	1.9547	1.22005e-08	1.05293e-06	2.06102	1.02894e-06	6.60663e-05	0.419598	0.385696	0.762771
Os02g0642600	SHOC1	2.26	2.63	3.06	1.01	1.37	1.06	2.08	2.28	3.7	1.1	1.67	1.77	1.68	1.16	1.23	1.46	0.64	0.43	-1.20855	0.00131513	0.0160086	-0.828088	0.00142542	0.020154	-0.685891	0.175773	0.534604
Os02g0643800	SAUR36	2.07	3.69	4.83	6.52	6.85	5.54	1.6	1.74	3.83	9.59	4.4	8.21	3.21	6.63	3.98	4.39	8.8	5.78	0.836447	0.0289651	0.141969	1.63051	0.00102204	0.0156776	0.456962	0.339812	0.724366
Os02g0644100	HOP	118.76	108.16	102.58	835.7	789.85	826.98	102.29	93.9	78.75	682.75	503.77	572.87	74.29	160.39	81.21	174.45	289.32	285.71	2.89592	3.23728e-16	1.29963e-13	2.67789	5.66828e-13	2.11248e-10	1.24647	0.00400248	0.0623312
Os02g0646200	BBX20	7.28	7	1.91	0.31	1.07	0.42	7.83	6.28	2.53	1.18	1.16	0.92	3.85	1.47	4.75	0.45	0.57	1.29	-3.16903	4.10985e-05	0.00101824	-2.35171	4.24354e-05	0.00132111	-2.1241	0.00250051	0.0459647
Os02g0649800	CYB5	291.46	282.64	77.18	113.42	121.79	69.11	297.29	274.44	101.74	137.64	112.49	108.51	937.38	352.7	865.21	227.41	280.12	256.68	-1.09769	0.0579319	0.225113	-0.909077	0.0420607	0.207203	-1.49584	0.0010735	0.0259132
Os02g0650900	GDH3	1.92	1.42	1.05	0.17	0.34	0.22	2.08	1.93	0.97	1.04	0.54	0.52	5.63	0.33	4.03	0.52	1	0.36	-2.58825	0.000628943	0.00905546	-1.24576	0.0354303	0.185577	-2.40975	0.00799098	0.096586
Os02g0653400	--	7.35	5.54	4.5	2.45	1.09	1.29	4.94	4.05	6.29	3.17	5.05	3.53	4.48	1.11	4.51	0.93	1.32	1.73	-1.84816	0.000378837	0.00607041	-0.378984	0.119009	0.386848	-1.34351	0.03731	0.243474
Os02g0653900	At4g16820	179.45	188.11	44.35	12.94	24.98	19.26	126.54	146.14	28.35	33.41	29.03	28.68	62.95	17.05	62.21	5.62	11.34	25.83	-2.84875	3.94376e-06	0.000146722	-1.72407	0.0028941	0.0335488	-1.73268	0.00839876	0.0993305
Os02g0654700	ERF1A	31.27	26.1	15.7	15.14	20.01	15.74	26.82	26.7	10.78	15.61	5.38	11.87	26.95	6.88	28.47	2.39	6.48	6.61	-0.521897	0.265251	0.567823	-0.968486	0.0668805	0.275948	-2.00883	0.00170604	0.0354382
Os02g0655200	ERF5	71.09	78.44	35.63	6.11	5.41	7.34	70.53	73.16	25.08	11.32	21.87	16.42	86.32	24.71	80.99	17.65	8.94	12.97	-3.29537	7.25334e-11	1.02923e-08	-1.76636	0.000332769	0.00665285	-2.27914	2.93628e-05	0.00192286
Os02g0655300	SSU1	18.8	24.56	69.3	109.9	82.63	88.73	17.08	19.98	75.94	69.26	75.74	70.92	37.4	93.38	31.83	72.88	88.97	96.74	1.31993	0.000761134	0.0105517	0.934174	0.0428346	0.209511	0.669251	0.129984	0.46246
Os02g0655600	--	50.79	35.59	22.81	10.6	17.61	8.15	45.92	43.36	22	22.96	18.1	23.6	32.21	24	47.77	24.4	33.79	42.37	-1.58642	0.00340387	0.0322065	-0.783249	0.0507856	0.233329	-0.0482495	0.684331	0.909575
Os02g0656200	CERK	45.36	35.92	16.82	6.55	7.5	7.89	35.09	37.22	18.09	11.87	13.17	13.13	26.08	10.29	27.14	10.54	7.22	7.38	-2.16069	1.60751e-05	0.000475044	-1.24388	0.00152419	0.0212094	-1.337	0.00390311	0.0612389
Os02g0657000	ERF034	0.5	0.39	2.69	1.89	0.62	1.63	0.2	0.36	0.62	0.89	4.06	1.82	0.32	0	0.27	0.39	0.24	0.28	0.209671	0.609058	0.848661	2.52037	0.00124835	0.0182447	0.625152	0.70333	0.912367
Os02g0657600	NAGK	3.56	6.09	13.59	4.35	3.84	3.82	4.68	5.01	5.94	4.2	5.59	4.5	11.05	2.38	10.16	1.68	1.42	1.42	-0.952374	0.107149	0.332812	-0.129312	0.417472	0.74377	-2.38378	0.000166054	0.00680385
Os02g0658200	--	0.66	1.15	0.28	5.69	5.42	2.32	0.44	0.68	0.12	2.46	2.45	2.47	0.27	0	0.55	1.16	1.85	0.82	2.68388	0.000422005	0.00660494	2.57328	0.0027546	0.032456	2.22365	0.0662857	0.331885
Os02g0660100	--	0.09	0.2	1.27	3.55	2.1	4.04	0.53	0.09	2.55	0.73	2.55	2.05	0.24	3.94	0.28	1.95	2.53	2.92	2.63495	0.00191191	0.0210536	0.749653	0.439589	0.761529	0.730482	0.4459	0.804806
Os02g0661100	TPP1	41.75	38.8	34.21	8.76	19.65	14.68	27.01	27.16	31.67	69.87	27.74	55.57	6.07	23.97	8.03	9.6	18.93	39.39	-1.41319	0.00253681	0.0259415	0.835506	0.0824355	0.311937	0.835182	0.216417	0.589698
Os02g0661900	PVA13	33.28	27.61	7.96	3.11	3.41	1.92	28.91	27.35	7.37	5.82	7.31	7.09	25.6	4.82	30.02	6.94	4.16	5.69	-3.02814	6.61094e-07	3.22004e-05	-1.65392	0.00191385	0.0250236	-1.8479	0.00356522	0.0574703
Os02g0664400	--	4.72	3.29	0.99	0.17	0.4	0.21	4.02	3.89	0.58	0.24	0.32	0.33	1.39	0.45	1.76	0.08	0.04	0.03	-3.52838	7.36439e-06	0.00024817	-3.25389	3.40134e-05	0.00110229	-4.58496	1.34109e-05	0.00107316
Os02g0665400	--	5.07	4.38	3.25	2.13	3.23	1.92	4.35	4.66	5.88	2.13	2.12	2.42	4.76	3.26	3.25	4.77	2.76	2.22	-0.802818	0.071977	0.258754	-1.15859	6.4273e-06	0.000293706	-0.209013	0.529776	0.845012
Os02g0665500	PUB70	5.33	3.63	1.06	0.92	0.97	0.61	3.71	4.54	1.35	1.37	1.39	1.51	2.2	1.1	3.6	1.19	1.02	2.1	-2.00288	0.00503634	0.0425653	-1.1688	0.0285518	0.162321	-0.678908	0.26477	0.648699
Os02g0665800	PUB33	14.85	12.68	1.16	0.46	0.96	0.97	13.75	15.34	1.13	1.35	0.53	1.21	7.23	0.69	7.24	1.09	1.12	0.82	-3.58547	8.52655e-06	0.000280185	-3.28982	7.097e-05	0.00200937	-2.32288	0.00159923	0.0340664
Os02g0666200	PIP1-1	2.26	2.98	12.22	78.49	55.96	70.08	2.43	2.79	28.77	58.42	77.85	63.8	1.53	13.19	1.26	19.43	30.52	38.73	3.55019	3.96583e-12	7.65071e-10	2.55732	0.000492486	0.0090058	2.47234	0.00131646	0.0297436
Os02g0667500	MFSD14B	0.6	0.59	0.8	0.04	0.16	0.05	0.53	0.12	0.15	0.29	0.28	0.08	0.88	0.24	0.13	0.25	0.05	0.13	-2.99277	0.00515513	0.0432258	-0.29956	0.743294	0.92405	-1.53952	0.205884	0.575593
Os02g0668000	MSL8	43.12	48.36	36.49	113.9	218.01	218.13	41.74	37.71	30.77	129.24	66.59	100.56	34.84	22.87	30.77	25.24	24.78	28.74	2.10373	2.75478e-07	1.53566e-05	1.42711	0.00218832	0.027494	-0.167888	0.633521	0.887867
Os02g0669100	DHN1	745.98	892.52	237.46	75.97	132.79	133.42	841.75	778.96	120	136.84	292.68	165.7	373.01	30.43	479.02	46.03	59.82	46.87	-2.4548	2.71282e-05	0.000721017	-1.54818	0.0135589	0.0993149	-2.53064	0.000686003	0.0190037
Os02g0670700	PCMP-H40	4.74	4.66	2.64	0.92	1.53	1.26	3.88	4.6	2.81	1.47	2.3	2.84	3.97	1.34	3.37	2.2	1.06	1.53	-1.69834	0.000744329	0.0103648	-0.772323	0.032634	0.176852	-0.857669	0.0971433	0.401568
Os02g0672800	WNK4	12.93	14.87	21.94	3.27	6.62	8.68	13.25	12.24	19.46	7.5	14.63	11.17	12.98	5.95	9.99	4.99	3.46	4.77	-1.42143	0.00320617	0.0307963	-0.432799	0.070005	0.28315	-1.12935	0.00740549	0.0923043
Os02g0673600	SPBC119.09c	86.9	77.11	52.02	29.16	21.38	14.06	89.02	85.5	44.51	23.07	25.05	21.18	65.7	18.47	72.06	21.91	32.06	18.44	-1.74163	0.000138234	0.00271403	-1.6602	4.67808e-05	0.00142902	-1.10941	0.0450026	0.270702
Os02g0675800	PP2A13	28.59	33.88	9.6	3.15	5.87	8.11	30.3	31.21	10.99	8.64	9.67	9.15	17.62	4.22	18.21	3.24	2.57	3.31	-2.07287	0.000771255	0.010649	-1.40065	0.00279593	0.0327741	-2.1347	0.00020489	0.00796031
Os02g0676400	DTX49	7.74	8	9.44	1.23	3.27	1.49	5.18	5.23	5.71	4.35	1.45	3.5	8.88	2.13	8.06	0.45	0.76	1.43	-2.07165	4.82098e-05	0.00116665	-0.793549	0.0794391	0.304634	-2.8527	2.63118e-05	0.00178585
Os02g0677600	--	3.38	2.81	0.44	0.12	0.53	0.25	3.03	3.57	0.6	0.24	0.38	0.16	1.67	0.18	2.13	0.13	0.18	0	-2.88101	0.00373867	0.0343635	-3.20645	0.000216171	0.00474206	-3.68243	0.00405746	0.0628777
Os02g0680600	ISPF	64.41	66.06	20.37	9.29	12.46	8.55	68.17	75.22	26.6	14.33	13.29	14.09	172.8	13.39	145.33	11.2	13.19	9.72	-2.31563	4.24131e-05	0.00104854	-2.02698	3.09235e-05	0.0010266	-3.28083	7.13988e-06	0.000683981
Os02g0681200	BRH1	24.01	21.64	9.52	14.29	11.89	10.48	15.07	14.77	9.45	11.41	5.69	7.32	19.49	8.84	16.15	3.54	5.58	3.94	-0.589677	0.242847	0.540694	-0.686099	0.0959767	0.340552	-1.768	0.000243064	0.00902726
Os02g0681900	SCL8	30.22	43.9	38.91	14.44	13.93	12.8	36.66	38.54	26.47	32.03	25.38	29.54	39.53	30.33	38.46	20.85	19.97	20.04	-1.45704	2.23586e-05	0.000616245	-0.225636	0.321863	0.657945	-0.831733	0.00681187	0.0881495
Os02g0682500	TTG1	76.92	71.46	30.5	14.31	17.31	11.52	72.11	80.72	32.47	18.8	18.03	17.16	83.7	15.51	74.98	10.31	12.12	9	-2.05189	5.23272e-05	0.00124437	-1.7791	7.5522e-05	0.00209719	-2.47045	3.53257e-05	0.00221285
Os02g0684000	--	10.78	8.44	11.15	6.42	10.19	6.95	9.3	12.9	10.34	6.02	8.01	7.02	28.93	6.88	20.62	3.26	6.22	6.36	-0.366307	0.482762	0.772335	-0.628394	0.0308589	0.170489	-1.83289	0.00256232	0.0465391
Os02g0686500	--	0.53	0.73	0.28	0	0	0.05	0.41	0.63	0.29	0	0.39	0.12	0.53	0.04	0.3	0.21	0.29	0.05	-4.94486	0.00309912	0.0300355	-1.38286	0.194991	0.511071	-0.661584	0.60574	0.876101
Os02g0686700	FLZ2	25	26.44	5.63	3.75	1.53	2.19	21.68	22.41	5.36	2.24	1.94	2.18	9.6	0.84	14.34	0.09	0.32	0.97	-2.93355	1.8871e-05	0.000539559	-2.95887	2.27549e-06	0.00012645	-4.16644	4.13462e-05	0.00248886
Os02g0687200	FLZ2	1.65	1.01	1.08	0.32	0	0.13	0.96	0.6	1.33	0.38	1.03	0.76	0.44	0.1	0.97	0.14	0	0.06	-3.05504	0.00460448	0.0399081	-0.413374	0.43749	0.759809	-2.91648	0.05871	0.310287
Os02g0687500	--	69.57	76.59	72.15	31.49	23.06	22.25	63.31	68.2	53.92	27.89	46.76	35.59	95.65	38.93	91.94	24.49	24.42	26.82	-1.5072	8.34215e-06	0.000275709	-0.750227	0.00840468	0.0720068	-1.5807	0.000364024	0.0119572
Os02g0687550	--	4.16	4.99	2.67	0.2	1.11	0.5	3.81	3.85	1.55	0.34	0.89	0.25	3.68	0.07	4.23	0.32	0.25	0.27	-2.70717	0.000223003	0.00398839	-2.6376	0.000106618	0.00271994	-3.24793	0.00255196	0.0464554
Os02g0689200	PUP11	69.66	98.48	85.47	62.33	53	51.92	76.71	72.12	91.33	58.49	70.84	54.48	148.24	35.97	119.35	27.04	24.42	36.53	-0.600605	0.102819	0.323977	-0.385781	0.0292182	0.164581	-1.78657	0.000951078	0.0236914
Os02g0689500	--	17.48	28.12	24.08	44.37	14.6	15.35	15.32	17.2	14.83	14.83	13.3	12.46	15.82	7.5	20.05	4.49	4.37	3.78	0.0930059	0.791905	0.927306	-0.22224	0.273734	0.607045	-1.7787	0.000174683	0.00706507
Os02g0690000	--	5.01	5.4	2.19	17.78	15.9	13.97	3.42	5.14	8.45	15.35	12.28	16.43	3.96	21.97	8.9	21.05	18.15	34.18	1.91905	0.000359774	0.00580558	1.37309	0.000412624	0.0078773	1.07506	0.0707301	0.342106
Os02g0690600	PUB23	3.05	4.19	1.07	0.21	1.04	0.21	3.27	3.13	0.68	0.54	0.15	0.25	1.39	0.19	2.07	0.14	0.42	0.38	-2.50888	0.00388812	0.0353119	-2.91302	0.000393117	0.00761431	-1.95716	0.0435672	0.266049
Os02g0692700	--	17.73	15.57	15.5	7.55	5.81	8.39	19.85	17.86	15.4	5.61	7.73	6.8	44.41	4.81	37.92	6.15	4.65	1.78	-1.16587	0.00195107	0.0213573	-1.39892	6.44352e-06	0.000293789	-2.7922	0.000161152	0.00668319
Os02g0693200	dnaJ1	72.11	69.23	34.88	84.03	58.64	42.01	77.04	74.84	41.87	76.45	101.68	85.33	72.06	93.05	91.31	159.86	202.79	233.34	0.06765	0.855717	0.93649	0.443388	0.487764	0.79378	1.21678	0.000242957	0.00902726
Os02g0696500	XTH30	308.05	332.34	232.85	170.31	143.75	132.16	285.37	297.88	239.79	106.19	123.87	108.13	374.34	119.37	348.68	77.39	79.87	102.2	-0.968623	0.0114009	0.0755931	-1.28313	4.65913e-06	0.000226271	-1.69898	0.000444309	0.0139357
Os02g0696650	--	2.76	5.09	0.58	0	1.36	0.96	3.54	5.76	1.41	0.29	0.26	1.04	2.18	3.75	1.6	6.34	0.79	1.39	-1.86141	0.107289	0.33314	-2.75186	0.000580436	0.0101803	0.178204	0.863746	0.951335
Os02g0696700	JMJ706	21.73	17.38	16.08	8.6	8.82	8	20.71	17.89	11.75	8.01	5.79	8.42	21.13	8.18	22.99	6.05	5.2	6.15	-1.11844	0.00261701	0.0264934	-1.18013	0.00235254	0.0289837	-1.58772	0.000854312	0.0220752
Os02g0699000	NPF8.3	1.41	0.98	1.61	0.35	0.17	0.19	0.83	1.49	1.15	0.38	0.34	0.27	0.25	0.5	0.22	0.56	0.45	0.25	-2.49411	0.000135087	0.00266902	-1.80944	0.000662168	0.011261	0.377367	0.676743	0.906858
Os02g0699300	ARF	21.21	20.05	12.93	43.9	63.9	53.18	20.33	16.09	7.18	45.66	19.55	36.1	14.1	41.01	18.8	32.13	31.12	28.39	1.57078	0.000150918	0.00290968	1.21638	0.0808752	0.308108	0.310208	0.451527	0.808965
Os02g0700300	PHL11	1.05	0.79	0.53	0.04	0.14	0	0.32	0.82	0.19	0.15	0	0	0.15	0	0.44	0	0	0	-3.71882	0.00172454	0.0196089	-3.14839	0.0437617	0.212229	-7.61961	0.0737668	0.350181
Os02g0701900	TSC10B	274.55	299.76	35.68	18.65	21.88	17.08	306.67	316.06	38.02	21.2	25.01	21.33	332.22	29.84	323.05	35.39	28.68	21.64	-3.40439	1.11959e-06	5.00593e-05	-3.29029	2.20636e-06	0.000124305	-2.9988	2.53907e-05	0.00174976
Os02g0702000	OTP51	44.85	41.29	6.72	2.54	3.68	4.93	31.94	36.75	5.54	5.14	4.91	6.7	24.73	3.92	24.87	2.68	1.44	2.17	-3.05801	9.49431e-06	0.000307281	-2.14784	0.000764687	0.0125209	-3.08895	1.95652e-06	0.000251342
Os02g0702100	--	198.76	194.17	36.37	29.58	40.31	29.08	230.16	191.61	24.92	45.26	19.94	26.1	157.98	14.56	225.18	19.94	29.81	21.99	-2.11692	0.000971923	0.012632	-2.29059	0.00179994	0.0239296	-2.4709	0.00100357	0.0246873
Os02g0702300	--	3.85	3.12	0.02	0.02	0.1	0.04	2.22	2.5	0.04	0.15	0.27	0.16	0.79	0.01	1.1	0.14	0.24	0.16	-5.44915	1.66477e-05	0.000490279	-3.03684	0.00345478	0.0381249	-1.81497	0.0973757	0.402181
Os02g0703300	MWL1	39.3	41.68	9.85	3.65	5.83	1.19	41.21	48.23	10.7	11.86	3.88	8.15	37.91	11.86	42.85	10.09	8.65	10.88	-3.08961	1.99733e-05	0.000563569	-2.06754	0.00163931	0.0223487	-1.64475	0.00138469	0.030933
Os02g0703600	CYP707A5	53.49	47.61	72.98	10.64	16.72	10.22	48.07	50.48	60.59	42.31	14.53	28.83	55.11	68.68	57.27	59.78	69.61	54.22	-2.21171	7.33578e-10	8.45313e-08	-0.893435	0.0379613	0.193834	0.0201768	0.95908	0.983394
Os02g0703700	--	7.78	8.8	5.88	2.32	3.56	1.65	14.55	11.14	12.92	6.98	1.32	4.73	6.31	10.75	5.64	10.71	9.22	8.08	-1.57664	0.00133891	0.0162405	-1.56714	0.0077442	0.0677533	0.30325	0.412845	0.78443
Os02g0703800	--	13.09	16.34	0.26	0.71	0.82	0.2	10.23	10.99	0.47	1.22	0.67	0.47	5.35	0.47	6.72	0.3	0.6	0.48	-4.10113	7.76143e-05	0.00169974	-3.20017	0.00059556	0.0103707	-3.1838	0.00021514	0.00825336
Os02g0704300	Ighmbp2	9.33	7.46	6.03	3.47	2.85	2.82	8.95	8.36	4.3	4.56	4.32	3.67	14.33	5.35	13.1	4.91	3.87	4.73	-1.32003	0.00249915	0.0256999	-0.784012	0.0505584	0.232715	-1.27879	0.00757895	0.0934932
Os02g0704500	LPPE2	32.82	40.04	19.46	11.06	10.1	6.57	39.85	38.43	17.9	10.11	15.24	12.62	55.97	9.35	54.46	10.29	11.98	8.86	-1.7352	0.00031157	0.00519874	-1.34088	0.00156966	0.0216488	-1.94401	0.0017803	0.036464
Os02g0704966	RFC5	1.71	1.27	2.64	2.56	1.89	2.63	1.06	1.18	3.1	4.07	3.46	5.07	1.14	3.47	1.4	3.53	1.57	2.61	0.333179	0.24788	0.546794	1.23851	0.00296728	0.0340949	0.359366	0.505036	0.832884
Os02g0705550	-	24.15	22.73	6.13	9.19	5.69	4.93	15.81	15.08	4.84	3.34	1.97	3	10.24	7.92	12.73	7.91	10.91	6.97	-1.42004	0.0176081	0.10128	-2.10422	0.000180875	0.00415036	-0.260328	0.491348	0.827152
Os02g0707200	DOF5.6	33.03	31.62	50.94	30.62	14.1	31.43	20.62	22.43	37.66	14.05	33.39	20.15	22.46	27.49	19.03	4.61	7.56	10.17	-0.602101	0.209403	0.496115	-0.255938	0.347688	0.684142	-1.62655	0.000130405	0.00573799
Os02g0707900	--	77.76	61.57	33.92	118.86	77.24	72.32	71.06	69.59	38.41	144.06	191.95	145.54	85.24	167.18	115.12	444.95	651.94	589.11	0.631637	0.196791	0.478414	1.42724	0.00401908	0.0424268	2.19763	4.2451e-09	2.07601e-06
Os02g0708100	CARA	45.2	39.73	117.58	166.58	115.04	142.8	47.32	39.88	111.58	120.83	120.13	117.34	54.49	158.88	48.25	130.1	160.16	190.76	1.0675	0.00257418	0.0261833	0.849995	0.014534	0.104165	0.878624	0.0757599	0.354907
Os02g0709000	REX4	0.04	0	0	1.44	0.58	3.55	0	0	0.03	2.42	2.27	2.89	0.04	0	0	0.4	0.88	0.19	7.12153	3.31478e-06	0.000125914	7.98109	7.84662e-09	1.02686e-06	5.19967	0.0041919	0.0642662
Os02g0709100	--	0.79	0.35	2.16	4.68	7.22	5.66	0.67	0.44	1.79	4.32	3.54	3.67	0.26	1.76	0.25	1.7	1.37	2.27	2.41175	1.06778e-05	0.000339503	1.99127	0.000101346	0.00261444	1.23415	0.130099	0.462637
Os02g0710102	--	13.67	26.87	7.69	0	12.18	19.27	27.05	28.56	23.03	7.31	7.23	15.97	15.66	18.31	15.27	15.9	2.33	4.75	-0.616871	0.730793	0.908117	-1.36598	0.00104351	0.0158946	-1.09945	0.0768462	0.356965
Os02g0710300	BHLH83	6.61	5.71	2.76	2.11	2.19	1.1	3.97	3.73	2.45	1.1	1.15	1.24	1.03	1.29	1.11	0.58	1.2	0.74	-1.48161	0.0114658	0.0759058	-1.54018	0.000418907	0.00797062	-0.444785	0.479848	0.823916
Os02g0710500	At1g11330	19.45	15.9	27.34	3.75	6.5	7.34	18	16.79	22.04	8.06	16	9.46	7.98	2.66	6.93	0.97	2.57	2.61	-1.83348	1.00087e-05	0.000322109	-0.761631	0.00671846	0.0612841	-1.51446	0.0133232	0.13193
Os02g0710550	--	1.25	1.53	1.42	0.07	0	0	0.99	0.76	0.46	0.22	0.3	0.5	0.5	0	0.32	0.07	0.21	0	-5.90689	2.05323e-05	0.000576029	-1.11548	0.125874	0.399008	-1.5502	0.453052	0.808965
Os02g0711200	At1g26090	1.58	2.02	2.6	5.16	3.19	4.33	2.07	2.05	3.43	3.52	4.45	2.96	1.44	3.64	1.35	4.15	1.98	2.81	1.03221	0.00545563	0.0448184	0.533745	0.158189	0.454752	0.475456	0.391168	0.767121
Os02g0711300	HSP17.8	5.9	4.13	0.6	91.97	154.83	111.24	4.4	4.56	0.33	43.56	8.21	24.22	0.9	0.37	1.49	2.27	5.58	5.32	5.07391	1.70213e-12	3.49996e-10	3.03206	0.00324886	0.0364747	2.25452	0.00235117	0.0441392
Os02g0712700	LECRKS5	95.19	103.92	35.57	18.91	25.21	13.54	86.65	99	40.83	24.06	24.18	23.43	63.71	29.61	66.65	35.78	30.38	30.89	-2.02505	0.000204889	0.00373246	-1.65994	0.000134547	0.00328517	-0.721001	0.0759333	0.355232
Os02g0712800	--	3.96	6.56	1.02	0.18	1.01	0.95	4.95	6.02	2.08	1.16	0.66	1.52	3.27	1.27	2	3.38	0.53	1.04	-2.43096	0.0029959	0.0293429	-1.96613	0.000473646	0.00875851	-0.401862	0.494924	0.828432
Os02g0714100	DGAT2D	2.58	3.1	7.76	15.61	11.44	13.8	1.8	2.34	6.21	10.04	7.54	9.19	2.85	6.87	2.24	3.67	6.9	9.24	1.6038	3.53028e-05	0.000899306	1.37099	0.0018411	0.0243541	0.728011	0.181866	0.542924
Os02g0714200	PFP-ALPHA	17.94	16.37	52.92	32.36	27.86	37.3	18.99	16.63	36.29	20.46	17.64	18.57	16.36	9.44	12.59	4.27	6.49	4.67	0.160874	0.422146	0.724224	-0.343607	0.188326	0.501407	-1.31499	0.00149906	0.0327226
Os02g0714500	--	31.76	30.35	38.05	23.36	12.76	14.22	30.04	28.59	27.67	18.44	23.14	21.44	26.58	10.96	28.58	8.47	8.71	11.08	-0.992529	0.000280901	0.00476526	-0.453551	0.0181971	0.121587	-1.22633	0.00196126	0.0389769
Os02g0715200	sdr42e1	5.8	7.56	5.49	1.72	2.39	2.64	7.51	6.45	4.96	3.19	2.66	2.79	8.74	1.74	6.36	1.38	1.16	1.38	-1.48161	0.000524177	0.00784643	-1.13081	0.00113117	0.0169216	-2.10297	0.000413995	0.0132704
Os02g0716600	-	1.62	1.74	3.56	0.26	0.54	0.45	3.11	1.97	1.16	0.35	0.79	1.05	1.3	0.33	1.81	0.48	0	0	-2.46884	0.00253175	0.0258975	-1.51062	0.0272748	0.158235	-2.8413	0.0493045	0.284532
Os02g0717300	OEP163	18.66	19.69	50.57	89.86	59	61.39	18.43	19.14	52.64	50.72	56.99	50.29	28.29	53.65	27.63	45	54.69	54.25	1.24153	0.000532769	0.00794992	0.808565	0.0269621	0.157273	0.490515	0.179656	0.540387
Os02g0717600	--	21.01	28.11	27.69	12.44	13.38	10.33	28.74	27.88	28.25	13.73	15.46	14	43.49	15.03	38.78	16.77	16.35	13.78	-1.0873	0.00170656	0.019456	-0.974557	2.8196e-05	0.000960127	-1.05285	0.0238949	0.187584
Os02g0718100	-	6.57	10.95	1.59	1.13	3.23	2.3	8.51	6.74	5.35	2.27	1.3	1.85	5.79	1.24	6.47	1.25	0.62	0.1	-1.52073	0.0595597	0.229114	-1.92628	0.000106595	0.00271994	-2.77669	0.00283569	0.0495972
Os02g0718600	--	109.13	145.15	23.46	48.19	18	9.34	109.72	106.37	16.42	20.36	21.17	18	201.46	17.69	233.02	17.96	22.62	3.49	-1.87861	0.0112053	0.0746836	-1.9656	0.0021682	0.0273413	-3.359	6.97916e-05	0.00364493
Os02g0718900	Os02g0718900	286.08	385.69	810.15	509.19	569.52	640.51	378.14	353.84	787.72	452.49	502.79	433.8	648.69	241.35	469.97	127.25	132.32	183.13	0.214287	0.327065	0.636936	-0.129657	0.551629	0.829143	-1.61922	0.000363728	0.0119572
Os02g0719100	FIM5	28.46	21.34	18.93	10.53	9.62	11.46	26.75	24.52	15.53	10.78	16.86	14.93	19.89	4.98	19.85	7.6	5.41	4.5	-1.12056	0.00373551	0.0343437	-0.650011	0.0443789	0.214221	-1.35274	0.0141684	0.13697
Os02g0719600	AAMT1	5.59	7.16	1.42	0.12	0.24	0.28	5.95	5.15	0.42	0.32	0.5	0.2	1.4	0.06	2.25	0	0.12	0.11	-4.46862	2.60047e-08	2.00668e-06	-3.4975	9.65146e-05	0.00252033	-4.01171	0.00243625	0.0450303
Os02g0719700	BAG5	8.78	10.03	3.99	5.26	4.77	4.72	6.6	8.53	2.28	4.44	4.31	2.95	7.57	1.41	7.52	1.07	1.33	1.22	-0.628319	0.243223	0.541143	-0.573408	0.227851	0.552481	-2.1884	0.00211992	0.041086
Os02g0720500	At5g10770	8.67	5.82	4.63	2.85	2.06	2.04	4.98	5.9	5.22	4.07	3.97	2.98	10.37	1.67	9.43	0.76	0.57	2.18	-1.46	0.00412288	0.0368974	-0.546936	0.0723553	0.288897	-2.61278	0.000887295	0.0226581
Os02g0720700	CLC-F	3.66	3.64	12.42	3.68	2.8	6.17	3.02	4.26	10.34	4.69	7.53	5.94	4.26	1.56	3.29	1.07	0.85	1.12	-0.640522	0.396725	0.702875	0.0435503	0.941321	0.981065	-1.58338	0.00199474	0.039435
Os02g0721800	SFH13	76.03	69.09	28.28	11.23	14.57	14.22	71.85	70.18	28.95	15.63	20.22	20.3	59.6	11.33	50.99	10.83	5.38	8.03	-2.11531	3.37113e-05	0.000867776	-1.60647	0.000305465	0.00621202	-2.33047	8.87029e-05	0.00432285
Os02g0722500	AGD12	41.59	31.98	28.58	13.27	15.75	14.32	38.13	33.11	22.48	16.83	19.84	17.72	23.81	14.13	27.68	15.35	19.32	14.11	-1.23692	0.00138009	0.0166284	-0.785016	0.0159592	0.111235	-0.427846	0.280756	0.665592
Os02g0726500	RRT1	26.82	29.59	12.91	6.63	7.55	7.52	28.93	27.08	13.81	9.76	12.72	12.44	31.28	10.91	24.42	7.5	5.81	7.25	-1.67558	0.000499742	0.00755997	-0.999587	0.00936558	0.0776134	-1.6959	0.000274112	0.00986794
Os02g0728300	Os02g0728300	11.65	14.49	9.78	2.3	7.14	7.67	13.6	16.9	9.76	3.62	6.7	7.18	8.68	1.25	5.94	3.03	0.52	1.72	-1.06995	0.0649352	0.242502	-1.20199	0.00231003	0.0286039	-1.59043	0.0354052	0.236286
Os02g0730000	ALDH2B7	8.13	7.48	12.41	57.2	30.37	16.03	7.1	6.96	34.28	52.09	76.09	66.13	5.31	60.21	7.33	123.92	162.88	149.39	1.8865	4.81541e-05	0.00116612	2.00707	0.000131039	0.00320899	2.58196	0.000482917	0.0148153
Os02g0730400	--	5.5	3.89	17.96	98.16	59.12	93.23	4.7	3.91	15.07	41.94	42.56	41.88	3.72	11.38	3.11	7.02	9.23	10.64	3.19526	9.05852e-12	1.63716e-09	2.41603	7.15152e-09	9.61282e-07	0.562339	0.233386	0.611846
Os02g0731200	MADS57	0.56	0.42	3.24	2.97	8.83	5.6	0.3	0.5	7.78	2	3.64	3.6	0.56	1.61	0.32	1.32	0.81	0.87	2.04377	0.00183268	0.0204682	0.106915	1	1	0.268817	0.710651	0.916334
Os02g0731300	-	12.5	8.68	3.03	313.56	411.99	290.13	6.49	6	4.74	154.59	48.28	139.09	2.73	6	3.2	17.15	20.74	17.78	5.3907	9.99947e-21	8.37492e-18	4.31083	9.12442e-15	4.34512e-12	2.22231	2.73626e-08	9.65726e-06
Os02g0731400	At2g44790	7.94	7.29	69.41	32.51	21.16	7.27	7.61	7.55	27.12	10.5	12.21	9.95	17.29	9.11	18.96	2.81	6.18	0.79	-0.47395	0.80612	0.934518	-0.372451	0.461537	0.775797	-2.21351	0.00173281	0.0357535
Os02g0731900	CUT1	0.15	0.11	0.02	2.4	2.12	2.29	0	0.03	0.14	1.56	0.46	1.28	0.02	0	0	0.13	0.09	0.11	4.60416	9.43271e-11	1.30774e-08	4.27886	2.71145e-05	0.000937172	4.04439	0.081489	0.367094
Os02g0733900	--	46.56	46.8	4.97	4.9	3.56	3.95	36.34	30.25	3.83	2.36	5.34	4.79	14.68	1.54	19.44	0.9	1.95	0.76	-2.98613	7.181e-05	0.00160298	-2.49521	0.000714847	0.0119096	-3.30424	0.000128568	0.00567953
Os02g0736300	At1g14780	11.97	12.05	6.96	1.5	2.15	2.74	16.43	18.32	6.95	2.85	3.25	3.15	7.9	5.35	8.44	4.15	3.15	2.83	-2.27745	3.61419e-06	0.000136083	-2.17252	5.51269e-06	0.000259188	-1.0984	0.00478971	0.0697472
Os02g0736900	--	6.08	9.82	7.17	1.49	1.77	1.73	4.58	8.17	7.57	1.6	2.4	1.27	1.25	0.56	1.82	0.59	0.75	0	-2.20891	5.20736e-05	0.00123919	-1.94703	2.91439e-05	0.000981588	-1.43774	0.230302	0.608034
Os02g0738100	--	16.47	14.86	4.81	3.22	5.79	3.17	9.76	8.4	3.77	2.82	3.18	3.78	6.21	1.44	4.97	0.55	0.71	0.09	-1.56908	0.015021	0.0912221	-1.165	0.018912	0.124974	-3.22468	0.000391751	0.0126786
Os02g0738200	PUB21	76.32	103.11	25.44	12.99	26.79	17.68	56.35	61.55	22.46	26.36	11.95	19.39	44.5	13.39	45.03	11.16	13.93	12.45	-1.83408	0.00239099	0.0247974	-1.28249	0.012882	0.0960815	-1.45502	0.00487002	0.0705037
Os02g0738300	--	18.86	19	27.46	7.79	12.54	7.86	19.54	14.22	26.65	18.87	16.1	18.2	14.79	14.41	21.16	12.31	18.68	11.71	-1.21234	0.00213435	0.0228464	-0.184175	0.357916	0.693492	-0.238042	0.541636	0.852977
Os02g0738400	HK6	16.96	20.29	12.58	5.1	8.24	10.73	21.21	19.87	12.34	11.42	10.74	12.12	20.71	9.51	19.49	7.79	5.63	6.63	-1.04978	0.0275667	0.13729	-0.640013	0.0483722	0.225959	-1.30993	0.00179809	0.036696
Os02g0738600	GLU10	17.76	15.96	4.84	1.01	3.12	2.34	12.58	13.57	3.34	3.77	3.47	5.2	13.79	1.26	11.73	1.54	1.22	0.58	-2.57527	9.45704e-05	0.00199598	-1.24524	0.0208496	0.133322	-3.00324	8.96811e-05	0.00435785
Os02g0739100	FH16	165.04	160.71	38.49	10.84	25.02	21.96	136.4	145.46	29.23	29.81	18.31	24.2	65.45	16.77	67.9	14.14	12.48	9.49	-2.65525	3.06135e-05	0.000801249	-2.10487	0.000542365	0.00966235	-2.05565	0.000170672	0.00692225
Os02g0739400	GATL9	113.38	138.95	41.71	35.53	49.71	50.84	89.85	87.71	31.37	41.53	19.25	33.2	76.09	7.95	64.51	7.04	7.53	9.92	-1.11156	0.0409426	0.179122	-1.15259	0.0248181	0.148881	-2.60068	0.000149679	0.00633659
Os02g0740300	cdcH	11.23	11.07	13.71	17.89	22.95	26.5	10.98	10.44	13.94	27.04	22.83	28.58	13.87	14.07	13.33	17.64	11.56	12.17	0.903066	0.00183344	0.0204682	1.14966	1.12967e-05	0.000465531	0.00349152	0.942332	0.975982
Os02g0740400	At5g55050	24.82	23.42	47.99	15.45	14.87	28.7	28.42	26.39	44.98	21.74	56.22	32.19	199.62	20.26	164.47	34.52	23.18	32.88	-0.705283	0.196855	0.478469	0.142502	0.930215	0.975838	-2.08516	0.00123225	0.0283569
Os02g0740600	--	355.24	367.55	54.72	64.56	129.56	80.12	450.24	434.53	71.2	105.26	47.82	81.05	307.43	62.29	375.64	120.93	80.04	40.19	-1.50342	0.0279063	0.138283	-2.02966	0.00244048	0.0297133	-1.62795	0.0108992	0.116631
Os02g0740900	JGB	1.03	1.53	0.11	0.04	0	0.05	0.25	0.38	0.18	0	0.08	0.04	0.1	0.1	0.47	0	0	0	-4.89077	0.00115663	0.0144953	-2.75489	0.0332875	0.17864	-7.80305	0.0282074	0.207381
Os02g0742900	KIN4C	1.4	3.18	0.54	0	1.16	0.9	2.39	2.34	1.39	0.61	0.25	0.71	0.95	0.25	0.9	0.43	0	0.05	-1.3135	0.257922	0.559	-1.96277	0.00193415	0.0252345	-2.12928	0.0933822	0.393535
Os02g0743100	ATL46	6.65	9.89	9.12	4	4.84	5.65	7.83	6.11	6.83	5.66	9.64	6.37	7.43	2.13	5.48	2	1.24	1.02	-0.824464	0.0536366	0.214482	0.0611979	0.825955	0.933195	-1.81988	0.00226256	0.0429322
Os02g0743800	BOB2	39.36	30.79	50.07	141.71	52.89	72.35	33.99	30.48	27.36	61.02	72.08	57.61	27.61	19.41	31.17	36.7	48.02	40.56	1.15089	0.00368733	0.0340832	1.05434	0.0040244	0.0424568	0.6801	0.0813934	0.366855
Os02g0744100	METTL7A	69.29	56.88	28.74	9.08	9.28	7.4	52.96	57.19	11.4	19.3	9.87	14.32	39.89	14.14	57.95	16.21	22.3	19.83	-2.58823	1.1885e-07	7.47471e-06	-1.48279	0.0147594	0.105302	-0.940684	0.0769732	0.35711
Os02g0745400	GAUT9	0.66	0.54	0.06	0	0	0	0.22	0.3	0.05	0.04	0.03	0	0.73	0	0.41	0	0.15	0	-8.71425	0.00125549	0.0154413	-3.02554	0.0479381	0.224758	-2.926	0.138158	0.475547
Os02g0748300	SKIP11	199.35	249.93	65.78	20.15	46.81	36.6	188.68	189.91	67.56	85.16	56.38	66.93	118.64	43.56	116.11	42.66	42.8	37.55	-2.31427	0.000354263	0.00573822	-1.09769	0.0208758	0.133414	-1.17792	0.00248582	0.0458455
Os02g0748800	At3g28850	8.4	10.32	0.71	0.39	1.51	1.08	6.72	7.1	1.46	1.13	0.89	0.69	1.87	0.77	2.09	0.43	0.75	0.16	-2.7049	0.00204545	0.0221364	-2.49528	0.00018117	0.00415036	-1.81961	0.0162101	0.148988
Os02g0749300	SK1	86.61	86.81	41.69	15.88	30.21	22.21	76.51	79.96	39.02	34.28	30.7	33.36	75.96	18.68	72.93	12.18	14.22	21.22	-1.65512	0.00106277	0.0135516	-0.991245	0.010496	0.0834132	-1.81512	0.00132323	0.0298766
Os02g0749500	SEC6	26.82	22.09	21.07	8.25	11.47	9.62	27.89	26.1	21.92	11.93	13.12	12.99	19.01	10.52	20.9	13.44	9.08	6.3	-1.25407	0.000857729	0.0114963	-0.996773	0.000353371	0.00697928	-0.807212	0.0624043	0.320422
Os02g0749700	LAC9	5.1	6.07	0.53	0	0.52	0.09	6.17	6.91	0.31	0.12	0.08	0.15	5.83	0.09	7.02	0.1	0.15	0	-4.26156	0.000171399	0.00322361	-5.25766	1.61464e-07	1.40155e-05	-5.69377	3.229e-06	0.000368249
Os02g0750701	--	2.7	4.37	0.99	0.12	0.72	0.23	4.37	4.75	0.94	0.57	1.55	0.21	2.59	0.64	3.07	0.29	0.42	0.22	-2.91317	0.00296298	0.0291118	-2.11023	0.0137846	0.100518	-2.76005	0.00222547	0.0424206
Os02g0751800	gpmA	17.36	13.29	14.74	9.76	4.81	8.88	19.31	15.62	10.92	5.33	9.73	6.27	15.56	1.08	13.54	2.18	2.68	1.4	-0.952787	0.0273376	0.136579	-1.10404	0.00387763	0.0413795	-2.26936	0.00387617	0.0610446
Os02g0752000	SPCC23B6.04c	74.57	71.62	46.8	24.26	33.74	27.53	96.73	78.58	64.79	35	43.88	33.9	74.8	21.16	78.93	33.07	34.13	19.6	-1.17402	0.00471918	0.0406145	-1.09012	0.000744762	0.0122945	-1.01068	0.0635654	0.324002
Os02g0753000	TPP4	1.96	1.99	0.42	0	0.11	0	1.6	1.56	0.14	0	0	0.04	0.54	0	0.5	0	0	0	-5.31206	7.3716e-05	0.00163312	-6.36632	7.70785e-05	0.00212443	-8.43741	0.0197369	0.16728
Os02g0753700	--	10.12	13.4	3.12	3.39	1.58	1.38	12.96	13.11	2.43	1.51	1.97	1.67	21.95	1.59	19.55	1.08	3.87	1.47	-2.06877	0.00277654	0.0277053	-2.46832	0.00024163	0.00519551	-2.74671	0.00148565	0.0325784
Os02g0753850	-	4.94	3.89	2.36	0.95	0.97	0.28	4.76	5.5	1.07	0.64	0.61	0.66	2.71	0.3	3.97	0.48	0.66	0.25	-2.34663	0.00111465	0.0140875	-2.5685	0.000345229	0.00686419	-2.32814	0.0155248	0.145053
Os02g0753900	--	9.78	7.07	1.9	0.78	3.38	1.22	9.68	7.85	1.45	0.68	0.19	0.7	9.2	1.23	10.7	1.61	1.02	0.2	-1.80121	0.0248336	0.128796	-3.59564	2.78973e-05	0.000953962	-2.90042	0.000979797	0.0242806
Os02g0754100	SOV	14.49	19.65	8.05	3.78	4.33	7.35	16.43	17.68	12.18	5.64	9.15	8.9	8.63	6.24	9.12	6.91	3.39	2.68	-1.44836	0.00587354	0.0473677	-0.966422	0.00287628	0.0334319	-0.886143	0.0418188	0.260467
Os02g0754500	OM64	1.76	2.56	6.21	6.89	5.02	12.76	1.49	2.48	5.63	7.79	8.28	8.99	1.63	5.91	1.73	3.58	2.41	3.99	1.22825	0.00832387	0.060751	1.38428	0.000972263	0.0151321	0.10647	0.820448	0.950413
Os02g0755900	UGT85A24	296.67	354.9	168.87	188.69	104.07	90.23	382.37	386.82	187.14	99.23	162.91	101.78	356.15	45.74	344.55	57.08	65.63	32.42	-1.09909	0.0252192	0.129796	-1.39389	0.000850765	0.0136246	-2.26655	0.000757088	0.0202553
Os02g0756600	PHI-1	15.92	16.05	31.26	22.77	12.13	17.4	10.13	9.32	27.4	6.92	6.5	6.82	15.82	4.04	15.22	1.19	2.86	1.68	-0.273798	0.688125	0.881916	-1.21084	0.00201342	0.025904	-2.61404	4.67792e-05	0.00270424
Os02g0756800	PHI-1	635.29	685.7	292.32	292.26	327.67	277.04	569.87	614.24	324.7	293.34	280.77	255.71	720.39	178.54	683.71	123.81	196.84	157.11	-0.846892	0.0744133	0.263784	-0.862541	0.0161306	0.111889	-1.72798	0.00182391	0.037153
Os02g0757900	PABN3	65.35	53.75	34.69	208.97	127.95	168.05	55.31	53.77	32.22	147.28	179.12	156.43	43.24	42.17	46.01	93.37	116.36	107.88	1.71524	5.24244e-05	0.00124582	1.77275	6.15095e-05	0.00178878	1.27307	3.16032e-05	0.00202993
Os02g0758000	HSP24.1	254.53	233.94	70.35	1457.47	2243.18	2228.1	193.47	184.96	48.84	1528.45	987.92	1185	77.35	455.55	144.52	310.24	452.53	500.8	3.40727	4.28224e-09	4.20136e-07	3.11484	3.56077e-06	0.000182221	0.899383	0.110886	0.427343
Os02g0758200	--	13.8	17.43	5.31	2.2	6.75	5.33	18.69	16.36	4.67	4.48	1.4	2.9	17.35	9.61	21.13	3.86	7.68	8.1	-1.35548	0.037076	0.167549	-2.17757	0.00113876	0.0170056	-1.29194	0.0108121	0.116081
Os02g0759400	ATL11	0.74	1	5.18	4.04	9.93	9.2	0.45	0.76	5.28	7.93	5.02	5.48	0.89	2.11	0.29	1.76	1.61	1.85	1.74341	0.00342663	0.0323438	1.50577	0.0324044	0.176217	0.665962	0.32375	0.710008
Os02g0760000	dnaJ1	5.69	5.27	4.3	35.41	14.13	20.2	4.87	3.71	1.98	11.17	9.19	7.69	3.87	4.04	4.82	3.5	6.47	8.56	2.19223	2.16479e-06	8.86014e-05	1.40939	0.0211182	0.134258	0.54163	0.276712	0.661692
Os02g0760400	--	7.45	9.39	7.23	4.5	2.68	2.81	9.35	8.05	5.22	2.26	8.57	4.11	14.12	1.43	9	0.52	1.23	1.73	-1.26868	0.00367193	0.034005	-0.598419	0.160445	0.458379	-2.81856	0.000323111	0.0111114
Os02g0761300	--	1.32	2.28	0.77	0.1	0.21	0.1	1.32	1.51	0.16	0.14	0.21	0	1.75	0.07	1.07	0.26	0.05	0.09	-3.41394	0.000199509	0.00364527	-3.09472	0.0093148	0.0773122	-2.853	0.0181107	0.15945
Os02g0761600	--	6.65	6.81	15.45	40.05	29.03	47.45	6.71	5.08	6.64	32.08	23.28	30.75	3.27	3.1	3.15	2.85	4.91	4.86	2.01106	1.83612e-08	1.49764e-06	2.22412	2.43959e-11	6.21884e-09	0.406678	0.353371	0.735957
Os02g0763200	FUT1	116.05	124.57	56.72	28.48	29.31	30.72	125.13	124.69	53.72	37.33	51.09	41.62	116.34	28.1	107.83	30.26	26.45	22.66	-1.7482	0.000161876	0.00308129	-1.22293	0.00354951	0.0388825	-1.6683	0.00192102	0.0384045
Os02g0763900	FT1	56.91	53.6	33.74	17.02	19.22	19.78	61.87	57.34	27.74	25.8	24.33	26.91	43.56	16.31	40.48	16.57	18.89	21.64	-1.36456	0.0011276	0.0142251	-0.931646	0.0178271	0.120228	-0.813478	0.0743168	0.351349
Os02g0764200	FUT1	4.2	4.37	1.37	0.72	0.39	0.61	3.56	3.92	1.45	0.67	1.11	0.67	3.41	0.27	3.3	0.33	0.46	0.03	-2.53084	0.000105683	0.00218749	-1.86588	0.000639768	0.0109569	-3.08953	0.00212746	0.0411791
Os02g0764400	FT1	4.43	4.93	1.94	0.33	0.54	0.97	4.5	4.97	1.77	1.18	1.63	1.29	4.76	0.47	3.44	0.54	0.5	0.37	-2.61855	6.9584e-05	0.0015605	-1.45495	0.00423417	0.0440064	-2.62034	0.000928486	0.0234422
Os02g0764700	ERF110	37.96	43.24	5.15	0.94	1.29	2.47	40.86	44.69	1.2	1.83	0.61	2.07	13.6	0.76	17.75	0.45	1.36	1.38	-4.19946	6.16585e-08	4.22613e-06	-4.26566	1.70831e-05	0.000647931	-3.33139	0.000291844	0.0103329
Os02g0767150	--	4.13	3.81	8.11	4.91	4.63	6.25	3.89	3.34	9.36	4.19	7.53	5.66	4.89	3.5	4.05	1.96	1.31	2.25	-0.0235621	0.747598	0.91387	0.0671142	0.923378	0.972271	-1.17225	0.00258281	0.0467587
Os02g0767300	FLS	1.44	1.23	0.16	0	0.4	0	1.95	1.13	0	0.15	0	0.09	3.5	0.46	3.48	0.06	0.41	0.19	-2.82273	0.061131	0.233087	-3.68182	0.0231196	0.142547	-3.49476	0.000389565	0.01262
Os02g0767400	At5g35370	1.88	3.65	1.41	0.1	0.49	0.23	2.59	2.7	1.36	0.45	0.8	0.55	8.78	0.78	7.46	0.22	0.26	0.47	-3.08124	2.51463e-05	0.000678852	-1.88536	0.000107403	0.00273489	-4.16316	1.58295e-07	3.84395e-05
Os02g0768600	PPA6	14.88	12.73	39.76	54.15	45.32	49.64	13.95	13.85	40.06	41.01	44.21	39.58	15.18	51.52	17.15	44.69	53.18	62	1.1462	0.00122523	0.0151669	0.878985	0.0186724	0.123714	0.931017	0.0557171	0.302754
Os02g0768750	jade3	7.42	14.91	4.06	0.1	5.28	7.1	12.72	15	11.29	5.52	4.04	8.58	6.14	6.77	5.13	7.86	0.41	2.15	-1.08037	0.281575	0.585843	-1.10467	0.00332964	0.0370661	-0.791844	0.273846	0.658788
Os02g0769800	MEKK1	109.12	74.8	23.37	23.2	13	13.59	87.7	77.18	19.19	22.8	18.37	21.25	67.89	13.78	67.32	14.99	20.39	16.15	-2.05772	0.000713819	0.0100048	-1.56017	0.00533693	0.0517352	-1.53173	0.00955594	0.107589
Os02g0770500	WRKY9	4.51	3.88	0.99	0.2	0.64	0.23	4.2	4.45	1.84	0.62	0.54	0.48	8.26	1.04	9.14	1.83	0.97	0.11	-3.13198	6.54152e-05	0.00148641	-2.67725	9.27608e-07	6.13994e-05	-2.66375	0.00299046	0.0514455
Os02g0771100	COP1	35.67	32.01	31.32	11.51	10.75	13.03	34.17	29.81	23.05	20.03	24.92	26.29	24.13	13.63	25.34	13.97	12.84	15.95	-1.48817	1.27271e-05	0.000392364	-0.288825	0.1984	0.515122	-0.561378	0.111957	0.429448
Os02g0771400	DSP2	64.96	48.72	6.32	4.6	5.32	4.07	51.34	54.75	4.61	3.31	4.51	3.67	44.82	4.75	47.84	2.64	3.32	0.93	-3.10057	3.18578e-05	0.00083047	-3.2682	2.3524e-05	0.000839302	-3.82149	1.66715e-06	0.000221271
Os02g0771800	--	42.6	40.97	33.4	21.31	18.1	18.49	36.18	41.44	33.08	29.1	37.17	34.67	35.2	29.19	35.29	42.09	24.73	33.14	-1.0145	0.00468045	0.0403994	-0.133157	0.358204	0.693492	0.00404683	0.924263	0.97262
Os02g0772000	At4g08350	8.75	6.8	6.95	3.69	3.67	3.71	6.76	7.5	6.43	3.58	4.36	5.31	3.39	3.24	4.36	2.43	1.41	2.17	-1.02327	0.00546928	0.0448983	-0.642941	0.0156002	0.109373	-0.870754	0.0233436	0.184683
Os02g0773200	--	9.36	10.87	1.86	131.95	136.72	203.63	10.71	8.9	1.56	132.36	62.8	96.73	18.94	5.96	20.2	34.69	35.39	38.69	4.41824	1.95426e-11	3.22632e-09	3.78533	1.58802e-06	9.48578e-05	1.27008	0.0202181	0.169685
Os02g0773400	CNGC20	15.84	14.43	22.24	14.76	15.91	20.51	17.51	15.77	21.71	23.8	30.34	28.24	9.76	10.26	11.26	33.13	18.39	17.58	-0.037012	0.825466	0.93649	0.583125	0.0144957	0.10407	1.14345	0.00268226	0.0477354
Os02g0774200	--	56.14	58.07	9.72	7.19	15.26	9.75	43.96	38.08	9.07	14.18	11.67	9.1	25.46	7.95	41.75	6.46	10.62	7.36	-1.94439	0.00534415	0.0442626	-1.38232	0.0184609	0.122763	-1.62072	0.00957337	0.107641
Os02g0774300	HSP70-10	100.87	101.43	249.92	277	270.71	380.49	108.58	93.73	185.04	262.14	255.67	235.1	98.32	165.48	88.56	106.39	125.96	142.48	1.03741	0.00332978	0.0316822	0.95884	0.000366288	0.00717242	0.0891863	0.912486	0.968065
Os02g0775100	MTP3	8.63	8.98	14.77	69.06	73.11	87.48	8.14	7.14	14.85	69.34	36.59	51.75	4.99	28.39	5.96	16.75	24.89	27.03	2.82626	7.55923e-23	1.03831e-19	2.38773	7.04734e-10	1.20215e-07	0.803683	0.178097	0.53836
Os02g0776700	--	40.42	39.97	37.34	16.97	20.93	20.72	45.01	40.09	37.25	24.65	34.2	31.95	39.2	33.68	37.15	38.62	28.27	32.97	-1.00602	0.00431415	0.0380746	-0.43025	0.058583	0.253731	-0.139918	0.575216	0.869073
Os02g0777100	dennd5b	41.14	41.01	23.58	15.63	15.34	13.98	31.53	39.29	27.91	16.87	17.08	22.86	30.92	23.31	25.58	25.2	14.47	11.11	-1.23399	0.00392835	0.0356113	-0.797344	0.00455847	0.04631	-0.652309	0.149425	0.494518
Os02g0777800	RIPK	80.5	96.82	10.83	4.84	11.37	7.99	83.7	90	8.66	15.61	6.97	10.95	58.31	8.21	57.5	8.96	9.61	5.69	-2.9588	5.51268e-05	0.00129569	-2.44326	0.00114885	0.0171338	-2.35392	0.00032304	0.0111114
Os02g0778200	OVA2	12.04	9.48	34.59	48.94	34.13	37.78	10.63	9.09	30.86	39.83	27.68	39.91	8.53	26.92	12.42	21.63	21.56	32.33	1.10689	0.00505644	0.0426931	1.08662	0.0166849	0.114392	0.657737	0.355921	0.738026
Os02g0778400	Os02g0778400	35.32	30.4	58.88	19.56	29.07	26.68	33.74	28.01	40.35	20.06	19.16	23.68	37.39	5.07	35	5.72	7.86	5	-0.726391	0.0789812	0.274647	-0.698851	0.000925248	0.0145456	-2.0597	0.00213209	0.0411791
Os02g0778500	FAP2	10.79	8.43	7.49	5.56	4.03	4.94	8.38	7.3	7.16	6.06	8.02	5.34	11.2	1.85	8.65	2.64	1.04	0.65	-0.878345	0.0319243	0.151877	-0.234019	0.271554	0.604811	-2.32526	0.00108666	0.0260993
Os02g0780500	SRL2	2.06	1.61	1.83	0.56	0.53	0.57	1.7	2.36	1.68	0.8	0.78	0.75	1.65	1.1	2.03	0.88	0.78	0.64	-1.72825	5.61141e-05	0.0013144	-1.30072	0.000358704	0.00705616	-1.05538	0.0211774	0.174719
Os02g0780700	DAGLB	61.64	55.03	32.88	10.57	11.85	15.1	51.81	52.14	29.72	22.83	25.35	24.86	26.49	17.26	31.17	16.99	13.6	13.78	-1.9949	7.4863e-06	0.000251538	-0.871917	0.0112004	0.0872145	-0.755766	0.037406	0.243801
Os02g0782300	--	15.74	12.43	24.85	183.62	168.97	163.72	12.55	11.33	20.47	162.35	66.11	127.4	16.72	63.74	18.77	58.62	77.39	102.32	3.28363	8.86723e-31	3.80615e-27	3.0043	2.47759e-12	8.1682e-10	1.26411	0.0194276	0.165789
Os02g0782500	HSP18.6	87.31	80.3	9.22	1828.65	1940.87	2149.43	66.67	63.88	7.1	1301.39	803.44	1017.36	21.69	26.02	41.61	125.35	311.95	269.01	5.06491	3.89784e-12	7.56204e-10	4.50348	5.45069e-08	5.4967e-06	2.98325	1.31149e-09	8.14313e-07
Os02g0783625	LKR/SDH	216.82	164.47	64.27	57.45	61.07	41.17	206.9	191.36	77.24	80.46	122.58	96.74	198.56	104.68	235.66	145.11	152.47	195.54	-1.48035	0.00604634	0.0483872	-0.665541	0.0884906	0.324882	-0.128079	0.699453	0.911018
Os02g0785800	RPL35AA	78.77	81.08	243.6	456.99	268.65	307.56	75.39	67.84	232.52	260.62	288.82	257.63	97.12	308.83	96.76	240.81	360.45	340.3	1.35666	0.000525703	0.007859	1.10292	0.00603824	0.0566438	0.905327	0.0624752	0.320638
Os02g0786200	--	42.67	44.57	23.65	9.38	11.32	15.89	42.75	44.74	28.93	17.16	24.93	23.1	25.77	21.14	24.33	24.26	13.46	19.45	-1.59961	0.00067752	0.00960188	-0.836616	0.00840978	0.0720325	-0.317429	0.30948	0.696274
Os02g0787250	--	1.06	1.05	1.05	0.81	0.7	0.3	1.23	1.14	1.49	0.46	0.31	0.24	0.55	0.54	0.15	0.12	0.21	1.28	-0.803935	0.25407	0.5545	-1.93425	0.000175918	0.00405669	0.376721	0.71885	0.919727
Os02g0787600	GLR2.9	3.88	4.16	2.03	0.14	0.95	0.61	3.65	3.69	1.27	0.63	0.65	0.67	2.05	0.45	2.7	0.84	0.82	0.92	-2.56646	0.000220339	0.00394751	-2.14254	7.59179e-05	0.00210101	-1.01114	0.121582	0.447722
Os02g0787700	--	0.87	0	0.34	0	0.15	0	0.42	0.52	0.25	0	0	0.06	0	0.19	0.08	0	0.36	0	-3.01197	0.126135	0.367344	-4.30986	0.00153048	0.0212796	0.415037	0.845677	0.951335
Os02g0787966	--	2.33	2.32	3.65	0.68	0.78	0.31	2.13	1.93	2.31	1.07	1.11	1.16	1.76	0.33	2.02	1.16	1.16	0.56	-2.22936	6.01654e-05	0.00138752	-0.931445	0.00406837	0.0427497	-0.51307	0.476148	0.823276
Os02g0788800	AVT1A	29.53	26.11	9.4	41.56	38.31	37.93	22.11	26.77	13.94	36.83	27.97	40.69	19.95	20.64	25.6	53.64	37.51	63.82	0.85694	0.178692	0.451813	0.74781	0.241044	0.569076	1.2273	0.000854396	0.0220752
Os02g0789600	CYPRO4	47.06	57.48	13.51	6.08	10.42	8.3	45.85	44.89	8.69	13.54	11.72	12.25	25.24	13.97	28.12	11.87	13.27	12.24	-2.25099	0.000192139	0.00353205	-1.40641	0.0148725	0.105751	-0.848983	0.0328521	0.22568
Os02g0789700	At1g43190	1.86	2.36	1.79	1.18	0.63	0.31	1.45	1.71	0.93	0.51	1.76	0.9	1.71	0.53	1.45	0.3	0.37	0.19	-1.5033	0.00975425	0.0678451	-0.367618	0.331758	0.668213	-2.10121	0.00114875	0.0270779
Os02g0794000	--	39.83	33.52	15.16	12.38	8.06	8.23	36.19	32.64	11.77	9.18	14.91	12.37	25.18	11.32	24.98	13.76	11.02	15.41	-1.6263	0.00154548	0.0181561	-1.14447	0.01322	0.0977305	-0.613281	0.138395	0.475589
Os02g0794600	COX17-1	14.59	14.01	22.14	29.49	21.81	27.96	14.65	11.26	9.99	24.6	32.53	29.57	28.93	17.19	30.26	12.81	20.29	22.13	0.643469	0.0176806	0.101493	1.27205	0.00228122	0.0283598	-0.467743	0.277288	0.662066
Os02g0794900	FH7	16.33	18.09	9.36	3.83	5.11	6.9	15.12	19.77	12.4	8.35	8.57	12.3	13.43	6.8	11.93	10.43	3.53	4.12	-1.4667	0.00234009	0.0244467	-0.694579	0.0297268	0.166108	-0.830873	0.0860136	0.376773
Os02g0796000	CPL4	0.93	0.74	1.8	3.61	3.83	4.56	0.7	0.96	1.86	4.78	4.46	3.87	0.51	0.84	0.5	2.85	1.96	4.13	1.79003	3.32492e-05	0.000858454	1.89702	6.24501e-06	0.00028626	2.27275	6.63789e-05	0.00351598
Os02g0796300	CAF1-7	19.23	25.12	18.41	45.19	57.92	52.84	21.99	19.07	15.59	47.56	32.94	39.07	27.82	23.19	23.5	24.53	32.37	41.22	1.31317	0.000371485	0.00596652	1.07771	0.0166368	0.114154	0.397113	0.304688	0.691711
Os02g0797400	MCM5	10.9	10.63	19.88	9.42	15.24	15.12	10.72	10.79	16.08	8.69	5.85	7.64	7.55	5.8	7.53	3.85	3.27	2.84	-0.0579359	0.836356	0.93649	-0.76109	0.00487397	0.0485373	-1.0679	0.00240964	0.0447115
Os02g0797700	TMN11	127.42	150.1	155.52	88.62	99.96	99.7	137.95	146.53	134.82	86.88	87.96	98.89	135.74	53.1	108.87	41.11	28.13	42.21	-0.58703	0.0739244	0.262811	-0.615229	0.00652454	0.0599108	-1.41751	0.00131275	0.0296799
Os02g0798100	GNT2	34.3	37.76	21.8	10.99	12.49	12.66	34.07	33.02	15.23	15.39	12.77	14.56	29.23	8.75	22.9	6.63	4.73	6.08	-1.37691	0.00129552	0.0158317	-0.946331	0.0208957	0.133442	-1.80357	0.00035624	0.0118348
Os02g0798200	SIRP1	4.69	3.29	2.98	2.36	1.03	0.69	3.1	3.79	3.34	1.09	1.51	1.16	4.04	3.42	5.38	2.34	3.34	3.25	-1.42561	0.0206132	0.113033	-1.444	8.93026e-05	0.00237174	-0.523913	0.234793	0.613831
Os02g0799100	SGO1	3.55	2.25	3.89	2.12	1.3	1.61	3.62	3.78	5.28	1.22	2.37	2.17	1.57	1.24	2.06	1.55	1.34	0.46	-0.945938	0.0411552	0.179617	-1.13841	0.000203757	0.00453356	-0.539761	0.35071	0.733227
Os02g0799300	--	13.68	13.38	11.33	35.5	14.83	23.96	12.69	13.16	11.09	27.5	29.66	33.23	9.13	9.55	9.85	32.27	28.1	28.22	0.952437	0.0248699	0.128919	1.29098	7.75926e-05	0.00213517	1.63466	1.80348e-07	4.2286e-05
Os02g0799600	--	10.93	10.92	2.7	105.14	44.63	25.87	8.17	7.3	7.91	20.45	18.84	19.38	6.39	6.85	10.88	25.98	41.08	18.89	2.83883	6.65268e-05	0.00150195	1.32735	8.2356e-05	0.00223751	1.83327	0.000167845	0.00683799
Os02g0799700	--	13.7	13.54	8.71	50.72	39.44	16.8	13.01	15.71	22.38	53.29	18.06	38.18	29.73	61.37	36.29	56.78	88.21	73.59	1.57301	0.00224959	0.0237105	1.09993	0.0267841	0.156687	0.778909	0.0469387	0.276938
Os02g0800000	Cbwd1	17.53	15.06	31.47	29.94	26.43	31.54	15.29	13.94	27.44	35.37	40.8	37.58	17.26	30.59	19.54	31.48	34.42	39.64	0.456603	0.0603733	0.231079	1.00521	5.08924e-05	0.0015253	0.647183	0.0586879	0.310282
Os02g0801300	CYCB1-2	7.75	14.17	5.01	2.03	4.43	3.67	9.11	14.69	6.79	3.73	2.31	5.46	5.5	8.18	3.79	14.62	2.71	4.47	-1.41058	0.00524978	0.0437873	-1.41143	0.0012463	0.0182297	0.319449	0.598515	0.872764
Os02g0802400	Hpcal4	19.99	16.75	28.13	30.91	22.25	20.26	21.41	18	25.55	37.03	40.64	38.41	28.09	44.13	29.73	62.53	75.33	69.57	0.178622	0.384963	0.691131	0.837496	0.000556776	0.00986062	1.02476	0.00161233	0.0341847
Os02g0802500	AVP1	73.97	83.01	137.1	104.98	183.14	128.93	64.5	72.62	116.54	214.67	155.46	202.16	88.4	1431.21	105.95	962.71	823.05	901.39	0.504012	0.117514	0.352123	1.17385	0.000168345	0.00392606	0.72514	1	1
Os02g0803300	At5g35200	139.39	126.76	42.71	16.05	17.77	15.84	127.43	133.03	35.85	20.29	18.04	18.84	108.51	16.74	93.17	11.75	7.37	6.58	-2.6368	9.82321e-07	4.44426e-05	-2.37378	1.35083e-05	0.000536966	-3.08726	9.5056e-07	0.000148239
Os02g0804500	DJA6	6.26	6.63	12.12	19.22	26.14	27.23	6.55	6.12	8.87	26.3	13.7	22.6	4.51	7.46	3.65	6.52	8.02	8.95	1.53727	1.18139e-06	5.26172e-05	1.53914	6.20189e-05	0.00179902	0.588652	0.135469	0.471285
Os02g0804900	RNR1	0	0.36	0.42	0.46	0.17	0	0.22	1.56	0.52	0.12	0	0.13	0.17	0	0	0.29	0	0	-0.308122	0.908458	0.959745	-3.20163	0.00394625	0.041977	0.770518	0.828059	0.951335
Os02g0805100	IAA9	24.76	23.97	75.07	65.16	130.06	103.15	25.44	24.4	78.44	104.75	51.54	83.02	29.83	161.24	27.03	93.55	99.42	155.65	1.26909	0.00212267	0.0227498	0.899584	0.0517255	0.235818	0.676666	0.26135	0.644695
Os02g0805200	Os02g0805200	40.97	36.56	107.3	276.73	162.43	260.86	35.58	33.79	78.26	228.76	192.4	229.74	31.2	82.76	28.85	280.14	299.13	277.01	1.9212	7.72748e-07	3.67018e-05	2.14045	6.93097e-12	2.04864e-09	2.58399	6.99404e-09	3.12671e-06
Os02g0805250	SPT	17.37	12.92	16.18	28.73	25.51	19.73	11.68	11.89	17.01	30.7	35.68	32.2	12.49	39.13	18.58	53.37	64.96	91.22	0.670641	0.0261566	0.132692	1.28053	2.48042e-10	4.75119e-08	1.57775	0.000791638	0.0210104
Os02g0805800	sll0005	6.18	4.57	11.16	53.82	35.5	40.49	4.84	5.1	9.94	42.59	19.95	34.93	5	8.26	3.55	12.03	15.5	22.82	2.56674	1.84809e-13	4.73595e-11	2.29364	3.67088e-08	3.98302e-06	1.58267	0.00119092	0.0277486
Os02g0806350	--	60.86	73.38	42.99	33.77	36.23	39.87	54.3	57.56	48.6	33.28	42.6	35.98	56.89	22.43	53.79	16.26	15.35	19.33	-0.689825	0.0986362	0.315733	-0.520519	0.0268538	0.156935	-1.38575	0.00198408	0.0393311
Os02g0806500	--	4.61	4.46	0.43	0.04	0	0.07	4.19	4.1	0.28	0.09	0.02	0.08	6.37	0.18	5.49	0.05	0.02	0.02	-6.43235	4.37884e-09	4.24786e-07	-5.49522	9.73001e-08	9.09027e-06	-7.06369	2.70966e-09	1.46536e-06
Os02g0806600	EPSIN2	166.35	169.13	84.51	21.83	53.79	51.74	162.72	187.83	92.82	66.7	58.22	70.69	94.67	41.8	86.96	54.04	20.98	26.99	-1.72144	0.00386597	0.0351572	-1.18053	0.00200291	0.0258731	-1.13111	0.0224443	0.180378
Os02g0806900	Os02g0806900	1043.39	983.88	98.17	38.06	55.82	31.28	1124.07	1144.3	117.76	50.55	39.5	43.99	756.04	99.31	806.47	102.03	60.88	44.73	-4.08592	4.32964e-08	3.08456e-06	-4.15394	1.78748e-08	2.09172e-06	-3.00061	9.3768e-06	0.000820874
Os02g0807100	SS4	19.27	15.13	5.49	4.33	3.34	3	14.1	14.85	4.49	5.23	4.47	6.2	6.9	3.46	7.07	10.03	6.23	5.2	-1.90247	0.00137561	0.0165861	-1.07255	0.0332731	0.17859	0.300078	0.378299	0.756135
Os02g0807200	WAK1	10.94	15.84	0.62	0.04	1.14	1.01	13.46	14.1	0.79	0.89	0.99	0.52	2.85	0.4	3.97	0.39	0.37	0.36	-3.64517	0.00054999	0.00815462	-3.56224	3.06118e-05	0.00101961	-2.6885	0.000538624	0.0159965
Os02g0807300	--	4.64	4.54	1.3	1.26	1.16	0.78	4.42	4.76	1.15	0.77	0.88	0.48	5.74	0.79	5.9	1.23	0.07	0.72	-1.71149	0.0172395	0.0998797	-2.27791	0.00131868	0.0190053	-2.6214	0.00541199	0.0757141
Os02g0807900	WAK4	15.15	13.53	4.9	2.33	6.79	5.07	13.41	13.77	4.31	16.9	6.02	12.83	4.95	0.97	4.59	0.62	0.89	1.1	-1.24273	0.0435497	0.186466	0.183049	0.992786	0.996683	-2.00964	0.00212911	0.0411791
Os02g0808800	CCR1	9.18	8.18	58.4	16.35	52.59	23.03	6.97	9.19	19.46	92.04	9.86	59.55	5.68	130.26	9.08	48.71	50.5	197.3	0.279727	0.429883	0.729625	2.18033	0.00256207	0.0308881	1.03183	1	1
Os02g0810100	ankrd13c	53.62	58.97	46.35	10.5	19.7	20.38	68.12	63.07	40.57	29.52	36.43	28.63	56.25	21.94	50.01	18.7	17.91	20.62	-1.65184	0.000154106	0.00295633	-0.860787	0.00982101	0.0800221	-1.16355	0.00833008	0.098902
Os02g0810200	KIN10A	0.76	1.41	1.18	0.41	0.93	0.5	0.69	0.72	1.44	0.23	0.24	0.38	0.13	0.09	0.33	0.09	0.04	0.08	-0.864455	0.177041	0.44956	-1.74543	0.000258409	0.00544231	-1.38904	0.192546	0.558223
Os02g0810500	TBC1D15	3.07	2.68	1.11	0.14	0.58	0.43	3.21	3.88	1.14	0.35	0.16	0.48	3.08	0.13	2.15	0.31	0.32	0.07	-2.57657	0.000678828	0.00961645	-3.05539	1.55358e-05	0.000601215	-2.93681	0.00437523	0.06605
Os02g0811200	WAK5	0.97	0.57	0.11	0.03	0.09	0	1.08	0.63	0.05	0	0.07	0	0.49	0.39	0.75	0	0.03	0.02	-3.78136	0.00385943	0.035107	-4.65208	0.0019629	0.0254811	-5.0268	0.000177604	0.00714645
Os02g0811800	CCR1	16.93	11.3	147.33	73.41	303.71	123.1	11.41	11	77.66	344.08	68.89	222.45	5.28	732.68	5.39	317.37	324	622.95	1.5106	0.0251799	0.129685	2.6667	0.000329904	0.00660329	0.766248	1	1
Os02g0812500	PP2B12	4.88	4.03	2.62	1.05	1.76	0.82	4.7	5.36	0.88	3.81	1.35	2.65	2.27	0.79	2.87	0.89	1.42	2.33	-1.66735	0.00393708	0.0356622	-0.486218	0.384394	0.716874	-0.353907	0.573397	0.869073
Os02g0813166	PP2B2	3.14	3.67	7.33	4.13	10.33	8.16	3.48	1.81	7.38	13.91	10.47	12.77	6.63	18.02	9.79	9.51	14.52	19.88	0.677817	0.111159	0.33999	1.55195	0.00102073	0.015673	0.350464	0.460088	0.813151
Os02g0813800	LUH	7.81	6.64	8.09	31.64	26.92	40.61	6.96	6.95	5.31	26.9	17.15	25.26	4.76	5.41	4.92	3.27	5.58	5.03	2.13742	3.37751e-09	3.39124e-07	1.85046	1.57412e-05	0.000606426	-0.120585	0.451658	0.808965
Os02g0814000	DESI1	180.48	194.2	99.32	898.52	853.58	788.06	149.71	160.65	101.88	499.11	263.31	376.97	118.27	53.17	122.86	71.43	138.4	133.99	2.42196	2.45245e-08	1.91397e-06	1.46671	0.00368017	0.0398805	0.224366	0.690816	0.911018
Os02g0814300	--	3.87	2.45	6.82	24.52	17.64	24.84	2.96	3.79	9.42	19.78	13.45	15.98	2.97	10.41	4.05	7.05	17.45	17.34	2.3502	3.20252e-09	3.25359e-07	1.60563	0.000329074	0.00660209	1.26331	0.033096	0.226418
Os02g0815900	ALE2	11.15	12.43	25.21	36.77	34.59	44.2	11.49	11.47	21.97	39.36	28.91	33.5	7.63	14.87	8.1	16.34	15.42	20.01	1.24398	6.62726e-05	0.00149917	1.17956	0.000213264	0.00469634	0.758585	0.0547603	0.300338
Os02g0816300	CLASP	1.42	1.32	2.24	10.61	4.35	7.39	1.34	1.05	1.66	8.1	10.66	11.34	0.37	0.69	0.68	10.04	7.24	6.66	2.16606	6.95634e-07	3.36442e-05	2.89377	1.30649e-24	2.13313e-21	3.78226	1.76168e-12	2.27182e-09
Os02g0817000	CHR4	11.17	11.86	13	10.87	19.54	28.32	11.42	10.38	15.45	26.16	23.1	28.51	11.85	14.73	11.33	19.92	10.5	14.49	0.704899	0.0706153	0.255598	1.06197	1.54517e-05	0.000598637	0.244458	0.521504	0.839654
Os02g0817500	KOB1	0	0	0.46	1.67	1.62	1.6	0.04	0.08	3.42	1.81	2.25	1.55	0	1.18	0.04	1.53	2.21	1.46	3.41013	0.00116756	0.0145931	0.664251	1	1	2.09163	0.0785924	0.360679
Os02g0817800	TBP1	11.19	10.41	12.79	12.41	15.23	19.21	8.97	9.34	11.98	19.68	21.15	20.49	6.86	9.15	8.22	9.64	8.68	10.31	0.44606	0.0937203	0.30586	1.01752	7.10147e-06	0.000315399	0.240733	0.408534	0.780975
Os02g0818000	guaB	0.76	1.03	0.63	1.8	1.8	0.26	1.3	1	1.1	1.61	1.39	2.14	0.15	0.83	0.41	1.13	8.57	3.72	0.673594	0.416823	0.719153	0.596234	0.349445	0.685672	3.27123	0.000158182	0.00659661
Os02g0818900	--	10.32	13.37	20.45	260.06	102.8	353.76	9.33	9.52	14.3	236.6	345.48	273.83	2.19	0.38	3.18	17.04	22.23	13.85	4.02105	1.82637e-17	8.36211e-15	4.69038	2.44575e-94	4.19288e-90	3.20762	3.53543e-06	0.000393819
Os02g0819300	APUM1	127.03	127.28	51.74	24.26	33.3	38.53	135.54	140.03	53.25	45.03	50.98	52.7	86.57	44.23	85.72	47.85	29.03	40.05	-1.67131	0.00106879	0.0136132	-1.1448	0.00810744	0.0701792	-0.888855	0.0255868	0.195466
Os02g0819400	LPA1	969.31	824.97	245.23	62.49	118.25	82.51	987.57	924.9	202.88	108.95	80.23	101.59	524.75	112.38	538.83	97.99	81.53	66.25	-2.95372	6.76341e-07	3.28836e-05	-2.86295	2.39578e-06	0.000132064	-2.25846	7.82063e-05	0.0039372
Os02g0819450	--	2.11	1.58	0.2	0.07	0.23	0.26	2	2.3	0.17	0.35	0	0.22	0.75	0.2	0.61	0.15	0.28	0	-2.79627	0.00403133	0.0362482	-2.97124	0.011238	0.087311	-1.85914	0.10843	0.42274
Os02g0819500	OTU9	130.82	106.52	100.69	33.53	33.24	32.97	114.71	128.12	100.84	62.22	62.22	69.08	77.11	59.15	76.25	56.72	46.22	49.37	-1.76091	3.25945e-07	1.78511e-05	-0.828541	0.00183114	0.0242503	-0.48052	0.105114	0.417485
Os02g0821400	CRCK2	10.51	16.43	3.49	1.83	1.67	2.52	12.08	13.38	5.14	5.28	3.65	4.06	8.93	4.8	11.08	6.18	7.31	6.11	-2.33766	0.000200658	0.00366316	-1.23613	0.00949778	0.0783132	-0.340068	0.39561	0.769666
Os02g0822000	At1g76660	57.27	72.84	30.69	23.58	14.79	13.85	62.92	67.92	28.23	24.29	30.01	28.85	40.65	18.05	49.13	26.29	21.48	23.65	-1.62259	0.00040962	0.00645819	-0.935874	0.0168873	0.11525	-0.594359	0.11223	0.42971
Os02g0822600	RPL9	4.46	7.18	12.41	25.15	12.33	16.42	5.06	4.46	11.73	15.12	20.1	20.36	5.55	14.1	4.4	43.24	36.2	26.88	1.16425	0.00190125	0.0209792	1.3871	6.43555e-05	0.00185114	2.1443	2.46757e-05	0.00172365
Os02g0822900	PUB33	1.43	1.62	1.36	0.24	0.45	0.67	1.79	1.59	1.17	0.84	0.72	0.41	1.08	1.43	1.08	1.48	0.93	0.93	-1.69717	0.00372069	0.0342699	-1.20767	0.00977705	0.0797776	-0.104136	0.774881	0.92912
Os02g0824100	CYP714C3	1.75	2.46	0.72	0	0.1	0	1.79	2.75	0.38	0.12	0.17	0.1	0.99	0.12	0.66	0.08	0	0	-5.62352	6.12314e-06	0.000213079	-3.65711	4.75787e-05	0.00144238	-4.46761	0.00452309	0.0674621
Os02g0827200	SUT4	26.84	29.08	18.21	6.15	8.49	10.19	26.51	28.58	16.09	11.23	9.1	13.56	16.59	4.84	15.36	5.18	2.86	2.22	-1.57797	0.000351616	0.00571151	-1.07061	0.00461821	0.0466268	-1.84228	0.000933602	0.0235182
Os02g0828200	--	0.72	0.69	2.04	2.23	1.66	0.87	0.62	0.24	3.71	2.12	2.71	2.29	1.11	2.02	0.47	2.54	5.11	6.88	0.464365	0.317216	0.625022	0.639683	0.360677	0.69557	2.01297	0.00130019	0.0294716
Os02g0830801	--	2.36	7.51	2.15	0.09	2.45	3.64	4.67	7.42	5.55	2.23	1.95	3.89	2.35	2.78	1.19	4.48	0.52	0.5	-0.959758	0.32398	0.633238	-1.12821	0.00372603	0.0402072	-0.200493	0.754923	0.921818
Os02g0831800	HSK	5.99	5.03	15.81	21.36	16.67	16.43	5.6	5.54	18.21	17.12	21.41	19.48	8.57	22.67	9.71	18.5	29.64	36.69	1.02135	0.00488878	0.041729	0.982941	0.0177155	0.119711	1.05071	0.0267015	0.20042
Os02g0833600	--	9.04	8.24	8.74	33.67	7.08	8.55	7.45	6.25	11.06	10.01	17.48	12.81	11.11	21.16	13.99	33.64	43.63	38.32	0.921967	0.120747	0.358151	0.702769	0.0456869	0.217966	1.32118	0.000363574	0.0119572
Os02g0834300	--	1.06	0.92	6.72	16.7	6.61	10.99	1.01	1.57	5.31	6.47	8.86	7.43	0.44	4.76	0.38	1.62	3.39	4.18	1.97912	0.00165813	0.0190638	1.5284	0.00503993	0.0496278	0.7198	0.399935	0.772917
Os03g0100200	ATP1	14.7	13.66	3.11	820.01	747.91	624.13	9.3	12.56	8.91	403.65	178.24	285.86	4.96	19.35	7.39	36.14	60.52	71.08	6.12216	1.3419e-23	2.19426e-20	4.81768	3.43931e-24	4.36754e-21	2.40367	8.28921e-06	0.000752527
Os03g0100300	--	4.11	4.27	9.19	10.47	10.97	15.63	4.24	4.61	7.63	13.61	13.61	13.69	8.04	6.74	6.21	6.03	9.87	8.95	1.07714	0.00203678	0.0220634	1.31174	5.37407e-07	3.94563e-05	0.243544	0.552675	0.860153
Os03g0103200	AZI1	9.75	11.48	2.1	1.75	3.28	1.36	12.61	10.79	4.78	0.92	2.26	1.64	17.94	1.64	17.93	3.31	2.02	0.78	-1.8683	0.0127361	0.0814877	-2.54757	9.45592e-06	0.000400265	-2.61803	0.00155145	0.0333453
Os03g0104100	BIPP2C2	6.3	4.38	1.33	1.08	0.59	0.22	3.92	3.95	1.61	0.93	0.84	0.5	3.17	0.72	3.17	1.02	1.53	1.36	-2.66778	0.000462281	0.00709941	-2.06219	0.00025267	0.00535763	-0.8525	0.179531	0.540119
Os03g0105800	--	1.92	1.94	5.01	6.56	3.58	6.29	2.95	2.56	5.47	7.5	9.8	7.68	3.36	3.65	3.39	2.77	4.24	4.04	0.889326	0.0505132	0.206178	1.1859	1.08442e-05	0.000451782	0.0874628	0.903192	0.964431
Os03g0107700	EL2	700.91	666.83	262.5	1514.21	581.53	780.97	596.95	663.97	284.83	1072.2	953.28	966.4	305.03	172.59	368.61	910.49	1456.1	977.4	0.819335	0.160994	0.425325	0.952745	0.114964	0.378979	1.98245	1.2524e-05	0.00103428
Os03g0107900	Os03g0107900	4.71	5.24	4.72	1.23	2.05	1.85	3.81	4.71	3.94	3.37	5.15	4.84	4.08	1.64	3.12	1.19	0.88	2.02	-1.51584	0.00082994	0.0111938	0.100616	0.907626	0.966813	-1.11195	0.0497602	0.28608
Os03g0109500	RPS17C	10.21	11.9	71.56	118.63	51.06	68.06	11.16	7.29	61.26	35.7	35.43	31.79	29.48	27.19	24.02	8.88	9.31	14.67	1.34379	0.0152449	0.0922134	0.368691	0.468289	0.780657	-1.29606	0.000690542	0.0190404
Os03g0110600	--	16.56	13.39	7.36	5.49	5.73	5.55	14.64	9.64	6.6	6.39	5.7	5.04	14.99	1.54	14.05	1.6	1.72	1.86	-1.15368	0.0171922	0.09969	-0.850148	0.034711	0.183342	-2.56156	0.000424648	0.0135214
Os03g0112101	ALPHA-ADR	28.88	50.5	20.61	2.72	22.15	22.58	37.45	52.56	36.5	19.8	12.66	24.52	25.29	17.95	16.55	25.14	2.3	6.09	-1.07538	0.151621	0.410401	-1.15072	0.00225952	0.028141	-0.834452	0.205607	0.575211
Os03g0112600	At3g51120	27.37	59.75	11.71	1.09	13.09	15.42	41.11	65.02	28.91	16.03	9.42	22.74	19.97	18.13	11.85	22.53	1.72	3.28	-1.73935	0.042909	0.184551	-1.48658	0.00201305	0.025904	-0.85948	0.23979	0.619359
Os03g0112700	Os03g0112700	187.64	158.7	103.27	67.47	50.78	60.1	174.35	160.43	99.24	82.36	87.25	92.96	136.81	79.01	124.01	62.41	44.7	54.76	-1.33396	0.00090837	0.0119879	-0.725059	0.0210974	0.134208	-1.06998	0.002207	0.0422366
Os03g0113700	HSP1	54.58	52.37	42.8	400.03	641.59	769.31	51.16	45.55	25.78	517.18	311.33	409.77	35.49	54.51	33.13	55.93	83.72	70.61	3.5961	5.52961e-19	3.39074e-16	3.3376	3.80697e-11	9.19223e-09	0.771992	0.0285309	0.208604
Os03g0114000	KIN14E	2.44	1.87	1.66	0.94	1	0.77	2.08	1.99	1.47	0.56	0.5	1	0.43	0.51	0.76	0.23	0.12	0.27	-1.13944	0.026111	0.132559	-1.42724	0.00257039	0.0309666	-1.45519	0.0579209	0.308707
Os03g0114100	--	0.83	1.14	1.79	8.04	3.36	2.58	1.21	1.33	1.74	5.19	0.79	3.38	2.67	11.54	6.53	8.6	16.76	11.39	1.89456	0.00341044	0.0322354	1.1289	0.169969	0.473811	0.825328	0.151805	0.499414
Os03g0114400	At2g46620	94.07	119.65	11.52	0.81	2.76	1.91	83.31	94.35	15.61	3.96	1.55	2.57	98.81	10	85.71	14.37	9.26	4.52	-5.36114	1.27262e-11	2.17416e-09	-4.58012	1.60909e-10	3.34164e-08	-2.78871	0.000125003	0.00556602
Os03g0114900	TIM23-2	77.34	78.79	98.63	73.26	62.23	87	52.56	56.79	77.2	60.45	76.67	67.93	81.69	34.95	69.41	24.05	22.94	28.31	-0.195398	0.697322	0.888144	0.136413	0.812734	0.933195	-1.30497	0.00221161	0.0422493
Os03g0115200	pno1	27.37	30.5	103.12	112.88	119.77	149.17	27.66	30.29	104.32	133.79	124.31	123.68	37.32	167.51	39.84	108.33	116.6	130.65	1.24592	0.00205552	0.022203	1.23435	0.00444139	0.0455661	0.539337	0.306063	0.692604
Os03g0115800	--	27.51	36.26	71.98	111.81	95.84	64.65	29.14	31.35	94.06	93.5	106.13	92.44	20.23	64.11	21.58	95.05	85.26	72.18	1.00424	0.00301565	0.0295033	0.918241	0.0206086	0.132348	1.25325	0.0105581	0.114379
Os03g0116300	--	112.89	137.95	68.44	13.19	35.85	40.94	121.99	117.38	62.2	37.61	44.44	35.96	101.39	7.56	77.76	5.99	5.61	3.77	-1.82715	0.00114081	0.0143692	-1.35358	0.000527406	0.00947756	-3.60261	1.05673e-06	0.000158175
Os03g0116333	--	1.07	1.14	0.72	0	0.12	0.18	1.19	0.68	0.42	0.52	0.21	0.59	0.38	0.09	0.6	0.06	0.17	0	-3.28787	0.00261442	0.026475	-0.79481	0.250574	0.57906	-2.21791	0.142657	0.482804
Os03g0118900	atxn10	2.12	2.44	9.92	11.17	10.72	17.11	2.13	2.23	9.64	9.87	13.3	11.74	3.27	4.08	2.32	4.31	2.37	3.52	1.42941	0.00281307	0.027967	1.31821	0.00895068	0.0752555	0.0769814	0.891123	0.960753
Os03g0119900	At1g07660	547.39	527.72	106.26	254.69	52	65.54	434.95	375.28	32.98	55.58	62.37	47.53	202.11	115.67	319.92	97.37	132.88	93.61	-1.66619	0.0229221	0.1219	-2.34924	0.00147787	0.0206739	-0.977508	0.0353766	0.236174
Os03g0121200	GSVIVT00037159001	5.46	4.58	23.6	42.55	55.66	63.94	2.95	3.57	51.73	42.87	29.56	36.83	1.41	12.22	2.08	6.78	10.34	15.88	2.26908	1.30153e-05	0.000400119	0.907435	0.216844	0.536702	1.07078	0.130453	0.463033
Os03g0122300	F3H-2	45.19	42.26	104.12	327.64	139.4	140.51	35.06	31.62	123.94	160.95	177.52	151.1	24.06	451.55	35.51	295.97	512.62	358.66	1.66513	8.82995e-05	0.00188917	1.36082	0.00196346	0.0254811	1.19138	0.138323	0.475589
Os03g0122500	-	4.06	2.12	0.58	0.61	1.04	1.89	1.9	2.46	0.23	1.49	1.48	1.57	0.61	0.73	0.75	2.46	2.18	4.79	-0.933274	0.310677	0.618024	-0.0158019	0.773363	0.933195	2.17375	0.00145656	0.0321508
Os03g0124300	At5g24010	168.05	207.97	133.15	70.05	106.47	115.48	189.09	196.03	111.04	113.21	108.81	110.93	148.36	60.1	133.09	53.01	36.73	48.66	-0.802179	0.0672973	0.248033	-0.5755	0.0708186	0.285162	-1.30325	0.00265864	0.0475422
Os03g0125000	RPL5	5.54	5.97	10.6	26.93	13.1	11.03	5.54	4.82	8.3	12.47	12.73	10.71	4.01	14.79	4.67	22.03	25.06	25.9	1.20749	0.0031165	0.0301628	0.944437	0.00115289	0.0171526	1.63688	0.00163928	0.0345464
Os03g0126600	--	1.59	1.98	4.74	6.66	5.32	4.37	1.67	2.03	5.57	6.81	8.5	7.73	3.59	8.38	2.85	5.67	6.3	11.36	0.97637	0.0146642	0.0898244	1.3135	0.0018375	0.0243253	0.654641	0.201416	0.570283
Os03g0126800	CIPK9	223.22	212.71	96.2	25.24	45.08	44.58	189.2	190.07	65.49	68.9	64.51	69.82	124.53	65.01	124.78	67.49	48.87	54.12	-2.2114	1.80634e-05	0.000521294	-1.12991	0.0134548	0.0989516	-0.882632	0.0224324	0.180367
Os03g0126825	--	45.5	32.35	23.88	12.47	8	7.5	31.61	27.53	11.36	12.27	14.36	12.38	24.28	11.47	28.72	9.92	16.15	12.92	-1.86279	3.44183e-05	0.000880947	-0.853779	0.0413219	0.204977	-0.725524	0.11698	0.439269
Os03g0126850	--	0.77	0.7	1.56	5.51	2.37	3.73	1.01	1.18	3.43	2.09	5.33	0.68	2.44	2.29	1.58	1.5	1.03	1.5	1.93798	0.000359566	0.00580496	0.527352	0.528028	0.815407	-0.64686	0.226904	0.604565
Os03g0127650	-	4.6	2.93	8.4	12.16	6.51	10.94	4.24	2.92	6.27	10.63	12.68	10.79	4.97	7.15	2.75	4.88	4.53	9.49	0.894338	0.0203166	0.111983	1.34431	1.52121e-05	0.000591357	0.345982	0.495942	0.829034
Os03g0128000	FLA10	0	0.15	0.36	0.8	1.15	2.09	0.03	0.1	2.04	1.49	1.6	0.86	0.06	0.55	0	0.29	0.85	0.67	2.98579	0.00116801	0.0145931	0.864158	0.370274	0.704786	1.56911	0.206785	0.576812
Os03g0128100	CALS1	6.54	6.34	5.54	30	27.34	29.74	4.86	5.8	8.06	31.55	19.81	34.16	2.88	9.31	3.58	21.87	13.61	12.69	2.24107	2.3419e-11	3.72307e-09	2.19168	3.52202e-10	6.45773e-08	1.61095	0.00148248	0.0325513
Os03g0128600	--	2.99	4.61	0.64	0.71	0.9	0.16	3.27	4.36	0.42	0.55	0	0.2	1.42	0.83	3.69	0.87	2.31	1.32	-2.21889	0.0201605	0.111283	-3.42403	0.00399325	0.0422498	-0.400538	0.606366	0.876101
Os03g0129100	MLO1	245.6	202.49	41.58	8.89	12.63	6.52	217.99	229.31	33.03	30.36	19.5	24.13	142.97	20.04	138.94	25.5	24.88	12.63	-4.12625	3.91493e-10	4.78925e-08	-2.69862	6.22679e-05	0.00180472	-2.26066	0.00063496	0.0180115
Os03g0129800	At4g15970	11.9	10.72	2.17	1.2	1.42	1.17	10.26	11.87	1.1	2.45	2.37	1.43	11.78	4.11	15.22	4.21	2.46	2.32	-2.70949	9.059e-05	0.00192498	-1.89406	0.0111733	0.0871075	-1.79099	0.00152673	0.032983
Os03g0129900	At2g02050	46.32	39.55	78.34	155.92	99.67	93.55	42.74	42.4	72.98	86.1	99.17	81.95	63.9	96.1	62.47	79.68	133.38	142.06	1.08826	0.000505632	0.00763205	0.757008	0.00170077	0.0229191	0.674696	0.0774665	0.358677
Os03g0131000	PIX13	23.11	12	1.32	2.03	0.89	1.17	15.97	17.82	1.52	1.97	1.22	1.51	9.33	1.12	12.59	1.27	2.67	1.52	-3.15495	0.000242556	0.00423658	-2.90934	0.000290281	0.00594201	-2.07717	0.00919835	0.105185
Os03g0131800	CCDC124	2.24	2.73	1.3	13.5	22.88	25.29	1.42	2.1	0.45	18.58	6.67	12.89	2.26	2.99	2.74	1.34	2.77	3.12	3.29803	2.33445e-10	2.98003e-08	3.26409	2.40195e-05	0.000854312	-0.1442	0.811568	0.946361
Os03g0132200	EXLA1	2.67	2.89	6.81	19.2	19.95	6.53	3.14	2.27	15.78	23.66	16.73	21.4	5.96	63.44	8.43	41.52	106.09	87.41	1.88472	0.000150144	0.00289978	1.54399	0.00871968	0.0738384	1.59439	0.0318953	0.222097
Os03g0132550	--	0	0	0	4.02	1.03	3.6	0	0	0	1.18	0.75	1.72	0	0	0	0	0.21	0.19	11.4935	2.21118e-08	1.76581e-06	10.2487	5.00468e-06	0.000241344	7.05889	0.286837	0.672168
Os03g0133400	CEBIP	340.56	319.02	254.07	177.73	162.13	153.05	360.97	373.26	256.65	140.26	172.34	152.2	352.26	110.52	313.52	93.42	116.69	99.3	-0.890317	0.0142954	0.0884169	-1.0921	0.000451828	0.00846944	-1.32709	0.00662675	0.0866375
Os03g0133650	--	0	0	0	0	0.55	0.29	1.26	0.93	1.3	0.91	0.17	1.67	0.85	0.7	0.9	0	0	0	8.12928	0.0233299	0.123307	-0.343795	0.574955	0.8456	-9.6736	9.60387e-06	0.000836385
Os03g0136400	PHT1-7	0.95	2.09	0.11	0.02	0.11	0	0.84	1.08	0	0	0	0.02	0.41	0.02	0.26	0	0	0	-4.59877	0.00027126	0.00463422	-6.58496	0.00116777	0.017318	-7.84549	0.00432526	0.0656207
Os03g0137200	Os03g0137200	36.14	34.07	34.21	33.31	13.09	18.03	39.61	36.18	33.81	21.27	44.39	25.8	48.92	7.79	43.97	9.89	7.4	6.78	-0.696594	0.0325585	0.15369	-0.261035	0.208853	0.527264	-2.06447	0.000608193	0.0174889
Os03g0138000	--	37.78	36.95	14.65	5.13	6.37	7.45	37.14	36.33	15.51	11.54	11.7	12.44	26.49	4.43	21.52	3.61	2.16	2.48	-2.23775	1.54934e-05	0.00046143	-1.31837	0.00222643	0.0278809	-2.6682	1.52987e-05	0.00118192
Os03g0139200	--	33.81	39.49	29.64	8.22	14.74	17.92	34.44	34.3	40.75	15.1	29.91	20.61	33.93	13.08	24.97	9.79	5.92	5.93	-1.33234	0.00735443	0.0557437	-0.738592	0.00229376	0.0284641	-1.7339	0.000164878	0.00678308
Os03g0140500	PDLP2	3.4	3.19	8.63	11.18	8.4	12.36	3.18	3.06	15.59	9.71	17.99	11.26	2	8.63	2.77	10.87	9.47	6.15	1.0694	0.00441973	0.0387034	0.835682	0.131407	0.409076	0.983215	0.097119	0.401517
Os03g0140650	--	0.4	0.77	0.69	0.75	2.38	1.91	0.34	0.32	0.47	2.05	1.2	1.54	0.21	0.21	0.03	1.12	0.24	1.08	1.43812	0.0195954	0.108899	2.0837	0.000100857	0.00260399	2.43888	0.0138949	0.135392
Os03g0140900	--	2.52	2.22	2.61	4.55	1.31	3.76	1.3	2.4	1.39	3.83	5.81	4.55	0.47	0.39	0.89	1.98	1	1.28	0.388293	0.421099	0.723223	1.47914	0.00411551	0.0431129	1.2835	0.0636666	0.324321
Os03g0142200	--	63.3	65.39	53.63	28.2	22.07	15.02	68.67	53.46	46.45	17.89	32.88	20.93	111.19	34.79	107.64	28.1	33.39	30.02	-1.48154	0.000239484	0.00419788	-1.23339	0.000403268	0.00776366	-1.47067	0.00325409	0.0545259
Os03g0142500	WAV3	313.07	332.89	97.72	36.66	34.38	27.9	357.34	367.5	90.47	50.7	34.84	45.02	238.58	111.52	231.48	98.86	58.79	45.78	-2.91006	1.21211e-07	7.58157e-06	-2.64264	5.14617e-06	0.000246779	-1.51545	0.000858899	0.0220844
Os03g0143400	CPN60I	16.84	18.8	39.43	40.16	74.83	112.49	18.64	16.44	33.52	78.34	59.99	76.82	19.92	47.26	18.53	19.96	14.74	23.7	1.59943	0.000196145	0.00359605	1.64906	2.53809e-08	2.82543e-06	-0.553495	0.222888	0.59972
Os03g0144500	Os03g0144800	0.47	0.75	0.29	0	0.17	0.08	0.64	0.76	1	0	0.25	0.14	0.59	0	0.79	0.04	0.04	0	-2.59455	0.0400269	0.17651	-2.62149	0.00230239	0.0285401	-4.10852	0.0263931	0.198772
Os03g0144800	Os03g0144800	12.05	14.52	25.49	10.32	7.24	10.06	14.7	14.76	18.1	9.15	15.95	11.1	22.16	6.48	16.21	5.57	4.01	3.78	-0.914462	0.0204896	0.112611	-0.393759	0.0658429	0.273014	-1.74719	0.00056967	0.0166236
Os03g0145150	--	2.96	3.1	1.29	0.24	0.39	0.38	2.16	1.06	0.46	0.5	0.61	0.55	0.91	0.11	0.88	0.07	0.82	0	-2.86339	0.000123379	0.00247761	-1.14852	0.0928406	0.334057	-1.09412	0.445613	0.804662
Os03g0146100	TIP1-1	14.72	15.72	25.46	432.15	203	173.99	14.56	12.95	31.48	122.84	227.72	140.43	13.25	61.49	20.4	60.34	138.18	152.74	3.85547	1.16518e-21	1.21246e-18	3.05715	3.42482e-16	1.92503e-13	1.88442	0.00208111	0.0406713
Os03g0147400	LSI2	298.42	222.89	228.33	284.65	207.11	235.69	207.15	243.38	206.95	386.54	386.58	418.3	147.57	190.82	178.57	516.39	538.06	401.91	-0.0433498	0.926105	0.968664	0.857663	0.0117453	0.0900517	1.49424	1.17574e-06	0.000169623
Os03g0147550	--	0	0	0	0	0.49	0.44	0.11	0.49	0	0.15	0.14	0.13	0.21	0	0.13	0.33	0.29	0	8.27612	0.00587644	0.04738	-0.514573	0.601746	0.859974	0.866733	0.675255	0.905987
Os03g0148700	CRCK2	109.41	100.38	53.94	22.97	17.17	13.74	114.53	102.6	43.84	24.4	20.4	22.44	59.47	29.6	85.15	26.92	40.29	28.2	-2.29124	8.47842e-08	5.58811e-06	-1.95649	2.89083e-05	0.000974893	-0.868698	0.0370753	0.24265
Os03g0149400	--	1.81	1.8	9.12	10.57	9.78	14.39	2.45	2.62	8.57	9.26	9.98	9.63	1.93	13.62	1.84	8.21	6.16	11.1	1.44837	0.00382297	0.034877	1.08173	0.0122899	0.0930209	0.550541	0.406587	0.779041
Os03g0151500	--	5.4	5.57	8.28	30.73	18.17	46.11	7.58	5.28	2.96	47.2	26.79	40.69	12.52	3	10.54	5.5	7.1	5.71	2.30322	8.313e-08	5.48962e-06	2.85779	8.43382e-07	5.71483e-05	-0.509205	0.375239	0.754429
Os03g0151600	At2g39020	9.68	8.35	19.23	31.36	22.88	27.65	8.02	9.28	18.39	19.6	20.29	18.93	10.54	24.93	8.71	21.67	31	28.15	1.13606	0.000337835	0.00552687	0.720787	0.0220759	0.138462	0.871319	0.0565047	0.304743
Os03g0151850	--	0.56	0.35	0.19	0.07	0	0.17	0.38	0.46	0.22	0	0.05	0.05	0.22	0.16	0.44	0	0.13	0.05	-2.1964	0.0791028	0.274819	-3.40599	0.0028312	0.0330632	-2.18763	0.0877098	0.380837
Os03g0151900	RABF1	28.93	25.48	18.74	10.83	11.01	10.9	31.07	24.06	16.01	13.82	22.4	19.47	22.2	14	28.14	20.25	23.71	16.41	-1.1598	0.00446405	0.0389855	-0.353243	0.217624	0.537585	-0.0918841	0.773788	0.928421
Os03g0152900	KINUA	10.15	8.17	13.14	23.18	18.87	32.84	7.68	8.67	15.54	39.76	40.18	47.49	5.16	11.51	6.06	68.67	36.32	36.74	1.25125	8.03577e-05	0.00174978	1.99853	7.08423e-15	3.42108e-12	2.64048	1.01188e-09	6.65244e-07
Os03g0153000	RBM39	10.02	4.61	11.72	23.15	7.39	9.47	4.43	3.6	7.86	10.53	13.99	12.53	6.62	11.24	6.43	9.19	12.87	10.78	0.602558	0.218777	0.508672	1.22135	0.000621104	0.0106977	0.435092	0.312383	0.699799
Os03g0153900	MO2	0.19	0.47	0.91	4.64	2.4	3.11	0.26	0.43	3.34	3.45	3.8	4.23	0.21	1.72	0.31	1.45	1.6	2.13	2.69264	2.32957e-06	9.38908e-05	1.51027	0.0397686	0.199816	1.20945	0.123481	0.451505
Os03g0154100	MO2	3.88	3.34	6.33	2.07	2.03	1.88	4.25	4.72	8.84	1.52	3.64	3.16	3.44	0.95	1.99	0.57	0.26	0.34	-1.18008	0.00492998	0.0419347	-1.09803	0.00377722	0.0405969	-2.44705	0.000471628	0.0145485
Os03g0154300	--	2.96	2.74	0.03	0	0.11	0.06	1.96	2.26	0.1	0.13	0.19	0.23	1.08	0.05	1.51	0.28	0.06	0.18	-5.07493	9.44549e-05	0.00199476	-2.97353	0.00157431	0.0216868	-2.34395	0.0229094	0.182757
Os03g0156600	HIPP27	2.64	1.13	0.36	16.6	24.45	13.92	0.88	1.22	0.05	10.72	5.87	9.64	0.53	1.69	0.47	3.21	6.4	3.9	3.73443	9.19554e-08	5.98041e-06	3.60881	0.000181019	0.00415036	2.32835	0.000593002	0.0171108
Os03g0158700	SBT3.18	0.6	0.55	1.81	2.26	0.89	2.16	0.94	0.74	2.58	3.24	5.12	2.65	1.35	0.93	1.81	2.42	1.65	0.52	0.843115	0.12212	0.360481	1.36989	0.00501723	0.0494359	0.166393	0.743976	0.921818
Os03g0159100	PBL16	2.27	1.51	3.53	4.39	3.5	5.21	1.94	0.99	3.67	4.52	7.73	5.46	1.09	2.04	1.4	2.03	2.35	2.63	0.841624	0.0223626	0.119612	1.42403	0.0023652	0.0290561	0.629903	0.187756	0.551282
Os03g0159900	--	24.74	24.74	20.43	85.45	58.12	27.44	44.28	48.01	69.97	71.67	54.68	55.4	85.36	77.46	91.26	63.66	104.67	118.66	1.29051	0.00605455	0.0483955	0.163648	0.718706	0.91352	0.175718	0.668194	0.902136
Os03g0161000	--	6.57	7.92	5.39	15.11	19.05	17.68	6.56	6.28	6.28	9.38	7.28	9.94	4.24	5.37	4.58	5.91	4.55	6.04	1.38275	0.000239909	0.00420103	0.476344	0.210754	0.52896	0.217591	0.570164	0.866789
Os03g0161900	HSFA2D	8.64	7.07	1.59	26.57	50.48	35.32	3.76	5.55	1.6	22.28	5.17	14.87	1.32	1.43	1.86	2.21	5.13	5.24	2.69941	5.13626e-06	0.000183915	1.95569	0.00549108	0.0527522	1.44829	0.00094874	0.0236684
Os03g0162500	--	0.48	0.29	0.06	0.84	0.11	0.5	0.45	0.1	0.26	0.6	2.05	1.69	0.1	0.07	0.12	0.24	0.09	0.18	0.80487	0.516902	0.79412	2.4217	0.00443241	0.0455139	0.814444	0.592623	0.871606
Os03g0163000	--	31.56	33.06	38.5	99.13	40.44	42.75	31.46	28.89	41.3	48.78	83.81	60.2	35.45	70.56	35.53	107.32	112.63	95.65	0.822149	0.0426303	0.183789	0.92342	0.00234977	0.0289703	1.15689	0.00190184	0.0382754
Os03g0163100	At5g43745	20.86	17.52	6.94	2.69	4.15	3.83	18.06	21.15	8.64	4.68	5.07	7.2	16.4	7.74	15.03	10.55	4.19	5.24	-2.08659	0.000132697	0.0026324	-1.49723	0.000815994	0.0132196	-0.971193	0.0382714	0.247477
Os03g0163500	SEC15A	2.08	2.73	1.91	0.71	0.46	0.82	2.16	2.04	2.43	0.88	1.67	1.29	1.04	0.65	0.89	0.33	0.37	0.53	-1.75569	0.000316361	0.00526079	-0.787903	0.0138644	0.100863	-1.06871	0.0437912	0.266572
Os03g0164100	--	11.2	11.18	5.99	2.47	2.34	3.38	10.14	10.27	6.19	3.47	4.26	5.21	7.92	6.23	7.7	4.81	3.4	3.96	-1.79243	0.000133945	0.00265103	-1.03959	0.00387631	0.0413795	-0.844304	0.0104834	0.113901
Os03g0164800	MYOB4	13.9	12.62	3.65	1.35	1.89	1.89	14.75	14.86	2.5	1.32	1.95	2.21	2.72	0.83	4.06	1.36	0.96	0.76	-2.55608	2.4874e-05	0.000674684	-2.55077	9.9307e-05	0.00257365	-1.30497	0.040544	0.256056
Os03g0164901	--	4.67	7.11	0.51	0.42	0.27	0.11	5.49	7.23	1.04	0.32	0.28	0.81	1.39	0.47	1.32	0.58	0.32	0.1	-3.94134	0.000319547	0.0052907	-3.28671	0.000234067	0.00506657	-1.66903	0.124049	0.45224
Os03g0165000	TOP3A	3.8	6.83	1.24	0.38	0.97	0.81	3.99	6.3	1.49	0.94	0.72	1.22	1.08	0.7	1.61	1.15	0.77	0.45	-2.45822	0.00099283	0.0128458	-2.0322	0.000970571	0.0151262	-0.516398	0.383677	0.761066
Os03g0165025	--	0.81	2.03	0.21	0.06	0.3	0.12	1.01	1.9	0.31	0.26	0.05	0.17	0.35	0.17	0.37	0.22	0.02	0.04	-2.6677	0.00600701	0.0481585	-2.74595	0.001567	0.0216382	-1.66838	0.110632	0.427115
Os03g0165266	DRD1	8.03	7.55	7.47	9.09	7	15.7	7.17	6.91	6.49	13.3	21.45	16.87	3.9	1.97	3.39	8.36	4.17	2.88	0.463806	0.217707	0.50718	1.32739	0.000163072	0.00383765	0.734783	0.193906	0.560616
Os03g0168300	--	3.79	3.03	1.73	2.75	0.5	1.32	2.76	2.81	2.94	0.68	2.99	1.64	13.37	1.09	10.99	1.2	0.57	0.87	-0.90373	0.207877	0.494136	-0.680447	0.145946	0.434777	-3.26906	4.14308e-05	0.00248949
Os03g0168900	--	26.39	18.87	50.85	126.54	50.92	53.79	20.61	16.71	39.54	50.7	56.02	47.52	27.54	70.85	26.13	66.88	107.88	113.18	1.26669	0.00327306	0.0312561	1.00487	0.00108859	0.0164425	1.20939	0.0100377	0.110527
Os03g0169700	--	8.53	7.04	2.71	2.22	1.14	0.85	3.64	2.95	2.56	1.05	6.1	1.94	5.66	1.33	5.5	1.04	1.39	1.25	-2.11837	0.000905634	0.0119656	-0.00949145	0.752729	0.929642	-1.763	0.00571982	0.0786305
Os03g0169800	--	3.68	4.83	7.77	12.59	10.45	13.92	4.56	4.07	11.08	11.67	15.25	11.45	4.71	12.79	4.86	12.57	11.65	13.9	1.18286	0.000537601	0.00801031	0.961051	0.0126165	0.0945675	0.769628	0.10044	0.407854
Os03g0169900	--	8.31	6.02	11.04	19.18	11.06	11.75	5.57	5.51	7.67	14.17	13.76	14.26	2.58	3.03	4.82	3.4	8.62	6.44	0.726922	0.0422709	0.182744	1.17001	9.22885e-05	0.00243034	0.823663	0.164393	0.519161
Os03g0171600	SKIP11	210.74	263.37	174.16	60.21	82.62	99.73	261.01	235.82	153	115.33	176.12	128.73	264.17	76.13	237.49	70.72	60.42	66.84	-1.41825	0.000787708	0.0107781	-0.629055	0.0472778	0.222584	-1.54519	0.00171797	0.0356007
Os03g0174500	PURA1	26.26	25.28	70.36	84.16	76.29	89.16	26	24.86	60.04	66.7	64.45	64.57	26.86	82.51	20.53	56.93	60.62	62.04	1.03398	0.00192938	0.0211671	0.819532	0.00965894	0.079153	0.467306	0.331051	0.717321
Os03g0174800	--	21.46	21.65	12.01	59.49	59.09	34.19	23.49	21.11	10.61	40.02	19.91	30.53	46.02	26.96	45.49	29.62	32.88	19.47	1.47071	0.0015884	0.0185083	0.71235	0.313956	0.650062	-0.531354	0.185349	0.548022
Os03g0174900	NFYA8	8.31	7.01	7.35	32.27	15.33	9.76	8.1	7.26	6.51	12.67	17.27	13.17	4.67	7.27	7.17	12.6	20.68	9.58	1.33926	0.00563195	0.0458827	0.979069	0.0139466	0.101268	1.1653	0.0102079	0.111595
Os03g0176100	--	16.35	12.79	2.78	2.85	1.75	2.63	14.63	13.49	3.28	1.56	2.98	2.37	12.18	1.76	15.05	1.71	2.67	1.99	-2.14239	0.00190568	0.0210213	-2.18401	0.000428154	0.00811505	-2.18619	0.00276004	0.0487061
Os03g0176300	AIL1	19.62	17.03	36.8	10.18	10.87	9.87	15.36	13.73	46.03	9.73	28.52	18.71	38.38	13.63	33.46	22.93	15.93	21.87	-1.24822	0.00239885	0.0248639	-0.399248	0.423455	0.748556	-0.493009	0.279045	0.663318
Os03g0177300	SPL2	19.65	17.47	31.19	62.74	47.57	59.02	21.3	17.78	23.54	53.19	47.76	53.01	21.08	34.36	23.66	44.61	50.5	49.96	1.30967	9.32196e-07	4.26809e-05	1.29786	8.72951e-07	5.83448e-05	0.875	0.00644153	0.0852321
Os03g0177966	--	2.02	2.51	3.95	1.03	1.33	3.06	1.15	1.53	2.67	0.75	2.14	1.29	2.07	0.91	1.72	0.13	0.23	0.11	-0.645771	0.315619	0.623047	-0.356036	0.353622	0.689972	-3.32193	4.08017e-07	7.93088e-05
Os03g0178300	--	0.4	0.2	0.25	0.82	0.42	0.44	0.55	0.64	0.37	0.61	1.53	1.26	0.64	0.92	0.39	1.53	3.5	2.95	0.982926	0.229262	0.522925	1.12399	0.136984	0.419314	2.03291	0.000863157	0.0221429
Os03g0178500	--	0.83	0.78	0.71	2.48	1.73	2.22	0.59	0.66	1.27	1.65	2.04	1.86	2.6	1.15	2.16	1.4	2.37	2.24	1.47069	0.00413776	0.0369921	1.13906	0.0135193	0.0992254	0.0242069	0.996259	0.998401
Os03g0179700	At2g05910	11.23	10.17	0.16	0.06	0.39	0	13.65	9.31	0.55	0.26	0.12	0.16	12.89	0.48	18.44	1.2	0.32	0	-5.58229	2.34757e-05	0.000641314	-5.44417	2.59865e-07	2.10141e-05	-4.38734	0.0120416	0.123962
Os03g0179750	--	2.17	2.32	0.54	0.3	0.31	0.21	2.01	2.72	0.34	0.25	0.41	0.09	1.47	0.11	2.27	0.28	0.2	0.09	-2.61686	0.00174694	0.0197524	-2.75702	0.00224723	0.0280473	-2.75582	0.0105796	0.1145
Os03g0180100	--	0.76	0.85	1.24	21.46	23.93	25.93	0.64	0.12	3.11	12.68	12.96	11.44	1.52	5.23	1.06	4.97	12.67	10.16	4.64527	1.01211e-32	4.965e-29	3.26024	2.30268e-05	0.000824135	1.83169	0.00526868	0.0743187
Os03g0180300	CID7	30.42	19.8	38.15	144.65	136.22	166.34	21.93	20.68	31.3	136.34	82.13	135.43	39.99	36.91	36.92	43.83	61.99	54.56	2.33932	1.1992e-14	3.77791e-12	2.2595	2.51218e-09	3.72879e-07	0.49474	0.136616	0.473463
Os03g0180800	TIFY11A	13.41	15.93	4.62	0.65	0.62	0.72	8.47	9.87	1.29	2.02	2.2	0.96	11	0.22	10.45	0.07	0.06	0.5	-4.093	3.13055e-10	3.86691e-08	-1.92204	0.00868109	0.0736571	-5.1042	1.26677e-05	0.0010402
Os03g0180900	TIFY11C	624.94	700.73	489.42	113.22	169.89	136.08	738.64	693.26	295.86	309.54	326.68	301.93	557.68	158.41	617.25	128.08	312.43	161.11	-2.11436	1.12646e-07	7.17655e-06	-0.881012	0.0293265	0.16511	-1.14812	0.0517817	0.29214
Os03g0181100	TIFY11B	161.46	152.81	70.13	29.84	20.8	15.88	105.62	111.3	21.21	53.6	33	40.62	78.99	16.31	92.74	8.01	25.32	23.86	-2.53075	5.32099e-07	2.68702e-05	-0.904424	0.102811	0.354173	-1.7172	0.0115147	0.120611
Os03g0181500	FDH	50.8	56.64	323.4	463.65	386.73	460.54	38.81	48.53	381.47	322.92	285.6	294.64	16.55	206.27	19.48	130.77	146.18	152.72	1.60536	0.00174751	0.0197524	0.945978	0.124818	0.397343	0.826435	1	1
Os03g0181800	--	17.02	16.81	8.87	4.94	3.8	4.92	15.95	12.63	6.97	5.05	7.48	6.02	9.36	2.84	8.26	3.61	2.87	1.98	-1.64428	0.000380345	0.0060772	-0.93843	0.013139	0.0973277	-1.27408	0.013884	0.135392
Os03g0182400	SAC2	37.77	34.36	24	7.75	15	15.35	33.06	37.95	28.96	19.02	20.12	23.98	27.55	18.08	27.65	23.64	9.95	13.06	-1.3352	0.00449612	0.0391858	-0.663398	0.0129358	0.0963569	-0.651542	0.10493	0.417281
Os03g0182600	GSVIVT00034021001	69.98	73.02	279.84	408.32	265.9	330.66	67.22	66.03	270.11	258.05	246.82	248.8	101.15	301.1	81.25	200.39	213.36	253.18	1.24884	0.00313635	0.0302847	0.901865	0.0466102	0.220614	0.464019	0.322931	0.709537
Os03g0182800	ERF073	26.22	27.81	52.43	36.29	123.28	63.51	23.55	26.37	60	147.69	64.53	113.81	63.36	379.91	95.73	276.65	303.6	417.6	1.06725	0.0158004	0.0943541	1.56855	0.000455512	0.00851589	0.888538	0.124844	0.453855
Os03g0183800	SRF6	29.96	23.26	64.91	65.4	84.31	109.33	26.52	24.43	64.96	77.82	73.58	81.66	16.37	44.31	16.22	46.99	41.34	35.91	1.1328	0.00251383	0.0257832	1.0077	0.00453294	0.0461535	0.692074	0.156015	0.506083
Os03g0184100	COR27	72.57	81.94	40.26	8.24	15.42	13.67	86.22	81.85	33.97	38.65	24.91	29.35	107.58	107.43	113.54	144.72	117.18	162	-2.38336	1.53577e-06	6.67555e-05	-1.12074	0.0148452	0.105689	0.367611	0.241058	0.62065
Os03g0186800	VPS37-2	65.24	57.36	35.65	24.8	21.54	19.83	58.95	59.3	23.93	26.96	31.04	25.92	40.3	18.14	40.26	28.48	34.42	29.88	-1.25796	0.00342548	0.0323419	-0.760632	0.0576035	0.251471	-0.0892362	0.780175	0.931517
Os03g0187300	DCAF8L2	10.91	9.62	10.29	8.24	15.99	16.6	8.92	9.24	9.24	20.93	17.62	21.05	9.12	17.9	9.79	24.69	15.32	16.82	0.405763	0.241818	0.539199	1.12114	0.000369106	0.00722347	0.626555	0.103974	0.415219
Os03g0187550	--	4.43	3.77	2.24	0.29	1.58	0.58	2.62	3.64	0.8	2.16	0.44	1.52	0.88	0.2	1.68	0.29	0.45	0.45	-2.09127	0.00361777	0.0336031	-0.777024	0.245156	0.573413	-1.21371	0.153693	0.502209
Os03g0187600	FIP1	222.31	186.05	153.62	73.71	92.53	87.72	183.14	197.43	87.13	170.11	84.22	124.73	108.52	43.87	151.65	43.87	68.89	78.16	-1.14592	0.00281205	0.027965	-0.303157	0.376587	0.709882	-0.671293	0.185732	0.548669
Os03g0187800	PUP3	1.27	1.84	7.68	0.2	0.39	0.25	0.83	1.23	2.71	0.49	2.46	0.91	0.22	0	0.37	0	0.12	0.23	-3.68316	6.44917e-06	0.000222278	-0.305388	0.607705	0.859974	-0.75336	0.671146	0.90359
Os03g0188200	Os03g0188200	42.44	45.8	10.06	14.02	12.96	9.81	37.4	38.95	11.47	10.17	9.54	8.53	38.02	12.87	41.9	13.04	9.67	10.27	-1.41788	0.0190618	0.106676	-1.63681	0.00164493	0.0224075	-1.49238	0.00287095	0.0500053
Os03g0188500	--	241.08	224.4	75.79	79.14	78.23	83.59	127.84	184.16	71.27	59.09	25.38	50.29	133.67	16.05	134.71	10.1	11.32	14.11	-1.16755	0.027591	0.137351	-1.50797	0.00331702	0.036976	-3.00096	1.13578e-05	0.000964091
Os03g0190300	--	9.1	10.49	1.63	0.19	0.27	0	6.33	4.86	1.02	3.57	1.76	0	6.23	1.19	6.68	2.33	5.11	0.81	-5.52765	4.88772e-09	4.6622e-07	-1.19586	0.292202	0.628148	-0.773229	0.313115	0.700204
Os03g0190400	--	19.29	17.98	5.05	0.78	3.17	1.96	18.31	20.04	3.57	3.52	3.58	4.19	15.4	3.56	15.18	1.7	0.56	3.44	-2.84011	3.94208e-05	0.000984487	-1.89259	0.0018603	0.0245324	-2.58243	0.000271361	0.00982556
Os03g0190800	UBP3	45.34	43.89	23.34	14.13	15.52	14.65	46.42	41.4	21.24	17.84	23.2	25.34	39.59	14.11	39.91	15.93	16.57	16.21	-1.34544	0.00279725	0.0278517	-0.716302	0.0506603	0.232965	-0.942445	0.0443783	0.26881
Os03g0191000	CAMTA3	26.74	26.66	35.03	4.65	11.81	9.34	32.7	34.39	38.61	17.69	21.21	22.61	31.53	24.8	29.95	30.21	15.65	15.66	-1.77716	7.90112e-05	0.00172593	-0.781082	4.74435e-05	0.00143955	-0.487971	0.171805	0.529413
Os03g0191400	RABH1E	84.2	62.99	59.91	14.21	17.37	14.89	77.87	67.75	45.34	25.1	38.45	31.93	63.86	14.42	61.42	20.04	25.82	20.82	-2.15596	9.84977e-09	8.7173e-07	-1	0.00385424	0.0412663	-1.06701	0.0561989	0.304016
Os03g0191700	APUM7	1.95	2.94	1.73	0.16	0.64	0.45	1.74	2.71	0.63	0.4	0.18	0.42	0.62	0.17	0.52	0.15	0	0.04	-2.4049	0.000233631	0.0041154	-2.34483	0.000697794	0.0116937	-2.7855	0.0125336	0.126769
Os03g0193700	RGTB1	0.58	0.59	0.74	3.51	2.83	4.68	0.23	0.23	1	2.8	1.38	1.85	0.75	0.91	0.78	2.78	2.72	2.77	2.52848	2.63826e-05	0.000706121	2.04619	0.0102544	0.0822144	1.76101	0.00493508	0.0711386
Os03g0194600	--	78.73	83.92	21.27	12.29	6.29	7.59	87.24	83.58	15.75	8.05	11.68	10.21	254.61	13.16	195.7	20.28	18.83	2.21	-2.81309	3.92506e-06	0.000146273	-2.63957	2.54566e-05	0.000888831	-3.48756	0.000126228	0.00560571
Os03g0194900	At3g25290	351.65	367.79	174.08	162.98	121.48	122.08	268.61	319.92	174.88	118.38	160.66	132.17	160.24	32.6	164.3	45.84	35.12	22.19	-1.1361	0.0138094	0.0863681	-0.892583	0.00901514	0.0755936	-1.79175	0.00271365	0.0481428
Os03g0195800	SULTR1;2	63.63	57.6	19.3	9.43	11.27	14.47	83.07	81.95	33.28	11.68	10.25	11.46	63.95	8.65	86.32	12.65	5.92	5.86	-1.99846	0.000310527	0.00519142	-2.5702	6.16068e-08	6.10495e-06	-2.70157	0.000109979	0.00508617
Os03g0196800	RPS10	8.21	4.67	8.89	18.75	8.45	8.66	8.31	5.97	8.77	10.91	12.79	10.69	5.23	14.43	7.01	21.93	24.22	23.78	0.720034	0.0910265	0.299903	0.577222	0.110663	0.370319	1.39069	0.00172104	0.0356202
Os03g0197300	At2g18540	44.63	46.92	25.27	13.28	16.79	12.39	51.63	46.13	16.95	20.5	20.96	21.66	54.89	24.3	60.67	35.85	21.73	2.12	-1.46011	0.00114948	0.0144428	-0.861822	0.0475987	0.223625	-1.22818	0.0992163	0.405184
Os03g0197825	--	4.04	3.69	2.87	0	0.12	0.71	2.15	1.75	2.93	0.41	2.95	0.56	1.22	11.56	0.92	4.42	9.03	5.86	-3.67481	0.00184786	0.020569	-0.801032	0.350624	0.68673	0.495172	0.557064	0.860153
Os03g0200000	HHP4	33.78	35.32	1.71	0.65	0.47	0.33	24.51	34.18	1.99	0.59	0.48	0.51	8.59	0.28	9.1	0.18	0.05	0	-5.60983	5.16486e-10	6.13689e-08	-5.26322	1.91557e-09	2.91908e-07	-6.28781	4.09211e-07	7.93088e-05
Os03g0201000	--	10.12	12.09	11.56	6.28	5.48	4.05	10.6	12.48	6.67	7.01	9.17	6.48	5.31	3.25	5.98	6.55	6.85	2.88	-1.0949	0.00507433	0.0427601	-0.392742	0.202816	0.52019	0.163073	0.80366	0.942886
Os03g0201901	At4g33820	8.44	9.86	1.25	0.16	0.32	0.1	7.23	8.04	1.67	0.4	0.62	0.39	6.52	0.2	6.23	0.11	0.03	0.15	-5.07497	2.48118e-09	2.58186e-07	-3.58667	1.41535e-07	1.2572e-05	-5.48076	4.15039e-07	7.98337e-05
[truncated: 3,567 more rows]
