# Supplementary material for: Mechanism Analysis of Transcription Factor OsERF110 Regulating Rice Pollen Response to Heavy Ion Irradiation
Source: Biology (Basel). 2025 Sep 8;14(9):1218. doi: 10.3390/biology14091218 (PMC12466974; doi:10.3390/biology14091218)
Supplement: Supplementary file 1 [file biology-14-01218-s001.zip › Table S2.xlsx]

## Sheet: Sheet1
Supplementary Table S2 : Peaks in the promoter of DAP-seq.
Peak_name	Chr	Start	End	Length (bp)	Abs_summit	Pileup	Fold_enrichment	Gene start	Gene end	Gene length (bp)	Gene id	Transcript id	Dist to TSS	Symbol	Description	KEGG_A_class	KEGG_B_class	Pathway	K_ID	GO Component	GO Function	GO Process
peak_2	1	10131	10741	611	10475	57	2.17126	11218	12435	1218	Os01g0100200	Os01t0100200-01	-743	--	Conserved hypothetical protein	-	-	-	-	-	-	-
peak_3	1	14073	14583	511	14421	75.5	2.44452	12808	13978	1171	Os01g0100466	Os01t0100466-00	-443	--	Hypothetical protein	-	-	-	-	-	-	-
peak_4	1	15211	15656	446	15460	59	1.93793	16399	20144	3746	Os01g0100500	Os01t0100500-01	-939	--	Immunoglobulin-like domain containing protein	-	-	-	-	GO:0016020//membrane;GO:0016021//integral component of membrane	-	-
peak_9	1	33719	34517	799	33874	62.5	2.24323	35623	41136	5514	Os01g0100900	Os01t0100900-01	-1749	SPL	Sphingosine-1-phosphate lyase, Disease resistance respons	Metabolism;Metabolism	Global and overview maps;Lipid metabolism	ko01100//Metabolic pathways;ko00600//Sphingolipid metabolism	K01634;K01634	GO:0005783//endoplasmic reticulum;GO:0005789//endoplasmic reticulum membrane;GO:0016020//membrane;GO:0016021//integral component of membrane	GO:0003824//catalytic activity;GO:0008117//sphinganine-1-phosphate aldolase activity;GO:0016829//lyase activity;GO:0016831//carboxy-lyase activity;GO:0030170//pyridoxal phosphate binding	GO:0006629//lipid metabolic process;GO:0006665//sphingolipid metabolic process;GO:0019752//carboxylic acid metabolic process;GO:0030149//sphingolipid catabolic process
peak_12	1	61221	61811	591	61445	60.5	2.21332	60091	61086	996	Os01g0101175	Os01t0101175-00	-359	-	-	-	-	-	-	-	-	-
peak_15	1	143842	144514	673	144194	51	2.20765	145603	147847	2245	Os01g0102600	Os01t0102600-01	-1409	SKL1	Shikimate kinase domain containing protein	-	-	-	-	GO:0009507//chloroplast;GO:0009570//chloroplast stroma	GO:0004765//shikimate kinase activity	GO:0009658//chloroplast organization;GO:0010027//thylakoid membrane organization;GO:0016310//phosphorylation
peak_16	1	144962	145292	331	145216	56	1.65318	145603	147847	2245	Os01g0102600	Os01t0102600-01	-387	SKL1	Shikimate kinase domain containing protein	-	-	-	-	GO:0009507//chloroplast;GO:0009570//chloroplast stroma	GO:0004765//shikimate kinase activity	GO:0009658//chloroplast organization;GO:0010027//thylakoid membrane organization;GO:0016310//phosphorylation
peak_17	1	146133	147354	1222	146717	53.5	1.98891	147104	147805	702	Os01g0102600	Os01t0102600-02	-387	SKL1	Shikimate kinase domain containing protein	-	-	-	-	GO:0009507//chloroplast;GO:0009570//chloroplast stroma	GO:0004765//shikimate kinase activity	GO:0009658//chloroplast organization;GO:0010027//thylakoid membrane organization;GO:0016310//phosphorylation
peak_22	1	172225	172660	436	172527	55.5	2.1817	172587	175073	2487	Os01g0103050	Os01t0103050-01	-60	-	-	-	-	-	-	-	-	-
peak_24	1	185977	186258	282	186120	58.5	2.10494	185189	185828	640	Os01g0103400	Os01t0103400-01	-292	--	Hypothetical gene	-	-	-	-	-	-	-
peak_27	1	199997	200690	694	200295	53.5	2.33488	201944	206202	4259	Os01g0103900	Os01t0103900-01	-1649	--	Polynucleotidyl transferase, Ribonuclease H fold domain containing protein	-	-	-	-	-	-	-
peak_30	1	215083	215969	887	215487	44	2.15699	216212	217345	1134	Os01g0104200	Os01t0104200-00	-725	NAM-A1	No apical meristem (NAM) protein domain containing protein	-	-	-	-	GO:0005634//nucleus	GO:0003677//DNA binding	GO:0006355//regulation of transcription, DNA-templated
peak_34	1	261860	263262	1403	262552	56	2.62859	263523	268120	4598	Os01g0104800	Os01t0104800-02	-971	NGDN	Sas10/Utp3 family protein	-	-	-	-	GO:0005730//nucleolus;GO:0032040//small-subunit processome	-	GO:0000462//maturation of SSU-rRNA from tricistronic rRNA transcript (SSU-rRNA, 5.8S rRNA, LSU-rRNA);GO:0006364//rRNA processing
peak_41	1	301041	301803	763	301241	52.5	2.38984	303233	306736	3504	Os01g0105700	Os01t0105700-01	-1992	BHLH110	Basic helix-loop-helix dimerisation region bHLH domain containing protein	-	-	-	-	GO:0005634//nucleus	GO:0001228//transcriptional activator activity, RNA polymerase II transcription regulatory region sequence-specific binding;GO:0046983//protein dimerization activity	GO:0045944//positive regulation of transcription from RNA polymerase II promoter
peak_43	1	309949	310635	687	310339	53	2.38839	306871	308842	1972	Os01g0105800	Os01t0105800-01	-1497	At2g16710	Similar to Iron sulfur assembly protein 1	-	-	-	-	GO:0005739//mitochondrion	GO:0005198//structural molecule activity;GO:0051536//iron-sulfur cluster binding;GO:0051537//2 iron, 2 sulfur cluster binding	GO:0016226//iron-sulfur cluster assembly;GO:0097428//protein maturation by iron-sulfur cluster transfer
peak_47	1	325153	325776	624	325317	48.5	2.17431	322591	323923	1333	Os01g0106300	Os01t0106300-01	-1394	IRL	Similar to Isoflavone reductase homolog IRL (EC 1.3.1.-)	-	-	-	-	-	-	-
peak_62	1	370270	370851	582	370658	52	2.10016	370861	371198	338	Os01g0106750	Os01t0106750-00	-203	-	-	-	-	-	-	-	-	-
peak_65	1	381517	381815	299	381634	65	2.53979	374728	380713	5986	Os01g0106900	Os01t0106900-01	-921	DXR	Similar to 1-deoxy-D-xylulose 5-phosphate reductoisomerase (Fragment)	Metabolism;Metabolism;Metabolism	Global and overview maps;Global and overview maps;Metabolism of terpenoids and polyketides	ko01100//Metabolic pathways;ko01110//Biosynthesis of secondary metabolites;ko00900//Terpenoid backbone biosynthesis	K00099;K00099;K00099	GO:0009507//chloroplast;GO:0009536//plastid;GO:0009570//chloroplast stroma	GO:0005515//protein binding;GO:0016491//oxidoreductase activity;GO:0030145//manganese ion binding;GO:0030604//1-deoxy-D-xylulose-5-phosphate reductoisomerase activity;GO:0046872//metal ion binding;GO:0070402//NADPH binding	GO:0008299//isoprenoid biosynthetic process;GO:0019288//isopentenyl diphosphate biosynthetic process, methylerythritol 4-phosphate pathway;GO:0046686//response to cadmium ion;GO:0051484//isopentenyl diphosphate biosynthetic process, methylerythritol 4-phosphate pathway involved in terpenoid biosynthetic process;GO:0055114//oxidation-reduction process
peak_69	1	393138	393475	338	393369	50	2.25636	392083	392578	496	Os01g0107400	Os01t0107400-01	-791	--	Conserved hypothetical protein	-	-	-	-	-	-	-
peak_75	1	439727	440752	1026	440430	47.5	2.4376	441203	448951	7749	Os01g0108200	Os01t0108200-01	-773	Prep	Similar to Prolyl endopeptidase (EC 3.4.21.26) (Post-proline cleaving enzyme) (PE)	-	-	-	-	GO:0005737//cytoplasm;GO:0005829//cytosol	GO:0004175//endopeptidase activity;GO:0004252//serine-type endopeptidase activity;GO:0008236//serine-type peptidase activity;GO:0070008//serine-type exopeptidase activity;GO:0070012//oligopeptidase activity	GO:0006508//proteolysis
peak_77	1	458202	458521	320	458392	51	2.48737	460177	461371	1195	Os01g0108500	Os01t0108500-00	-1785	--	Protein of unknown function DUF3778 domain containing protein	-	-	-	-	-	-	-
peak_80	1	480929	481773	845	481079	68	2.63037	482332	482955	624	Os01g0108700	Os01t0108700-01	-1253	--	Hypothetical protein	-	-	-	-	-	-	-
peak_82	1	497406	497789	384	497603	56	2.43946	495711	497253	1543	Os01g0109000	Os01t0109000-01	-350	--	Similar to Late embryogenesis abundant protein, group 3	-	-	-	-	-	-	-
peak_83	1	498162	498655	494	498486	48.5	2.14227	498668	506233	7566	Os01g0109300	Os01t0109300-01	-182	DDB_G0272484	Similar to predicted protein	-	-	-	-	GO:0005634//nucleus	GO:0008832//dGTPase activity	GO:0006203//dGTP catabolic process
peak_90	1	537297	537651	355	537446	55	2.02079	537710	543354	5645	Os01g0110100	Os01t0110100-01	-264	PHO1-1	Phosphate (Pi) transporter, Pi homeostasi	-	-	-	-	GO:0005794//Golgi apparatus;GO:0005802//trans-Golgi network;GO:0005886//plasma membrane;GO:0016020//membrane;GO:0016021//integral component of membrane	GO:0000822//inositol hexakisphosphate binding;GO:0015114//phosphate ion transmembrane transporter activity	GO:0006817//phosphate ion transport;GO:0016036//cellular response to phosphate starvation;GO:0035435//phosphate ion transmembrane transport
peak_93	1	553663	554257	595	554089	67	2.07099	554334	557257	2924	Os01g0110600	Os01t0110600-00	-245	--	Hypothetical protein	-	-	-	-	-	-	-
peak_99	1	569532	570162	631	569758	54.5	2.22707	562138	569556	7419	Os01g0110700	Os01t0110700-02	-202	PPC4	Similar to Phosphoenolpyruvate carboxylase (EC 4.1.1.31)	Metabolism;Metabolism;Metabolism;Metabolism	Global and overview maps;Global and overview maps;Carbohydrate metabolism;Energy metabolism	ko01100//Metabolic pathways;ko01200//Carbon metabolism;ko00620//Pyruvate metabolism;ko00710//Carbon fixation in photosynthetic organisms	K01595;K01595;K01595;K01595	GO:0005829//cytosol	GO:0003824//catalytic activity;GO:0008964//phosphoenolpyruvate carboxylase activity	GO:0006099//tricarboxylic acid cycle;GO:0015977//carbon fixation
peak_101	1	583550	584143	594	583907	62.5	2.40715	585876	586445	570	Os01g0111000	Os01t0111000-00	-1969	--	Pectinesterase inhibitor domain containing protein	-	-	-	-	-	GO:0004857//enzyme inhibitor activity	GO:0043086//negative regulation of catalytic activity
peak_106	1	606948	607589	642	607305	64.5	2.7913	603643	605643	2001	Os01g0111500	Os01t0111500-01	-1662	BHLH83	ROOT HAIR DEFECTIVE-SIX LIKE (RSL) class I basic helix-loop-helix protein, bHLH transcription factor, Regulation of root hair developmen	-	-	-	-	GO:0005634//nucleus	GO:0001228//transcriptional activator activity, RNA polymerase II transcription regulatory region sequence-specific binding;GO:0046983//protein dimerization activity	GO:0045944//positive regulation of transcription from RNA polymerase II promoter
peak_107	1	625375	626083	709	625739	52	2.22643	625986	627009	1024	Os01g0111900	Os01t0111900-01	-247	--	Glutelin family protein	-	-	-	-	-	-	-
peak_109	1	631166	631819	654	631309	53.5	2.38015	632139	632790	652	Os01g0112000	Os01t0112000-01	-830	--	Conserved hypothetical protein	-	-	-	-	-	-	-
peak_110	1	639852	640562	711	640270	57	2.55754	635325	639015	3691	Os01g0112100	Os01t0112100-01	-1255	--	Conserved hypothetical protein	-	-	-	-	-	-	-
peak_116	1	728642	728979	338	728821	54.5	2.5264	728968	731172	2205	Os01g0113350	Os01t0113350-00	-147	SD25	Hypothetical conserved gene	-	-	-	-	GO:0005886//plasma membrane;GO:0016020//membrane;GO:0016021//integral component of membrane	GO:0004672//protein kinase activity;GO:0004674//protein serine/threonine kinase activity;GO:0005524//ATP binding;GO:0016301//kinase activity;GO:0031625//ubiquitin protein ligase binding	GO:0006468//protein phosphorylation;GO:0016310//phosphorylation
peak_118	1	732838	733549	712	733081	68.5	2.58803	731150	732538	1389	Os01g0113400	Os01t0113400-02	-543	LRK10	Similar to Receptor-like kinase	-	-	-	-	-	GO:0000166//nucleotide binding;GO:0004672//protein kinase activity;GO:0004674//protein serine/threonine kinase activity;GO:0005524//ATP binding	GO:0006468//protein phosphorylation
peak_120	1	766422	766995	574	766853	59	2.39541	767384	769651	2268	Os01g0114150	Os01t0114150-00	-531	-	-	-	-	-	-	-	-	-
peak_124	1	788819	790210	1392	789275	71.5	2.55009	789714	792435	2722	Os01g0114700	Os01t0114700-00	-439	LRK10	Similar to Receptor-like kinase	-	-	-	-	-	GO:0004672//protein kinase activity;GO:0005524//ATP binding	GO:0006468//protein phosphorylation
peak_125	1	793604	793946	343	793774	42.5	1.84759	794499	795413	915	Os01g0114900	Os01t0114900-00	-725	LRK10	Similar to LRK14	-	-	-	-	-	GO:0004672//protein kinase activity;GO:0005524//ATP binding	GO:0006468//protein phosphorylation
peak_127	1	843059	843563	505	843471	51	1.82042	843530	847399	3870	Os01g0115600	Os01t0115600-01	-59	LRK10	Similar to LRK14	-	-	-	-	-	GO:0004672//protein kinase activity;GO:0005524//ATP binding;GO:0016301//kinase activity;GO:0030247//polysaccharide binding	GO:0006468//protein phosphorylation;GO:0016310//phosphorylation
peak_129	1	850924	851450	527	851238	51	2.01659	852275	854570	2296	Os01g0115725	Os01t0115725-00	-1037	--	Hypothetical protein	-	-	-	-	-	-	-
peak_134	1	961911	962740	830	962600	46.5	1.76653	961335	961973	639	Os01g0117050	Os01t0117050-01	-627	-	-	-	-	-	-	-	-	-
peak_136	1	978635	979367	733	978714	41	1.70863	979238	980546	1309	Os01g0117300	Os01t0117300-00	-524	LRK10	Similar to Receptor kinase LRK10	-	-	-	-	GO:0016020//membrane;GO:0016021//integral component of membrane	GO:0000166//nucleotide binding;GO:0004672//protein kinase activity;GO:0004674//protein serine/threonine kinase activity;GO:0005524//ATP binding	GO:0006468//protein phosphorylation
peak_141	1	1008924	1009928	1005	1009328	58	2.39092	1010259	1011841	1583	Os01g0117900	Os01t0117900-01	-931	At3g18200	Similar to nodulin-like protein	-	-	-	-	GO:0005886//plasma membrane;GO:0016020//membrane;GO:0016021//integral component of membrane	GO:0022857//transmembrane transporter activity	GO:0055085//transmembrane transport
peak_149	1	1044932	1046319	1388	1045055	54.5	2.43779	1046604	1053166	6563	Os01g0118300	Os01t0118300-01	-1549	PSS1	Similar to Phosphatidyl serine synthase	Metabolism;Metabolism;Metabolism	Global and overview maps;Global and overview maps;Lipid metabolism	ko01100//Metabolic pathways;ko01110//Biosynthesis of secondary metabolites;ko00564//Glycerophospholipid metabolism	K08730;K08730;K08730	GO:0005634//nucleus;GO:0005783//endoplasmic reticulum;GO:0005789//endoplasmic reticulum membrane;GO:0016020//membrane;GO:0016021//integral component of membrane	GO:0003882//CDP-diacylglycerol-serine O-phosphatidyltransferase activity;GO:0016740//transferase activity	GO:0006629//lipid metabolic process;GO:0006646//phosphatidylethanolamine biosynthetic process;GO:0006659//phosphatidylserine biosynthetic process;GO:0008654//phospholipid biosynthetic process
peak_154	1	1060002	1060626	625	1060254	65	2.70097	1057177	1059852	2676	Os01g0118400	Os01t0118400-01	-402	XAT3	Similar to HGA6	-	-	-	-	GO:0016020//membrane;GO:0016021//integral component of membrane	GO:0016757//transferase activity, transferring glycosyl groups	-
peak_155	1	1061065	1061802	738	1061571	50.5	2.28853	1057177	1059852	2676	Os01g0118400	Os01t0118400-01	-1719	XAT3	Similar to HGA6	-	-	-	-	GO:0016020//membrane;GO:0016021//integral component of membrane	GO:0016757//transferase activity, transferring glycosyl groups	-
peak_174	1	1197653	1198876	1224	1198478	60.6666666666667	2.26805666666667	1198958	1203465	4508	Os01g0121400	Os01t0121400-00	-480	--	Hypothetical protein	-	-	-	-	-	-	-
peak_179	1	1219197	1220020	824	1219816	52	2.11296	1217319	1218116	798	Os01g0121500	Os01t0121500-01	-1700	--	Conserved hypothetical protein	-	-	-	-	GO:0016020//membrane;GO:0016021//integral component of membrane	-	-
peak_180	1	1223879	1225140	1262	1224524	62.5	2.4561	1223134	1223887	754	Os01g0121600	Os01t0121600-01	-637	--	Conserved hypothetical protein	-	-	-	-	-	-	-
peak_184	1	1234990	1235995	1006	1235726	55	1.85243333333333	1235881	1236760	880	Os01g0121800	Os01t0121800-02	-155	GLCAT14A	Glycosyl transferase, family 14 protein	-	-	-	-	GO:0016020//membrane	GO:0008375//acetylglucosaminyltransferase activity;GO:0016740//transferase activity	-
peak_196	1	1374082	1374564	483	1374421	53.5	2.64992	1375169	1376327	1159	Os01g0125000	Os01t0125000-00	-748	At5g37870	Seven-in-absentia protein, sina domain containing protein	Genetic Information Processing	Folding, sorting and degradation	ko04120//Ubiquitin mediated proteolysis	K04506	GO:0005634//nucleus;GO:0005737//cytoplasm	GO:0005515//protein binding;GO:0008270//zinc ion binding;GO:0046872//metal ion binding;GO:0061630//ubiquitin protein ligase activity	GO:0006511//ubiquitin-dependent protein catabolic process;GO:0007275//multicellular organism development
peak_202	1	1418662	1419260	599	1418751	56	2.01181	1413847	1418662	4816	Os01g0125850	Os01t0125850-00	-89	--	Hypothetical protein	-	-	-	-	-	-	-
peak_205	1	1436448	1437203	756	1437053	67	2.52549	1437163	1445599	8437	Os01g0126200	Os01t0126200-01	-110	LPR2	Multicopper oxidas	-	-	-	-	GO:0005783//endoplasmic reticulum;GO:0005789//endoplasmic reticulum membrane;GO:0016020//membrane	GO:0005507//copper ion binding;GO:0016491//oxidoreductase activity;GO:0016722//oxidoreductase activity, oxidizing metal ions;GO:0046872//metal ion binding	GO:0055114//oxidation-reduction process
peak_207	1	1449768	1450626	859	1450175	62.5	2.71029	1445541	1449450	3910	Os01g0126401	Os01t0126401-01	-725	--	Hypothetical gene	-	-	-	-	-	-	-
peak_209	1	1494336	1494918	583	1494619	49	2.16707	1490494	1492684	2191	Os01g0127000	Os01t0127000-01	-1935	LPR3	Multicopper oxidase, Maintenance of Pi homeostasi	-	-	-	-	GO:0005783//endoplasmic reticulum;GO:0005789//endoplasmic reticulum membrane;GO:0016020//membrane	GO:0005507//copper ion binding;GO:0016491//oxidoreductase activity;GO:0016722//oxidoreductase activity, oxidizing metal ions;GO:0046872//metal ion binding	GO:0055114//oxidation-reduction process
peak_212	1	1509807	1510723	917	1510099	68.5	2.79467	1511964	1512646	683	Os01g0127450	Os01t0127450-00	-1865	MYB3	Similar to MYBL2 (ARABIDOPSIS MYB-LIKE 2); DNA binding / transcription factor	-	-	-	-	GO:0005634//nucleus	GO:0003677//DNA binding;GO:0003700//transcription factor activity, sequence-specific DNA binding;GO:0043565//sequence-specific DNA binding;GO:0044212//transcription regulatory region DNA binding	GO:0006355//regulation of transcription, DNA-templated;GO:0030154//cell differentiation
peak_221	1	1574666	1575062	397	1574962	61	2.61958	1571479	1573450	1972	Os01g0128400	Os01t0128400-02	-1512	--	Protein of unknown function DUF2359, TMEM214 domain containing protein	-	-	-	-	GO:0005634//nucleus;GO:0005774//vacuolar membrane;GO:0005783//endoplasmic reticulum;GO:0005794//Golgi apparatus;GO:0005886//plasma membrane;GO:0009506//plasmodesma	-	-
peak_222	1	1576728	1577182	455	1576831	52.5	1.89833	1571524	1576596	5073	Os01g0128400	Os01t0128400-01	-235	--	Protein of unknown function DUF2359, TMEM214 domain containing protein	-	-	-	-	GO:0005634//nucleus;GO:0005774//vacuolar membrane;GO:0005783//endoplasmic reticulum;GO:0005794//Golgi apparatus;GO:0005886//plasma membrane;GO:0009506//plasmodesma	-	-
peak_233	1	1644120	1645202	1083	1644326	76.5	3.56162	1641272	1644151	2880	Os01g0129500	Os01t0129500-02	-175	--	Protein of unknown function DUF1666 family protein	-	-	-	-	GO:0005840//ribosome;GO:0016020//membrane;GO:0016021//integral component of membrane	GO:0003735//structural constituent of ribosome	GO:0006412//translation
peak_235	1	1656082	1656945	864	1656263	48.5	2.0406	1657306	1658388	1083	Os01g0129600	Os01t0129600-00	-1043	LBD41	Similar to LBD40 (LOB DOMAIN-CONTAINING PROTEIN 40)	-	-	-	-	-	-	-
peak_238	1	1702876	1703408	533	1703215	52	2.13774	1700523	1702512	1990	Os01g0130500	Os01t0130500-01	-703	--	Similar to Alpha-xylosidase precursor (Fragment)	-	-	-	-	-	-	-
peak_243	1	1737795	1738578	784	1738440	53.5	2.40138	1733867	1738307	4441	Os01g0131250	Os01t0131250-01	-133	--	Hypothetical gene	-	-	-	-	-	-	-
peak_244	1	1748199	1748815	617	1748554	58.5	1.70314	1746447	1748328	1882	Os01g0131450	Os01t0131450-00	-226	--	Hypothetical protein	-	-	-	-	-	-	-
peak_245	1	1753174	1753653	480	1753377	59	2.12332	1754374	1757590	3217	Os01g0131800	Os01t0131800-01	-997	Os01g0131800	Signal peptidase 22 kDa subunit family protein	Genetic Information Processing	Folding, sorting and degradation	ko03060//Protein export	K12948	GO:0005783//endoplasmic reticulum;GO:0005787//signal peptidase complex;GO:0005789//endoplasmic reticulum membrane;GO:0016020//membrane;GO:0016021//integral component of membrane;GO:0031090//organelle membrane;GO:0043231//intracellular membrane-bounded organelle	GO:0008233//peptidase activity;GO:0016787//hydrolase activity	GO:0006465//signal peptide processing;GO:0006508//proteolysis;GO:0045047//protein targeting to ER
peak_247	1	1770954	1771399	446	1771181	51.5	1.84177	1764784	1770260	5477	Os01g0132050	Os01t0132050-01	-921	--	Hypothetical protein	-	-	-	-	-	-	-
peak_248	1	1773531	1774580	1050	1774175	55.3333333333333	2.17086	1771497	1772410	914	Os01g0132200	Os01t0132200-01	-1765	--	Conserved hypothetical protein	-	-	-	-	-	-	-
peak_253	1	1803221	1804342	1122	1803928	74	2.55416	1801983	1803280	1298	Os01g0132766	Os01t0132766-01	-648	GIS3	Zinc finger, C2H2-like domain containing protein	-	-	-	-	GO:0005634//nucleus	GO:0003676//nucleic acid binding;GO:0003700//transcription factor activity, sequence-specific DNA binding;GO:0043565//sequence-specific DNA binding;GO:0044212//transcription regulatory region DNA binding	GO:0006355//regulation of transcription, DNA-templated;GO:0009736//cytokinin-activated signaling pathway;GO:0009740//gibberellic acid mediated signaling pathway;GO:0010026//trichome differentiation
peak_254	1	1804730	1805489	760	1804988	45.5	1.82913	1801983	1803280	1298	Os01g0132766	Os01t0132766-01	-1708	GIS3	Zinc finger, C2H2-like domain containing protein	-	-	-	-	GO:0005634//nucleus	GO:0003676//nucleic acid binding;GO:0003700//transcription factor activity, sequence-specific DNA binding;GO:0043565//sequence-specific DNA binding;GO:0044212//transcription regulatory region DNA binding	GO:0006355//regulation of transcription, DNA-templated;GO:0009736//cytokinin-activated signaling pathway;GO:0009740//gibberellic acid mediated signaling pathway;GO:0010026//trichome differentiation
peak_258	1	1842690	1843112	423	1842905	52	2.11977	1844263	1849102	4840	Os01g0133400	Os01t0133400-01	-1358	At5g16150	Similar to Hexose transporter (Fragment)	-	-	-	-	GO:0005887//integral component of plasma membrane;GO:0009941//chloroplast envelope;GO:0016020//membrane;GO:0016021//integral component of membrane	GO:0005215//transporter activity;GO:0005351//sugar:proton symporter activity;GO:0022857//transmembrane transporter activity	GO:0034219//carbohydrate transmembrane transport;GO:0055085//transmembrane transport;GO:1902600//hydrogen ion transmembrane transport
peak_259	1	1843760	1844167	408	1843901	66.5	2.05768	1844263	1849102	4840	Os01g0133400	Os01t0133400-01	-362	At5g16150	Similar to Hexose transporter (Fragment)	-	-	-	-	GO:0005887//integral component of plasma membrane;GO:0009941//chloroplast envelope;GO:0016020//membrane;GO:0016021//integral component of membrane	GO:0005215//transporter activity;GO:0005351//sugar:proton symporter activity;GO:0022857//transmembrane transporter activity	GO:0034219//carbohydrate transmembrane transport;GO:0055085//transmembrane transport;GO:1902600//hydrogen ion transmembrane transport
peak_262	1	1848600	1849203	604	1848995	49	2.17608	1849887	1856251	6365	Os01g0133500	Os01t0133500-01	-892	--	Beta-lactamase-like domain containing protein	-	-	-	-	GO:0009536//plastid	-	-
peak_265	1	1855735	1856359	625	1855874	61.5	2.40047	1857083	1858534	1452	Os01g0133600	Os01t0133600-00	-1209	--	Hypothetical conserved gene	-	-	-	-	GO:0016020//membrane;GO:0016021//integral component of membrane	GO:0008375//acetylglucosaminyltransferase activity	-
peak_266	1	1867027	1867676	650	1867434	68	2.14244	1865455	1866126	672	Os01g0133799	Os01t0133799-00	-1308	--	Hypothetical protein	-	-	-	-	-	-	-
peak_276	1	1901957	1902377	421	1902249	43.5	1.80428	1902741	1904902	2162	Os01g0134700	Os01t0134700-01	-492	CBP60B	Calmodulin binding protein-like family protein	-	-	-	-	GO:0005634//nucleus	GO:0003700//transcription factor activity, sequence-specific DNA binding;GO:0005516//calmodulin binding;GO:0043565//sequence-specific DNA binding	GO:0002229//defense response to oomycetes;GO:0006355//regulation of transcription, DNA-templated;GO:0010112//regulation of systemic acquired resistance;GO:0010224//response to UV-B;GO:0042742//defense response to bacterium;GO:0071219//cellular response to molecule of bacterial origin;GO:0080142//regulation of salicylic acid biosynthetic process;GO:1900426//positive regulation of defense response …
peak_277	1	1905688	1906952	1265	1906146	64	2.52483	1906985	1909022	2038	Os01g0134850	Os01t0134850-00	-839	--	Hypothetical protein	-	-	-	-	-	-	-
peak_279	1	1939117	1939505	389	1939394	71.5	1.9007	1941012	1941845	834	Os01g0135900	Os01t0135900-02	-1618	HSP17.9B	Similar to Cytosolic class I small heat shock protein 3C (Fragment)	Genetic Information Processing	Folding, sorting and degradation	ko04141//Protein processing in endoplasmic reticulum	K13993	GO:0005737//cytoplasm	GO:0043621//protein self-association;GO:0051082//unfolded protein binding	GO:0000302//response to reactive oxygen species;GO:0006457//protein folding;GO:0009408//response to heat;GO:0009651//response to salt stress;GO:0042542//response to hydrogen peroxide;GO:0051259//protein oligomerization
peak_280	1	1949456	1950048	593	1949807	49	2.17145	1948773	1949587	815	Os01g0136100	Os01t0136100-01	-220	HSP16.9A	16.9 kDa class I heat shock protein 1	Genetic Information Processing	Folding, sorting and degradation	ko04141//Protein processing in endoplasmic reticulum	K13993	GO:0005737//cytoplasm	GO:0043621//protein self-association;GO:0051082//unfolded protein binding	GO:0000302//response to reactive oxygen species;GO:0006457//protein folding;GO:0009408//response to heat;GO:0009651//response to salt stress;GO:0042542//response to hydrogen peroxide;GO:0051259//protein oligomerization
peak_281	1	1950590	1951329	740	1951114	51.5	2.35592	1951930	1952681	752	Os01g0136200	Os01t0136200-01	-816	HSP16.9B	16.9 kDa class I heat shock protein 1	Genetic Information Processing	Folding, sorting and degradation	ko04141//Protein processing in endoplasmic reticulum	K13993	GO:0005737//cytoplasm	GO:0043621//protein self-association;GO:0051082//unfolded protein binding	GO:0000302//response to reactive oxygen species;GO:0006457//protein folding;GO:0009408//response to heat;GO:0009651//response to salt stress;GO:0042542//response to hydrogen peroxide;GO:0051259//protein oligomerization
peak_282	1	1967481	1968073	593	1967830	54	2.20074	1957847	1967451	9605	Os01g0136400	Os01t0136400-01	-379	LRK10L-1.2	Protein kinase, core domain containing protein	-	-	-	-	GO:0005886//plasma membrane;GO:0016020//membrane;GO:0016021//integral component of membrane	GO:0004672//protein kinase activity;GO:0004674//protein serine/threonine kinase activity;GO:0005524//ATP binding;GO:0016301//kinase activity;GO:0030247//polysaccharide binding	GO:0006468//protein phosphorylation;GO:0007166//cell surface receptor signaling pathway;GO:0016310//phosphorylation
peak_283	1	1975891	1976229	339	1976084	46.5	2.06407	1971228	1975465	4238	Os01g0136700	Os01t0136700-01	-619	--	Conserved hypothetical protein	-	-	-	-	GO:0016020//membrane;GO:0016021//integral component of membrane	GO:0030247//polysaccharide binding	-
peak_284	1	1983470	1984119	650	1983834	55	2.19836	1984267	1986150	1884	Os01g0136900	Os01t0136900-00	-433	LRK10L-2.5	Similar to Stress-induced receptor-like kinase 2	-	-	-	-	GO:0016020//membrane;GO:0016021//integral component of membrane	GO:0004672//protein kinase activity;GO:0005524//ATP binding;GO:0030247//polysaccharide binding	GO:0006468//protein phosphorylation
peak_289	1	2022145	2022464	320	2022335	54.5	2.24142	2023879	2026177	2299	Os01g0137700	Os01t0137700-01	-1544	--	Conserved hypothetical protein	-	-	-	-	-	GO:0030247//polysaccharide binding	-
peak_290	1	2070504	2071474	971	2071052	59	2.20535	2071843	2073609	1767	Os01g0138800	Os01t0138800-01	-791	GAT1_2.1	Peptidase C26 domain containing protein	-	-	-	-	-	GO:0016787//hydrolase activity	GO:0006541//glutamine metabolic process;GO:2000032//regulation of secondary shoot formation
peak_300	1	2136146	2136804	659	2136572	53.5	2.20633	2137800	2138539	740	Os01g0140500	Os01t0140500-01	-1228	RPL26B	Similar to 60S ribosomal protein L26B	Genetic Information Processing	Translation	ko03010//Ribosome	K02898	GO:0005840//ribosome;GO:0015934//large ribosomal subunit;GO:0022625//cytosolic large ribosomal subunit	GO:0003723//RNA binding;GO:0003735//structural constituent of ribosome	GO:0002181//cytoplasmic translation;GO:0006412//translation;GO:0042273//ribosomal large subunit biogenesis
peak_301	1	2137069	2137697	629	2137157	51.5	2.02443	2137800	2138539	740	Os01g0140500	Os01t0140500-01	-643	RPL26B	Similar to 60S ribosomal protein L26B	Genetic Information Processing	Translation	ko03010//Ribosome	K02898	GO:0005840//ribosome;GO:0015934//large ribosomal subunit;GO:0022625//cytosolic large ribosomal subunit	GO:0003723//RNA binding;GO:0003735//structural constituent of ribosome	GO:0002181//cytoplasmic translation;GO:0006412//translation;GO:0042273//ribosomal large subunit biogenesis
peak_307	1	2153157	2153723	567	2153374	41	1.83456	2154326	2155279	954	Os01g0140700	Os01t0140700-00	-952	Os01g0140700	Similar to RAV2 (REGULATOR OF THE ATPASE OF THE VACUOLAR MEMBRANE); DNA binding / transcription factor	-	-	-	-	GO:0005634//nucleus	GO:0003677//DNA binding;GO:0003700//transcription factor activity, sequence-specific DNA binding	GO:0006355//regulation of transcription, DNA-templated
peak_315	1	2215382	2216215	834	2216046	66	2.42283	2216130	2222523	6394	Os01g0141150	Os01t0141150-00	-84	--	Hypothetical gene	-	-	-	-	-	-	-
peak_318	1	2229976	2230340	365	2230154	50.5	2.2097	2226409	2229526	3118	Os01g0141300	Os01t0141300-00	-628	SKD1	Similar to vacuolar sorting protein 4b	Cellular Processes	Transport and catabolism	ko04144//Endocytosis	K12196	GO:0005634//nucleus	GO:0000166//nucleotide binding;GO:0005524//ATP binding;GO:0016887//ATPase activity	GO:0007033//vacuole organization
peak_322	1	2244535	2244899	365	2244633	41.5	1.73757	2245732	2250435	4704	Os01g0141600	Os01t0141600-01	-1099	RUS5	Protein of unknown function DUF647 family protein	-	-	-	-	GO:0005739//mitochondrion;GO:0009941//chloroplast envelope	-	GO:0010224//response to UV-B;GO:0032502//developmental process
peak_330	1	2277020	2278017	998	2277514	61.5	2.39107	2279102	2279169	68	Os01g0142400	Os01t0142400-00	-1588	-	-	-	-	-	-	-	-	-
peak_331	1	2298042	2298675	634	2298208	46.5	2.03486	2296049	2297950	1902	Os01g0142875	Os01t0142875-00	-258	--	Hypothetical protein	-	-	-	-	-	-	-
peak_343	1	2374423	2374957	535	2374681	49.5	1.96447	2372323	2374066	1744	Os01g0143700	Os01t0143700-00	-615	At2g39795	Similar to Mitochondrial glycoprotein	-	-	-	-	GO:0005739//mitochondrion;GO:0005759//mitochondrial matrix	GO:0003729//mRNA binding;GO:0008494//translation activator activity;GO:0097177//mitochondrial ribosome binding	GO:0070131//positive regulation of mitochondrial translation
peak_345	1	2378046	2379560	1515	2379044	61.6666666666667	2.78652	2377369	2377984	616	Os01g0143900	Os01t0143900-01	-1060	--	Conserved hypothetical protein	-	-	-	-	-	-	-
peak_346	1	2385988	2386344	357	2386174	51	2.03857	2386373	2388597	2225	Os01g0144200	Os01t0144200-01	-199	--	Vacuolar import and degradation protein Vid24 domain containing protein	-	-	-	-	GO:0005773//vacuole;GO:0019898//extrinsic component of membrane;GO:0034657//GID complex	-	GO:0006623//protein targeting to vacuole;GO:0007039//protein catabolic process in the vacuole;GO:0043161//proteasome-mediated ubiquitin-dependent protein catabolic process;GO:0045721//negative regulation of gluconeogenesis
peak_347	1	2390269	2391438	1170	2391074	60.5	2.48998	2388605	2390483	1879	Os01g0144300	Os01t0144300-01	-591	--	Conserved hypothetical protein	-	-	-	-	-	-	GO:0009737//response to abscisic acid
peak_348	1	2391951	2393470	1520	2392554	53	2.23972	2393483	2398292	4810	Os01g0144380	Os01t0144380-01	-929	--	Hypothetical gene	-	-	-	-	-	-	-
peak_350	1	2402722	2403107	386	2402994	60	2.30966	2403276	2405947	2672	Os01g0144600	Os01t0144600-01	-282	--	Conserved hypothetical protein	Genetic Information Processing	Folding, sorting and degradation	ko03018//RNA degradation	K12593	GO:0000176//nuclear exosome (RNase complex)	-	GO:0000460//maturation of 5.8S rRNA
peak_364	1	2532233	2532759	527	2532524	57	2.44027	2530890	2531390	501	Os01g0146600	Os01t0146600-01	-1134	--	Conserved hypothetical protein	-	-	-	-	-	-	-
peak_374	1	2595212	2595829	618	2595378	50.5	2.27793	2589835	2593568	3734	Os01g0147900	Os01t0147900-01	-1810	TPI	Triosephosphate isomerase, Glycolytic enzyme, Key component in XA3/XA26-mediated resistance to Xo	Metabolism;Metabolism;Metabolism;Metabolism;Metabolism;Metabolism;Metabolism;Metabolism	Global and overview maps;Global and overview maps;Global and overview maps;Global and overview maps;Carbohydrate metabolism;Energy metabolism;Carbohydrate metabolism;Carbohydrate metabolism	ko01100//Metabolic pathways;ko01110//Biosynthesis of secondary metabolites;ko01200//Carbon metabolism;ko01230//Biosynthesis of amino acids;ko00010//Glycolysis / Gluconeogenesis;ko00710//Carbon fixation in photosynthetic organisms;ko00562//Inositol phosphate metabolism;ko00051//Fructose and mannose metabolism	K01803;K01803;K01803;K01803;K01803;K01803;K01803;K01803	GO:0005737//cytoplasm;GO:0005829//cytosol	GO:0003824//catalytic activity;GO:0004807//triose-phosphate isomerase activity;GO:0016853//isomerase activity	GO:0006094//gluconeogenesis;GO:0006096//glycolytic process;GO:0019563//glycerol catabolic process;GO:0046166//glyceraldehyde-3-phosphate biosynthetic process
peak_376	1	2605148	2605494	347	2605304	78.5	2.87573	2605614	2612731	7118	Os01g0148050	Os01t0148050-01	-310	PRT6	Hypothetical conserved gene	-	-	-	-	GO:0000151//ubiquitin ligase complex;GO:0005737//cytoplasm	GO:0008270//zinc ion binding;GO:0016740//transferase activity;GO:0046872//metal ion binding;GO:0061630//ubiquitin protein ligase activity	GO:0016567//protein ubiquitination;GO:0071596//ubiquitin-dependent protein catabolic process via the N-end rule pathway
peak_381	1	2628717	2629298	582	2629158	68	2.42858	2629374	2630050	677	Os01g0148200	Os01t0148200-01	-216	--	Hypothetical protein	-	-	-	-	GO:0016020//membrane;GO:0016021//integral component of membrane	-	-
peak_388	1	2688467	2689096	630	2688613	45	2.07746	2688638	2691961	3324	Os01g0149750	Os01t0149750-00	-25	--	Hypothetical protein	-	-	-	-	-	-	-
peak_393	1	2715321	2717165	1845	2716442	62.5	2.40871	2717836	2721076	3241	Os01g0150200	Os01t0150200-01	-1394	PAS2B	Protein-tyrosine phosphatase-like, PTPLA domain containing protein	Metabolism;Metabolism;Metabolism;Metabolism;Metabolism	Global and overview maps;Global and overview maps;Global and overview maps;Lipid metabolism;Lipid metabolism	ko01100//Metabolic pathways;ko01110//Biosynthesis of secondary metabolites;ko01212//Fatty acid metabolism;ko00062//Fatty acid elongation;ko01040//Biosynthesis of unsaturated fatty acids	K10703;K10703;K10703;K10703;K10703	GO:0005783//endoplasmic reticulum;GO:0005789//endoplasmic reticulum membrane;GO:0016020//membrane;GO:0016021//integral component of membrane;GO:0030176//integral component of endoplasmic reticulum membrane	GO:0016829//lyase activity;GO:0018812//3-hydroxyacyl-CoA dehydratase activity	GO:0006629//lipid metabolic process;GO:0006631//fatty acid metabolic process;GO:0006633//fatty acid biosynthetic process;GO:0007275//multicellular organism development;GO:0030148//sphingolipid biosynthetic process;GO:0030497//fatty acid elongation;GO:0042761//very long-chain fatty acid biosynthetic process
peak_398	1	2771125	2771885	761	2771311	54.5	2.56919	2771564	2774100	2537	Os01g0151200	Os01t0151200-02	-253	ALB3	Similar to Inner membrane protein ALBINO3, chloroplast precursor. Splice isoform 2	Genetic Information Processing	Folding, sorting and degradation	ko03060//Protein export	K03217	GO:0009535//chloroplast thylakoid membrane;GO:0016020//membrane;GO:0016021//integral component of membrane	GO:0032977//membrane insertase activity	GO:0010027//thylakoid membrane organization;GO:0051205//protein insertion into membrane;GO:0072598//protein localization to chloroplast;GO:0090150//establishment of protein localization to membrane
peak_400	1	2776444	2776844	401	2776608	47	2.03696	2776973	2781723	4751	Os01g0151400	Os01t0151400-01	-365	GGT3	Similar to Gamma-glutamyl transferase	Metabolism;Metabolism;Metabolism;Metabolism;Metabolism	Global and overview maps;Metabolism of other amino acids;Metabolism of other amino acids;Lipid metabolism;Metabolism of other amino acids	ko01100//Metabolic pathways;ko00480//Glutathione metabolism;ko00460//Cyanoamino acid metabolism;ko00590//Arachidonic acid metabolism;ko00430//Taurine and hypotaurine metabolism	K18592;K18592;K18592;K18592;K18592	GO:0005886//plasma membrane	GO:0000048//peptidyltransferase activity;GO:0036374//glutathione hydrolase activity	GO:0006412//translation;GO:0006508//proteolysis;GO:0006520//cellular amino acid metabolic process;GO:0006536//glutamate metabolic process;GO:0006749//glutathione metabolic process;GO:0006751//glutathione catabolic process;GO:0019344//cysteine biosynthetic process
peak_404	1	2800022	2800445	424	2800354	47	1.68106	2800516	2803701	3186	Os01g0151700	Os01t0151700-01	-162	TIC32B	Similar to Short-chain dehydrogenase Tic32	-	-	-	-	-	-	-
peak_408	1	2833137	2833646	510	2833368	52.5	1.97	2835281	2836233	953	Os01g0152687	Os01t0152687-00	-1913	At3g47570	Serine-threonine/tyrosine-protein kinase domain containing protein	-	-	-	-	-	GO:0004672//protein kinase activity	GO:0006468//protein phosphorylation
peak_409	1	2836607	2837393	787	2836750	53.5	2.43992	2835247	2835730	484	Os01g0152675	Os01t0152675-00	-1020	-	-	-	-	-	-	-	-	-
peak_416	1	2863312	2864011	700	2863639	53	2.8728	2862774	2863569	796	Os01g0153200	Os01t0153200-00	-70	RPS15A	Hypothetical conserved gene	Genetic Information Processing	Translation	ko03010//Ribosome	K02957	GO:0005840//ribosome	GO:0003735//structural constituent of ribosome	GO:0006412//translation
peak_421	1	2877309	2877828	520	2877411	42.5	1.88229	2877647	2882523	4877	Os01g0153400	Os01t0153400-01	-236	At4g33760	Similar to tRNA synthetase class II (D, K and N) family protein	Genetic Information Processing	Translation	ko00970//Aminoacyl-tRNA biosynthesis	K01876	GO:0005737//cytoplasm;GO:0005739//mitochondrion;GO:0009507//chloroplast;GO:0016020//membrane	GO:0000166//nucleotide binding;GO:0004812//aminoacyl-tRNA ligase activity;GO:0005524//ATP binding;GO:0016874//ligase activity	GO:0006418//tRNA aminoacylation for protein translation
peak_424	1	2907985	2908438	454	2908118	43.5	2.25344	2907071	2907926	856	Os01g0154100	Os01t0154100-00	-192	--	Protein of unknown function DUF674 domain containing protein	-	-	-	-	-	-	-
peak_426	1	2928237	2928957	721	2928814	61	2.522	2926706	2927875	1170	Os01g0154550	Os01t0154550-01	-939	-	-	-	-	-	-	-	-	-
peak_427	1	2958665	2960438	1774	2959590	54.5	1.8561	2957166	2958439	1274	Os01g0155000	Os01t0155000-02	-1151	CXE15	Alpha/beta hydrolase fold-3 domain containing protein	-	-	-	-	-	GO:0016787//hydrolase activity	GO:0009056//catabolic process
peak_440	1	3066289	3066867	579	3066391	49	2.13554	3061751	3065924	4174	Os01g0158533	Os01t0158533-00	-467	--	Hypothetical protein	-	-	-	-	-	-	-
peak_448	1	3085522	3086101	580	3085922	53	1.98746	3079533	3084696	5164	Os01g0158800	Os01t0158800-00	-1226	OsI_14081	Similar to PHD finger protein	-	-	-	-	-	GO:0042393//histone binding	GO:0006355//regulation of transcription, DNA-templated
peak_450	1	3087853	3088823	971	3088182	61	2.37334	3085626	3087814	2189	Os01g0158900	Os01t0158900-02	-368	NFXL2	Zinc finger, NF-X1-type domain containing protein	-	-	-	-	GO:0005634//nucleus;GO:0016020//membrane;GO:0016021//integral component of membrane	GO:0000977//RNA polymerase II regulatory region sequence-specific DNA binding;GO:0000981//RNA polymerase II transcription factor activity, sequence-specific DNA binding;GO:0001227//transcriptional repressor activity, RNA polymerase II transcription regulatory region sequence-specific binding;GO:0003700//transcription factor activity, sequence-specific DNA binding;GO:0008270//zinc ion binding	GO:0006355//regulation of transcription, DNA-templated;GO:0006357//regulation of transcription from RNA polymerase II promoter;GO:0009651//response to salt stress;GO:0010310//regulation of hydrogen peroxide metabolic process
peak_455	1	3126656	3127223	568	3126899	55	2.15613	3124369	3125331	963	Os01g0159600	Os01t0159600-01	-1568	EMP1	Small hydrophilic plant seed protein family protein	-	-	-	-	GO:0005829//cytosol	-	GO:0009737//response to abscisic acid
peak_467	1	3250474	3251259	786	3250838	51.5	2.10911	3251426	3252724	1299	Os01g0162200	Os01t0162200-00	-588	--	Leucine-rich repeat domain containing protein	-	-	-	-	-	GO:0005515//protein binding	-
peak_469	1	3272412	3272933	522	3272769	49.5	2.53817	3272839	3276375	3537	Os01g0162800	Os01t0162800-00	-70	RLP22	Hypothetical conserved gene	-	-	-	-	GO:0016020//membrane;GO:0016021//integral component of membrane	GO:0005515//protein binding	-
peak_470	1	3284647	3285284	638	3285006	52.5	1.89826	3282977	3284997	2021	Os01g0162900	Os01t0162900-01	-9	--	Hypothetical protein	-	-	-	-	-	-	-
peak_501	1	3443233	3443619	387	3443328	48	2.07442	3445220	3446488	1269	Os01g0167400	Os01t0167400-01	-1892	RIP30A	Similar to Protein synthesis inhibitor II (EC 3.2.2.22) (Ribosome-inactivating protein II) (rRNA N-glycosidase)	-	-	-	-	-	GO:0016787//hydrolase activity;GO:0030598//rRNA N-glycosylase activity	GO:0006952//defense response;GO:0009405//pathogenesis;GO:0017148//negative regulation of translation
peak_502	1	3450228	3451443	1216	3450922	63.6666666666667	2.54759333333333	3446940	3450180	3241	Os01g0167500	Os01t0167500-01	-742	UXT3	Protein of unknown function DUF250 domain containing protein	-	-	-	-	GO:0005794//Golgi apparatus;GO:0016020//membrane;GO:0016021//integral component of membrane	GO:0005338//nucleotide-sugar transmembrane transporter activity;GO:0005464//UDP-xylose transmembrane transporter activity;GO:0015297//antiporter activity;GO:0022857//transmembrane transporter activity	GO:0015790//UDP-xylose transport;GO:0015931//nucleobase-containing compound transport;GO:0055085//transmembrane transport;GO:1901264//carbohydrate derivative transport
peak_503	1	3453083	3454296	1214	3453500	56.5	2.12886	3454882	3456059	1178	Os01g0167600	Os01t0167600-00	-1382	--	Hypothetical conserved gene	-	-	-	-	GO:0016020//membrane;GO:0016021//integral component of membrane	-	-
peak_505	1	3473868	3474317	450	3474080	62	2.40738	3467858	3472105	4248	Os01g0167800	Os01t0167800-01	-1975	--	Conserved hypothetical protein	-	-	-	-	-	-	-
peak_508	1	3482116	3482950	835	3482331	70.5	3.09815	3479396	3480825	1430	Os01g0168100	Os01t0168100-02	-1506	NET4A	KIP1-like domain containing protein	-	-	-	-	GO:0005774//vacuolar membrane	GO:0003779//actin binding;GO:0016301//kinase activity;GO:0051015//actin filament binding	GO:0016310//phosphorylation
peak_510	1	3504102	3505194	1093	3504739	51	1.96193	3501187	3504618	3432	Os01g0168450	Os01t0168450-00	-121	--	Hypothetical protein	-	-	-	-	-	-	-
peak_514	1	3510653	3510981	329	3510764	53	2.28293	3511944	3515900	3957	Os01g0168600	Os01t0168600-01	-1180	RRT1	Similar to predicted protein	-	-	-	-	GO:0005737//cytoplasm;GO:0016020//membrane;GO:0016021//integral component of membrane	GO:0016740//transferase activity;GO:0016757//transferase activity, transferring glycosyl groups	GO:0005975//carbohydrate metabolic process;GO:0006004//fucose metabolic process
peak_516	1	3517569	3517871	303	3517769	48.5	2.05503	3518372	3519175	804	Os01g0168850	Os01t0168850-01	-603	--	Hypothetical gene	-	-	-	-	-	-	-
peak_519	1	3553015	3553418	404	3553161	43.5	1.7204	3551051	3553146	2096	Os01g0169400	Os01t0169400-01	-15	LOB	Similar to LOB domain protein 25	-	-	-	-	-	-	GO:0010199//organ boundary specification between lateral organs and the meristem
peak_520	1	3554103	3554410	308	3554253	52	2.25467	3551051	3553146	2096	Os01g0169400	Os01t0169400-01	-1107	LOB	Similar to LOB domain protein 25	-	-	-	-	-	-	GO:0010199//organ boundary specification between lateral organs and the meristem
peak_528	1	3567367	3568690	1324	3568193	73.5	3.34073	3559761	3568072	8312	Os01g0169500	Os01t0169500-02	-121	RST1	Armadillo-type fold domain containing protein	-	-	-	-	-	-	GO:0006723//cuticle hydrocarbon biosynthetic process;GO:0009793//embryo development ending in seed dormancy;GO:0043447//alkane biosynthetic process;GO:0048316//seed development
peak_529	1	3569735	3570018	284	3569827	46.5	2.23453	3559761	3568072	8312	Os01g0169500	Os01t0169500-02	-1755	RST1	Armadillo-type fold domain containing protein	-	-	-	-	-	-	GO:0006723//cuticle hydrocarbon biosynthetic process;GO:0009793//embryo development ending in seed dormancy;GO:0043447//alkane biosynthetic process;GO:0048316//seed development
peak_535	1	3597853	3598550	698	3598375	48	1.85427	3598662	3601908	3247	Os01g0170051	Os01t0170051-00	-287	--	Hypothetical protein	-	-	-	-	-	-	-
peak_536	1	3599883	3600420	538	3600084	59	2.52635	3598451	3599668	1218	Os01g0170000	Os01t0170000-01	-416	RFS	Raffinose synthase family protein	Metabolism;Metabolism	Global and overview maps;Carbohydrate metabolism	ko01100//Metabolic pathways;ko00052//Galactose metabolism	K06617;K06617	-	GO:0047274//galactinol-sucrose galactosyltransferase activity	GO:0010325//raffinose family oligosaccharide biosynthetic process
peak_538	1	3610802	3611310	509	3611161	72	2.74588	3611353	3615657	4305	Os01g0170100	Os01t0170100-01	-192	--	D111/G-patch domain containing protein	-	-	-	-	-	GO:0003676//nucleic acid binding	-
peak_541	1	3618990	3619506	517	3619252	50	2.28941	3621211	3625338	4128	Os01g0170300	Os01t0170300-01	-1959	RCH2	Serine/threonine protein kinase-related domain containing protein	-	-	-	-	GO:0005886//plasma membrane;GO:0016020//membrane;GO:0016021//integral component of membrane	GO:0000166//nucleotide binding;GO:0004672//protein kinase activity;GO:0004674//protein serine/threonine kinase activity;GO:0005515//protein binding;GO:0005524//ATP binding;GO:0016301//kinase activity;GO:0016740//transferase activity	GO:0006468//protein phosphorylation;GO:0016310//phosphorylation
peak_542	1	3619966	3620490	525	3620094	45	2.07408	3621211	3625338	4128	Os01g0170300	Os01t0170300-01	-1117	RCH2	Serine/threonine protein kinase-related domain containing protein	-	-	-	-	GO:0005886//plasma membrane;GO:0016020//membrane;GO:0016021//integral component of membrane	GO:0000166//nucleotide binding;GO:0004672//protein kinase activity;GO:0004674//protein serine/threonine kinase activity;GO:0005515//protein binding;GO:0005524//ATP binding;GO:0016301//kinase activity;GO:0016740//transferase activity	GO:0006468//protein phosphorylation;GO:0016310//phosphorylation
peak_545	1	3660206	3660716	511	3660501	43	1.86163	3661688	3664199	2512	Os01g0170800	Os01t0170800-01	-1187	--	Pentatricopeptide repeat domain containing protein	-	-	-	-	GO:0005739//mitochondrion	GO:0005515//protein binding	-
peak_551	1	3688685	3689024	340	3688886	59	2.34005	3681798	3687409	5612	Os01g0171200	Os01t0171200-01	-1477	--	Conserved hypothetical protein	-	-	-	-	GO:0016020//membrane;GO:0016021//integral component of membrane	-	-
peak_560	1	3737155	3737466	312	3737234	55.5	1.74358	3737752	3740685	2934	Os01g0172900	Os01t0172900-00	-518	At3g15720	Glycoside hydrolase, family 28 domain containing protein	Metabolism;Metabolism	Global and overview maps;Carbohydrate metabolism	ko01100//Metabolic pathways;ko00040//Pentose and glucuronate interconversions	K01184;K01184	-	GO:0004650//polygalacturonase activity;GO:0016787//hydrolase activity;GO:0016798//hydrolase activity, acting on glycosyl bonds	GO:0005975//carbohydrate metabolic process;GO:0008152//metabolic process
peak_567	1	3810426	3810852	427	3810662	64	2.34466	3809533	3810254	722	Os01g0173950	Os01t0173950-00	-408	-	-	-	-	-	-	-	-	-
peak_568	1	3812657	3812934	278	3812792	58.5	2.52976	3811287	3812735	1449	Os01g0174000	Os01t0174000-00	-57	HY5	Similar to BZIP transcription factor (Fragment)	Organismal Systems	Environmental adaptation	ko04712//Circadian rhythm - plant	K16241	GO:0005634//nucleus	GO:0003700//transcription factor activity, sequence-specific DNA binding;GO:0043565//sequence-specific DNA binding	GO:0006355//regulation of transcription, DNA-templated;GO:0010017//red or far-red light signaling pathway;GO:0010099//regulation of photomorphogenesis;GO:0010114//response to red light;GO:0010218//response to far red light
peak_576	1	3885597	3886025	429	3885761	37.5	1.92296	3878164	3884017	5854	Os01g0175600	Os01t0175600-01	-1744	BOR4	Boron (B) transporte	-	-	-	-	GO:0005887//integral component of plasma membrane;GO:0016020//membrane;GO:0016021//integral component of membrane	GO:0005452//inorganic anion exchanger activity;GO:0080139//borate efflux transmembrane transporter activity	GO:0006820//anion transport;GO:0035445//borate transmembrane transport;GO:0046713//borate transport;GO:0051453//regulation of intracellular pH
peak_579	1	3921952	3922395	444	3922123	61	2.32234	3921411	3921821	411	Os01g0176150	Os01t0176150-00	-302	--	Hypothetical protein	-	-	-	-	-	-	-
peak_585	1	3951547	3952221	675	3951722	53	2.18304	3953043	3955442	2400	Os01g0176700	Os01t0176700-01	-1321	NHO1	Myb-like DNA-binding domain, SHAQKYF class domain containing protein	-	-	-	-	GO:0005634//nucleus	GO:0003677//DNA binding	GO:0009266//response to temperature stimulus;GO:0009740//gibberellic acid mediated signaling pathway;GO:0010452//histone H3-K36 methylation;GO:0048579//negative regulation of long-day photoperiodism, flowering;GO:1903507//negative regulation of nucleic acid-templated transcription
peak_586	1	3964969	3965350	382	3965205	48	1.83787	3958628	3963625	4998	Os01g0176900	Os01t0176900-00	-1580	BEH2	BZR1, transcriptional repressor domain containing protein	-	-	-	-	-	GO:0003700//transcription factor activity, sequence-specific DNA binding	GO:0006351//transcription, DNA-templated;GO:0006355//regulation of transcription, DNA-templated;GO:0009742//brassinosteroid mediated signaling pathway
peak_589	1	3983619	3984180	562	3983795	53.5	2.24359	3980433	3983134	2702	Os01g0177150	Os01t0177150-01	-661	-	-	-	-	-	-	-	-	-
peak_612	1	4113278	4113715	438	4113446	46.5	1.81308	4110402	4112126	1725	Os01g0179000	Os01t0179000-01	-1320	AT7	Transferase family protein	-	-	-	-	-	GO:0016740//transferase activity;GO:0016747//transferase activity, transferring acyl groups other than amino-acyl groups	-
peak_620	1	4143027	4143893	867	4143281	68.5	2.10387	4144718	4150134	5417	Os01g0179500	Os01t0179500-01	-1437	--	Enhancer of polycomb-like, N-terminal domain containing protein	-	-	-	-	-	-	-
peak_623	1	4177471	4178260	790	4177868	43.5	1.84535	4175051	4177246	2196	Os01g0179901	Os01t0179901-01	-622	--	Conserved hypothetical protein	-	-	-	-	-	-	-
peak_624	1	4178907	4179739	833	4179416	64.5	2.83572	4180207	4181178	972	Os01g0180050	Os01t0180050-00	-791	--	Hypothetical protein	-	-	-	-	-	-	-
peak_625	1	4182828	4183234	407	4183032	46	2.70465	4179207	4181412	2206	Os01g0180000	Os01t0180000-01	-1620	LRX5	Pistil-specific extensin-like protein family protein	-	-	-	-	-	GO:0005515//protein binding	-
peak_629	1	4210984	4211791	808	4211095	54	2.04506	4208628	4210038	1411	Os01g0180300	Os01t0180300-02	-1057	--	Lipoprotein, type 6 family protein	-	-	-	-	-	-	-
peak_639	1	4259361	4259716	356	4259566	62	2.26057	4254468	4259175	4708	Os01g0180850	Os01t0180850-00	-391	--	Hypothetical protein	-	-	-	-	-	-	-
peak_669	1	4390448	4391552	1105	4390844	62	2.60792	4391229	4393420	2192	Os01g0182900	Os01t0182900-01	-385	--	Conserved hypothetical protein	-	-	-	-	-	-	-
peak_670	1	4392974	4393574	601	4393179	62	2.31007	4395060	4397438	2379	Os01g0183000	Os01t0183000-01	-1881	CK1	Similar to GmCK3p (EC 2.7.1.32) (Fragment)	Metabolism;Metabolism	Global and overview maps;Lipid metabolism	ko01100//Metabolic pathways;ko00564//Glycerophospholipid metabolism	K14156;K14156	-	-	-
peak_678	1	4448667	4449151	485	4448907	75.5	2.65178	4449056	4449806	751	Os01g0184050	Os01t0184050-00	-149	--	Hypothetical protein	-	-	-	-	-	-	-
peak_680	1	4490612	4490998	387	4490898	52	2.21862	4485764	4490158	4395	Os01g0184500	Os01t0184500-01	-740	Os01g0184500	DEAD-like helicase, N-terminal domain containing protein	-	-	-	-	GO:0005739//mitochondrion;GO:0009507//chloroplast	GO:0000166//nucleotide binding;GO:0003676//nucleic acid binding;GO:0003723//RNA binding;GO:0003724//RNA helicase activity;GO:0004386//helicase activity;GO:0005524//ATP binding;GO:0016787//hydrolase activity;GO:0016887//ATPase activity;GO:0070180//large ribosomal subunit rRNA binding	GO:1901259//chloroplast rRNA processing;GO:1902775//mitochondrial large ribosomal subunit assembly
peak_684	1	4506763	4507304	542	4507018	47.5	2.75389	4504620	4505060	441	Os01g0185000	Os01t0185000-00	-1958	--	Hypothetical conserved gene	-	-	-	-	-	-	-
peak_687	1	4534379	4535383	1005	4534494	59.5	2.39626	4536009	4540065	4057	Os01g0185400	Os01t0185400-01	-1515	nudF	WD40 repeat domain containing protein	-	-	-	-	-	GO:0005515//protein binding	-
peak_688	1	4535618	4536190	573	4535898	49	1.87197	4536009	4540065	4057	Os01g0185400	Os01t0185400-01	-111	nudF	WD40 repeat domain containing protein	-	-	-	-	-	GO:0005515//protein binding	-
peak_693	1	4563640	4564466	827	4564364	45.5	2.37345	4566304	4568589	2286	Os01g0185900	Os01t0185900-01	-1940	WRKY72	Similar to WRKY 1 (Fragment)	-	-	-	-	GO:0005634//nucleus	GO:0003677//DNA binding;GO:0003700//transcription factor activity, sequence-specific DNA binding;GO:0043565//sequence-specific DNA binding	GO:0006355//regulation of transcription, DNA-templated
peak_696	1	4612894	4613263	370	4613110	48	2.71911	4614891	4615825	935	Os01g0186600	Os01t0186600-01	-1781	--	Conserved hypothetical protein	-	-	-	-	GO:0016020//membrane;GO:0016021//integral component of membrane	-	-
peak_703	1	4664413	4664954	542	4664722	69.5	4.05368	4665786	4667062	1277	Os01g0187200	Os01t0187200-01	-1064	-	-	-	-	-	-	-	-	-
peak_717	1	4737905	4738330	426	4738161	57	2.4417	4734017	4737606	3590	Os01g0188200	Os01t0188200-01	-555	--	Conserved hypothetical protein	-	-	-	-	GO:0032039//integrator complex	-	GO:0016180//snRNA processing;GO:0034472//snRNA 3'-end processing
peak_718	1	4742042	4742726	685	4742502	61	1.87841	4739276	4741848	2573	Os01g0188400	Os01t0188400-02	-654	ME6	NADP-dependent malic enzyme, chloroplast precursor (EC 1.1.1.40) (NADP-ME)	Metabolism;Metabolism;Metabolism;Metabolism	Global and overview maps;Global and overview maps;Carbohydrate metabolism;Energy metabolism	ko01100//Metabolic pathways;ko01200//Carbon metabolism;ko00620//Pyruvate metabolism;ko00710//Carbon fixation in photosynthetic organisms	K00029;K00029;K00029;K00029	GO:0009507//chloroplast;GO:0009536//plastid	GO:0004470//malic enzyme activity;GO:0004471//malate dehydrogenase (decarboxylating) (NAD+) activity;GO:0004473//malate dehydrogenase (decarboxylating) (NADP+) activity;GO:0008948//oxaloacetate decarboxylase activity;GO:0016491//oxidoreductase activity;GO:0046872//metal ion binding;GO:0051287//NAD binding	GO:0006090//pyruvate metabolic process;GO:0006108//malate metabolic process;GO:0055114//oxidation-reduction process
peak_720	1	4745218	4745872	655	4745600	57	2.34193	4739271	4744472	5202	Os01g0188400	Os01t0188400-01	-1128	ME6	NADP-dependent malic enzyme, chloroplast precursor (EC 1.1.1.40) (NADP-ME)	Metabolism;Metabolism;Metabolism;Metabolism	Global and overview maps;Global and overview maps;Carbohydrate metabolism;Energy metabolism	ko01100//Metabolic pathways;ko01200//Carbon metabolism;ko00620//Pyruvate metabolism;ko00710//Carbon fixation in photosynthetic organisms	K00029;K00029;K00029;K00029	GO:0009507//chloroplast;GO:0009536//plastid	GO:0004470//malic enzyme activity;GO:0004471//malate dehydrogenase (decarboxylating) (NAD+) activity;GO:0004473//malate dehydrogenase (decarboxylating) (NADP+) activity;GO:0008948//oxaloacetate decarboxylase activity;GO:0016491//oxidoreductase activity;GO:0046872//metal ion binding;GO:0051287//NAD binding	GO:0006090//pyruvate metabolic process;GO:0006108//malate metabolic process;GO:0055114//oxidation-reduction process
peak_727	1	4814870	4815782	913	4815518	60	2.5023	4816831	4818958	2128	Os01g0190300	Os01t0190300-01	-1313	IAA2	Similar to Auxin-responsive protein IAA26 (Indoleacetic acid-induced protein 26) (Phytochrome-associated protein 1)	Environmental Information Processing	Signal transduction	ko04075//Plant hormone signal transduction	K14484	GO:0005634//nucleus	GO:0005515//protein binding	GO:0006355//regulation of transcription, DNA-templated;GO:0009733//response to auxin;GO:0009734//auxin-activated signaling pathway
peak_735	1	4874719	4875286	568	4874969	50	2.09715	4872180	4873806	1627	Os01g0191200	Os01t0191200-01	-1163	VSPA	Similar to Acid phosphatase	-	-	-	-	-	GO:0003993//acid phosphatase activity	GO:0016311//dephosphorylation
peak_746	1	4903375	4903790	416	4903610	44	1.84212	4905609	4909339	3731	Os01g0191700	Os01t0191700-01	-1999	PFK3	Similar to Pyrophosphate-fructose-6-phosphate 1-phosphotransferase-like protein (Pyrophosphate-dependent phosphofructo-1-kinase-like protein)	Metabolism;Metabolism;Metabolism;Metabolism;Metabolism;Genetic Information Processing;Metabolism;Metabolism;Metabolism	Global and overview maps;Global and overview maps;Global and overview maps;Global and overview maps;Carbohydrate metabolism;Folding, sorting and degradation;Carbohydrate metabolism;Carbohydrate metabolism;Carbohydrate metabolism	ko01100//Metabolic pathways;ko01110//Biosynthesis of secondary metabolites;ko01200//Carbon metabolism;ko01230//Biosynthesis of amino acids;ko00010//Glycolysis / Gluconeogenesis;ko03018//RNA degradation;ko00051//Fructose and mannose metabolism;ko00052//Galactose metabolism;ko00030//Pentose phosphate pathway	K00850;K00850;K00850;K00850;K00850;K00850;K00850;K00850;K00850	GO:0005737//cytoplasm	GO:0000166//nucleotide binding;GO:0003824//catalytic activity;GO:0003872//6-phosphofructokinase activity;GO:0005524//ATP binding;GO:0016301//kinase activity;GO:0016740//transferase activity;GO:0046872//metal ion binding	GO:0006002//fructose 6-phosphate metabolic process;GO:0006096//glycolytic process;GO:0008152//metabolic process;GO:0016310//phosphorylation;GO:0061615//glycolytic process through fructose-6-phosphate
peak_748	1	4914037	4914802	766	4914473	71.5	2.56029	4909990	4913696	3707	Os01g0191800	Os01t0191800-01	-777	AUR1	Similar to Aurora kinase	-	-	-	-	GO:0000780//condensed nuclear chromosome, centromeric region;GO:0005876//spindle microtubule;GO:0031616//spindle pole centrosome;GO:0032133//chromosome passenger complex;GO:0051233//spindle midzone	GO:0000166//nucleotide binding;GO:0004672//protein kinase activity;GO:0004674//protein serine/threonine kinase activity;GO:0005524//ATP binding;GO:0035174//histone serine kinase activity	GO:0006468//protein phosphorylation;GO:0007052//mitotic spindle organization;GO:0032465//regulation of cytokinesis;GO:0035404//histone-serine phosphorylation
peak_754	1	4973310	4973937	628	4973453	47.5	2.05269	4972739	4973373	635	Os01g0192300	Os01t0192300-02	-80	KUA1	Similar to I-box binding factor (Fragment)	-	-	-	-	GO:0005634//nucleus;GO:0016020//membrane;GO:0016021//integral component of membrane	GO:0003676//nucleic acid binding;GO:0003677//DNA binding;GO:0008270//zinc ion binding	-
peak_755	1	4974192	4975193	1002	4974818	54	2.45966	4971466	4973555	2090	Os01g0192300	Os01t0192300-01	-1263	KUA1	Similar to I-box binding factor (Fragment)	-	-	-	-	GO:0005634//nucleus;GO:0016020//membrane;GO:0016021//integral component of membrane	GO:0003676//nucleic acid binding;GO:0003677//DNA binding;GO:0008270//zinc ion binding	-
peak_756	1	4976715	4977530	816	4977378	56	2.12927	4979116	4979875	760	Os01g0192401	Os01t0192401-00	-1738	--	Hypothetical gene	-	-	-	-	GO:0016020//membrane;GO:0016021//integral component of membrane	-	-
peak_763	1	5029206	5031033	1828	5029511	64	2.7316	5030157	5037142	6986	Os01g0193900	Os01t0193900-01	-646	ALY3	Homeodomain-like domain containing protein	-	-	-	-	GO:0005654//nucleoplasm;GO:0017053//transcriptional repressor complex	GO:0003677//DNA binding	GO:0000003//reproduction;GO:0006351//transcription, DNA-templated;GO:0051726//regulation of cell cycle
peak_765	1	5034857	5035399	543	5034905	46.5	1.77202	5035823	5038482	2660	Os01g0193900	Os01t0193900-02	-918	ALY3	Homeodomain-like domain containing protein	-	-	-	-	GO:0005654//nucleoplasm;GO:0017053//transcriptional repressor complex	GO:0003677//DNA binding	GO:0000003//reproduction;GO:0006351//transcription, DNA-templated;GO:0051726//regulation of cell cycle
peak_767	1	5055977	5056627	651	5056271	61	2.37827	5053133	5055753	2621	Os01g0194200	Os01t0194200-01	-518	IQD1	IQ calmodulin-binding region domain containing protein	-	-	-	-	-	GO:0005515//protein binding	-
peak_770	1	5083659	5084073	415	5083837	47	2.08014	5085833	5086504	672	Os01g0194600	Os01t0194600-02	-1996	GRXS2	Thioredoxin fold domain containing protein	-	-	-	-	GO:0005737//cytoplasm	GO:0009055//electron carrier activity;GO:0015035//protein disulfide oxidoreductase activity;GO:0046872//metal ion binding;GO:0051536//iron-sulfur cluster binding;GO:0051537//2 iron, 2 sulfur cluster binding	GO:0022900//electron transport chain;GO:0045454//cell redox homeostasis;GO:0055114//oxidation-reduction process
peak_771	1	5085288	5085671	384	5085453	52.5	2.87895	5085833	5086504	672	Os01g0194600	Os01t0194600-02	-380	GRXS2	Thioredoxin fold domain containing protein	-	-	-	-	GO:0005737//cytoplasm	GO:0009055//electron carrier activity;GO:0015035//protein disulfide oxidoreductase activity;GO:0046872//metal ion binding;GO:0051536//iron-sulfur cluster binding;GO:0051537//2 iron, 2 sulfur cluster binding	GO:0022900//electron transport chain;GO:0045454//cell redox homeostasis;GO:0055114//oxidation-reduction process
peak_784	1	5194363	5194783	421	5194573	37	2.09044	5196418	5197056	639	Os01g0196133	Os01t0196133-00	-1845	--	Similar to H0315A08.1 protein	-	-	-	-	-	-	-
peak_798	1	5275657	5276307	651	5275968	57	2.39893	5270449	5275585	5137	Os01g0197700	Os01t0197700-01	-383	CKX2	Cytokinin oxidase/dehydrogenase, Regulation of grain productio	Metabolism;Metabolism	Global and overview maps;Metabolism of terpenoids and polyketides	ko01110//Biosynthesis of secondary metabolites;ko00908//Zeatin biosynthesis	K00279;K00279	GO:0005576//extracellular region;GO:0005615//extracellular space	GO:0003824//catalytic activity;GO:0016491//oxidoreductase activity;GO:0019139//cytokinin dehydrogenase activity;GO:0050660//flavin adenine dinucleotide binding;GO:0071949//FAD binding	GO:0007275//multicellular organism development;GO:0009690//cytokinin metabolic process;GO:0009736//cytokinin-activated signaling pathway;GO:0010229//inflorescence development;GO:0055114//oxidation-reduction process
peak_800	1	5293459	5295662	2204	5294914	57	2.4618	5288136	5292958	4823	Os01g0197900	Os01t0197900-01	-1956	RDR3	RNA-dependent RNA polymerase, eukaryotic-type domain containing protein	-	-	-	-	GO:0005634//nucleus;GO:0031380//nuclear RNA-directed RNA polymerase complex	GO:0003723//RNA binding;GO:0003968//RNA-directed RNA polymerase activity;GO:0016740//transferase activity;GO:0016779//nucleotidyltransferase activity	GO:0001172//transcription, RNA-templated;GO:0030422//production of siRNA involved in RNA interference;GO:0031047//gene silencing by RNA;GO:0070919//production of siRNA involved in chromatin silencing by small RNA
peak_805	1	5318582	5319368	787	5318881	74	2.84391	5307415	5317280	9866	Os01g0198000	Os01t0198000-01	-1601	RDR4	RNA-dependent RNA polymerase, eukaryotic-type domain containing protein	-	-	-	-	GO:0005634//nucleus;GO:0031380//nuclear RNA-directed RNA polymerase complex	GO:0003723//RNA binding;GO:0003968//RNA-directed RNA polymerase activity;GO:0016740//transferase activity;GO:0016779//nucleotidyltransferase activity	GO:0001172//transcription, RNA-templated;GO:0030422//production of siRNA involved in RNA interference;GO:0031047//gene silencing by RNA;GO:0070919//production of siRNA involved in chromatin silencing by small RNA
peak_808	1	5332518	5333850	1333	5332990	63	2.22738	5329063	5332585	3523	Os01g0198200	Os01t0198200-03	-405	HD16	Similar to Casein kinase-like protein	-	-	-	-	GO:0005634//nucleus;GO:0005737//cytoplasm	GO:0004672//protein kinase activity;GO:0004674//protein serine/threonine kinase activity;GO:0005524//ATP binding;GO:0016301//kinase activity	GO:0006468//protein phosphorylation;GO:0006897//endocytosis;GO:0016310//phosphorylation;GO:0018105//peptidyl-serine phosphorylation;GO:0018107//peptidyl-threonine phosphorylation
peak_809	1	5334311	5334983	673	5334505	54	2.07362	5329096	5333540	4445	Os01g0198200	Os01t0198200-02	-965	HD16	Similar to Casein kinase-like protein	-	-	-	-	GO:0005634//nucleus;GO:0005737//cytoplasm	GO:0004672//protein kinase activity;GO:0004674//protein serine/threonine kinase activity;GO:0005524//ATP binding;GO:0016301//kinase activity	GO:0006468//protein phosphorylation;GO:0006897//endocytosis;GO:0016310//phosphorylation;GO:0018105//peptidyl-serine phosphorylation;GO:0018107//peptidyl-threonine phosphorylation
peak_812	1	5363803	5364169	367	5364002	40	2.00555	5361440	5362677	1238	Os01g0198702	Os01t0198702-01	-1325	--	Conserved hypothetical protein	-	-	-	-	-	-	-
peak_814	1	5383247	5383528	282	5383373	53	2.40747	5384196	5385088	893	Os01g0199300	Os01t0199300-00	-823	--	Similar to lachrymatory factor synthase	-	-	-	-	-	-	-
peak_818	1	5404890	5405191	302	5405047	66.5	3.03897	5406050	5412737	6688	Os01g0199900	Os01t0199900-01	-1003	PURKE	Similar to Phosphoribosylaminoimidazole carboxylase catalytic subunit (EC 4.1.1.21) (AIR carboxylase) (AIRC)	Metabolism;Metabolism;Metabolism	Global and overview maps;Global and overview maps;Nucleotide metabolism	ko01100//Metabolic pathways;ko01110//Biosynthesis of secondary metabolites;ko00230//Purine metabolism	K11808;K11808;K11808	GO:0009507//chloroplast	GO:0000166//nucleotide binding;GO:0004638//phosphoribosylaminoimidazole carboxylase activity;GO:0005524//ATP binding;GO:0046872//metal ion binding	GO:0006189//'de novo' IMP biosynthetic process
peak_821	1	5426151	5426636	486	5426273	48	1.7264	5426719	5431404	4686	Os01g0200350	Os01t0200350-00	-446	--	Hypothetical protein	-	-	-	-	-	-	-
peak_829	1	5498182	5499277	1096	5499132	77	2.90965	5497443	5498906	1464	Os01g0200950	Os01t0200950-00	-226	-	-	-	-	-	-	-	-	-
peak_831	1	5505839	5506286	448	5506074	49.5	2.35159	5507567	5509494	1928	Os01g0201100	Os01t0201100-01	-1493	GLCAT14A	Similar to xylosyltransferase oxt	-	-	-	-	GO:0016020//membrane;GO:0016021//integral component of membrane	GO:0008375//acetylglucosaminyltransferase activity	-
peak_833	1	5515195	5516233	1039	5515754	57.3333333333333	2.38878666666667	5510522	5514454	3933	Os01g0201200	Os01t0201200-01	-1300	HT1	Similar to Protein kinase	-	-	-	-	-	GO:0004672//protein kinase activity;GO:0004674//protein serine/threonine kinase activity;GO:0005524//ATP binding	GO:0006468//protein phosphorylation
peak_836	1	5531105	5532208	1104	5531583	60	2.48786	5529876	5531014	1139	Os01g0201250	Os01t0201250-00	-569	VQ33	Similar to DNA-binding WRKY	-	-	-	-	-	-	-
peak_841	1	5552418	5553117	700	5552735	65	2.6514	5549651	5551003	1353	Os01g0201600	Os01t0201600-01	-1732	--	Virulence factor, pectin lyase fold family protein	-	-	-	-	-	-	-
peak_853	1	5644220	5645037	818	5644453	52.5	2.19949	5645689	5646994	1306	Os01g0202601	Os01t0202601-00	-1236	PP5	Conserved hypothetical protein	-	-	-	-	-	GO:0004721//phosphoprotein phosphatase activity	GO:0006470//protein dephosphorylation
peak_861	1	5699044	5699604	561	5699300	48.5	1.8892	5699710	5701591	1882	Os01g0203900	Os01t0203900-00	-410	--	Hypothetical protein	-	-	-	-	-	-	-
peak_872	1	5765818	5767141	1324	5766950	57	2.20286	5764652	5766659	2008	Os01g0205200	Os01t0205200-01	-291	DOT4	Pentatricopeptide repeat domain containing protein	-	-	-	-	GO:0009507//chloroplast	GO:0005515//protein binding;GO:0008270//zinc ion binding	GO:0009451//RNA modification;GO:0010087//phloem or xylem histogenesis;GO:0010305//leaf vascular tissue pattern formation;GO:0010588//cotyledon vascular tissue pattern formation;GO:0048366//leaf development;GO:1900865//chloroplast RNA modification
peak_875	1	5777218	5777964	747	5777789	51.5	2.61389	5774293	5776922	2630	Os01g0205700	Os01t0205700-01	-867	GSK1	Similar to Shaggy-like kinase (Fragment)	Environmental Information Processing	Signal transduction	ko04075//Plant hormone signal transduction	K14502	-	GO:0004672//protein kinase activity;GO:0005524//ATP binding	GO:0006468//protein phosphorylation
peak_876	1	5778530	5779600	1071	5778802	61.5	2.99876	5774293	5776922	2630	Os01g0205700	Os01t0205700-01	-1880	GSK1	Similar to Shaggy-like kinase (Fragment)	Environmental Information Processing	Signal transduction	ko04075//Plant hormone signal transduction	K14502	-	GO:0004672//protein kinase activity;GO:0005524//ATP binding	GO:0006468//protein phosphorylation
peak_888	1	5892607	5893134	528	5892807	58.5	2.12236	5894496	5898181	3686	Os01g0208600	Os01t0208600-02	-1689	Os01g0208600	SCAR-like protein 2, Component of the suppressor of cAMP receptor/Wiskott-Aldrich syndrome protein family verprolin-homologous (SCAR/WAVE) complex, Actin organization, Panicle development, Regulation of water los	-	-	-	-	GO:0005737//cytoplasm;GO:0005856//cytoskeleton	GO:0003779//actin binding	GO:0030036//actin cytoskeleton organization
peak_889	1	5898204	5899344	1141	5898457	51.5	2.04688	5899561	5909560	10000	Os01g0208700	Os01t0208700-01	-1104	PPC3	Similar to Phosphoenolpyruvate carboxylase (Fragment)	Metabolism;Metabolism;Metabolism;Metabolism	Global and overview maps;Global and overview maps;Carbohydrate metabolism;Energy metabolism	ko01100//Metabolic pathways;ko01200//Carbon metabolism;ko00620//Pyruvate metabolism;ko00710//Carbon fixation in photosynthetic organisms	K01595;K01595;K01595;K01595	GO:0005829//cytosol;GO:0009507//chloroplast;GO:0048046//apoplast	GO:0003824//catalytic activity;GO:0008964//phosphoenolpyruvate carboxylase activity	GO:0006099//tricarboxylic acid cycle;GO:0015977//carbon fixation;GO:0048366//leaf development
peak_894	1	5934316	5934794	479	5934517	66	2.00333	5932028	5933355	1328	Os01g0209300	Os01t0209300-00	-1162	-	-	-	-	-	-	-	-	-
peak_902	1	5973469	5973863	395	5973738	52	2.03683	5968819	5972489	3671	Os01g0209700	Os01t0209700-01	-1249	GA2OX3	Similar to GA 2-oxidase 5	Metabolism;Metabolism	Global and overview maps;Metabolism of terpenoids and polyketides	ko01110//Biosynthesis of secondary metabolites;ko00904//Diterpenoid biosynthesis	K04125;K04125	-	GO:0016491//oxidoreductase activity;GO:0046872//metal ion binding;GO:0051213//dioxygenase activity;GO:0052634//C-19 gibberellin 2-beta-dioxygenase activity	GO:0045487//gibberellin catabolic process;GO:0055114//oxidation-reduction process
peak_904	1	6017468	6017793	326	6017659	47.5	2.34636	6017896	6022072	4177	Os01g0210750	Os01t0210750-00	-237	--	Hypothetical protein	-	-	-	-	-	-	-
peak_907	1	6023528	6024114	587	6023964	60	2.63655	6025074	6029638	4565	Os01g0210800	Os01t0210800-01	-1110	--	Conserved hypothetical protein	Metabolism	Global and overview maps	ko01100//Metabolic pathways	K01000	GO:0016021//integral component of membrane	GO:0008963//phospho-N-acetylmuramoyl-pentapeptide-transferase activity	-
peak_911	1	6039435	6040062	628	6039727	69.5	3.03184	6037454	6039022	1569	Os01g0211000	Os01t0211000-00	-705	CYP710A1	Cytochrome P450 family protein	Metabolism;Metabolism;Metabolism	Global and overview maps;Global and overview maps;Lipid metabolism	ko01100//Metabolic pathways;ko01110//Biosynthesis of secondary metabolites;ko00100//Steroid biosynthesis	K09832;K09832;K09832	-	GO:0004497//monooxygenase activity;GO:0005506//iron ion binding;GO:0016491//oxidoreductase activity;GO:0016705//oxidoreductase activity, acting on paired donors, with incorporation or reduction of molecular oxygen;GO:0020037//heme binding;GO:0046872//metal ion binding	GO:0016125//sterol metabolic process;GO:0055114//oxidation-reduction process
peak_932	1	6190869	6191541	673	6191353	61.5	2.54454	6191927	6193745	1819	Os01g0213300	Os01t0213300-00	-574	--	Transcription factor, MADS-box domain containing protein	-	-	-	-	GO:0005634//nucleus	GO:0000977//RNA polymerase II regulatory region sequence-specific DNA binding;GO:0000981//RNA polymerase II transcription factor activity, sequence-specific DNA binding;GO:0000987//core promoter proximal region sequence-specific DNA binding;GO:0003677//DNA binding;GO:0008134//transcription factor binding;GO:0043565//sequence-specific DNA binding;GO:0044212//transcription regulatory region DNA bin…	GO:0007275//multicellular organism development;GO:0045944//positive regulation of transcription from RNA polymerase II promoter
peak_936	1	6224927	6225280	354	6225122	57.5	2.55457	6221640	6224242	2603	Os01g0213800	Os01t0213800-01	-880	PCF5	Plant-specific transcription factor, miR319 target gen	-	-	-	-	GO:0005634//nucleus	GO:0003677//DNA binding;GO:0003700//transcription factor activity, sequence-specific DNA binding;GO:0043565//sequence-specific DNA binding	GO:0006355//regulation of transcription, DNA-templated;GO:0007275//multicellular organism development;GO:0048831//regulation of shoot system development;GO:2000032//regulation of secondary shoot formation
peak_942	1	6251645	6252566	922	6251999	82.5	3.26123	6253793	6256906	3114	Os01g0214400	Os01t0214400-01	-1794	--	Similar to predicted protein	-	-	-	-	-	-	-
peak_943	1	6252999	6253377	379	6253187	43	1.81563	6253793	6256906	3114	Os01g0214400	Os01t0214400-01	-606	--	Similar to predicted protein	-	-	-	-	-	-	-
peak_945	1	6277891	6278501	611	6278084	50	1.82111	6278520	6283559	5040	Os01g0214800	Os01t0214800-01	-436	At5g45910	Lipase, GDSL domain containing protein	-	-	-	-	GO:0016020//membrane;GO:0016021//integral component of membrane	GO:0016788//hydrolase activity, acting on ester bonds	-
peak_948	1	6317801	6318870	1070	6318219	46	2.10035333333333	6319130	6322307	3178	Os01g0215700	Os01t0215700-01	-911	At5g45910	Esterase, SGNH hydrolase-type domain containing protein	-	-	-	-	-	GO:0016788//hydrolase activity, acting on ester bonds	-
peak_952	1	6338387	6339168	782	6338911	62.5	2.39434	6340836	6344286	3451	Os01g0216000	Os01t0216000-01	-1925	At5g45910	Lipase, GDSL domain containing protein	-	-	-	-	-	GO:0016788//hydrolase activity, acting on ester bonds	-
peak_953	1	6344041	6344613	573	6344424	57	2.33339	6340983	6343950	2968	Os01g0216150	Os01t0216150-00	-474	--	Hypothetical protein	-	-	-	-	-	-	-
peak_955	1	6358196	6358479	284	6358315	46	2.58769	6353714	6357017	3304	Os01g0216350	Os01t0216350-00	-1298	--	Hypothetical protein	-	-	-	-	-	-	-
peak_959	1	6392536	6393020	485	6392749	58	2.17833	6387691	6391467	3777	Os01g0217000	Os01t0217000-01	-1282	TBL38	Protein of unknown function DUF231, plant domain containing protein	-	-	-	-	GO:0005794//Golgi apparatus	GO:0016413//O-acetyltransferase activity	-
peak_961	1	6406276	6406658	383	6406538	45	2.61784	6402871	6405410	2540	Os01g0217400	Os01t0217400-00	-1128	--	Conserved hypothetical protein	-	-	-	-	-	-	-
peak_964	1	6443695	6444265	571	6444071	77.5	2.8148	6444246	6456068	11823	Os01g0218032	Os01t0218032-01	-175	ROS1A	Putative DNA demethylase, Endosperm developmen	-	-	-	-	GO:0005634//nucleus	GO:0003677//DNA binding;GO:0003824//catalytic activity;GO:0016787//hydrolase activity;GO:0035514//DNA demethylase activity;GO:0046872//metal ion binding;GO:0051536//iron-sulfur cluster binding;GO:0051539//4 iron, 4 sulfur cluster binding	GO:0006281//DNA repair;GO:0006284//base-excision repair;GO:0048229//gametophyte development;GO:0080111//DNA demethylation
peak_970	1	6460536	6461722	1187	6461096	59.5	2.6957	6462770	6465035	2266	Os01g0218100	Os01t0218100-01	-1674	BHLH51	Helix-loop-helix DNA-binding domain containing protein	-	-	-	-	GO:0005634//nucleus	GO:0046983//protein dimerization activity	GO:0006355//regulation of transcription, DNA-templated
peak_974	1	6507678	6509161	1484	6508507	68.5	2.9352	6500709	6507086	6378	Os01g0218700	Os01t0218700-01	-1421	ABCC2	ABC transporter integral membrane type 1 domain containing protein	-	-	-	-	GO:0009507//chloroplast;GO:0016020//membrane;GO:0016021//integral component of membrane	GO:0000166//nucleotide binding;GO:0005524//ATP binding;GO:0016887//ATPase activity;GO:0042626//ATPase activity, coupled to transmembrane movement of substances	GO:0055085//transmembrane transport
peak_979	1	6525050	6525374	325	6525160	48.5	2.04947	6525486	6528178	2693	Os01g0219100	Os01t0219100-01	-326	SFT2D1	SFT2-like family protein	-	-	-	-	GO:0016020//membrane;GO:0016021//integral component of membrane	-	GO:0015031//protein transport;GO:0016192//vesicle-mediated transport
peak_981	1	6534148	6534672	525	6534556	52.5	2.01568	6534612	6535829	1218	Os01g0219300	Os01t0219300-01	-56	--	Conserved hypothetical protein	-	-	-	-	-	-	-
peak_982	1	6539795	6540128	334	6539952	63.5	2.81396	6541008	6543076	2069	Os01g0219500	Os01t0219500-01	-1056	--	Plant lipid transfer protein/Par allergen family protein	-	-	-	-	-	GO:0008289//lipid binding	GO:0006869//lipid transport
peak_986	1	6563379	6564241	863	6563838	46.5	2.2586	6565814	6568033	2220	Os01g0220150	Os01t0220150-00	-1976	--	Hypothetical protein	-	-	-	-	-	-	-
peak_988	1	6578179	6579250	1072	6578586	47.5	1.96313	6575127	6577148	2022	Os01g0220200	Os01t0220200-01	-1438	--	Similar to Uncharacterized plant-specific domain TIGR01589 family protein	-	-	-	-	-	-	-
peak_993	1	6620760	6622232	1473	6621866	52.6666666666667	2.31329666666667	6617173	6621786	4614	Os01g0220900	Os01t0220900-01	-80	--	Hypothetical conserved gene	-	-	-	-	-	-	-
peak_995	1	6632156	6632590	435	6632334	54	2.10888	6627308	6630462	3155	Os01g0221100	Os01t0221100-02	-1872	GH3.3	GH3 auxin-responsive promoter family protein	Environmental Information Processing	Signal transduction	ko04075//Plant hormone signal transduction	K14487	GO:0005737//cytoplasm	GO:0000166//nucleotide binding;GO:0005524//ATP binding;GO:0016874//ligase activity;GO:0016881//acid-amino acid ligase activity;GO:0080123//jasmonate-amino synthetase activity	GO:0009416//response to light stimulus;GO:0009611//response to wounding;GO:0009694//jasmonic acid metabolic process;GO:0009733//response to auxin;GO:0009864//induced systemic resistance, jasmonic acid mediated signaling pathway
peak_1003	1	6670613	6671278	666	6671072	56.5	1.83418	6667724	6670479	2756	Os01g0221900	Os01t0221900-01	-593	--	Similar to peptidase C45, acyl-coenzyme A/6-aminopenicillanic acid acyl-transferase	-	-	-	-	-	-	-
peak_1008	1	6697090	6697595	506	6697307	64	2.31335	6694030	6696795	2766	Os01g0222300	Os01t0222300-01	-512	--	Conserved hypothetical protein	-	-	-	-	GO:0005634//nucleus	-	GO:0006260//DNA replication;GO:0010212//response to ionizing radiation;GO:0033314//mitotic DNA replication checkpoint
peak_1011	1	6711347	6712184	838	6711637	62.5	2.42574	6705859	6710552	4694	Os01g0222700	Os01t0222700-01	-1085	--	Protein of unknown function DUF659 domain containing protein	-	-	-	-	-	GO:0003677//DNA binding;GO:0046983//protein dimerization activity	-
peak_1012	1	6712581	6713441	861	6712948	73	2.74896	6713909	6714986	1078	Os01g0222800	Os01t0222800-00	-961	At2g19130	Similar to OSIGBa0145C12.7 protein	-	-	-	-	-	-	-
peak_1016	1	6777567	6778669	1103	6777919	62.3333333333333	2.69859666666667	6774202	6776856	2655	Os01g0223700	Os01t0223700-01	-1063	At4g27290	Bulb-type lectin domain domain containing protein	-	-	-	-	-	-	-
peak_1021	1	6811925	6812265	341	6812171	54.5	2.20679	6813719	6815534	1816	Os01g0224100	Os01t0224100-01	-1548	CRF3	Similar to DNA binding protein-like protein	-	-	-	-	GO:0005634//nucleus	GO:0003677//DNA binding;GO:0003700//transcription factor activity, sequence-specific DNA binding	GO:0006355//regulation of transcription, DNA-templated
peak_1024	1	6837313	6837706	394	6837419	57.5	2.11752	6838234	6841165	2932	Os01g0224400	Os01t0224400-01	-815	MTM1	Similar to Mitochondrial carrier protein	-	-	-	-	GO:0016020//membrane;GO:0016021//integral component of membrane	GO:0022857//transmembrane transporter activity	-
peak_1029	1	6855755	6856777	1023	6856450	67.5	2.63873	6857345	6860952	3608	Os01g0224700	Os01t0224700-01	-895	YUCCA4	Flavin monooxygenase-like enzyme, Auxin biosynthesi	Metabolism;Metabolism	Global and overview maps;Amino acid metabolism	ko01100//Metabolic pathways;ko00380//Tryptophan metabolism	K11816;K11816	-	GO:0004497//monooxygenase activity;GO:0004499//N,N-dimethylaniline monooxygenase activity;GO:0016491//oxidoreductase activity;GO:0050660//flavin adenine dinucleotide binding;GO:0050661//NADP binding	GO:0009851//auxin biosynthetic process;GO:0009901//anther dehiscence;GO:0055114//oxidation-reduction process
peak_1033	1	6910747	6911053	307	6910874	51.5	2.02502	6909800	6910700	901	Os01g0225400	Os01t0225400-01	-174	KPHMT1	Pyruvate/Phosphoenolpyruvate kinase, catalytic core domain containing protein	Metabolism;Metabolism;Metabolism	Global and overview maps;Global and overview maps;Metabolism of cofactors and vitamins	ko01100//Metabolic pathways;ko01110//Biosynthesis of secondary metabolites;ko00770//Pantothenate and CoA biosynthesis	K00606;K00606;K00606	GO:0005739//mitochondrion	GO:0000287//magnesium ion binding;GO:0003824//catalytic activity;GO:0003864//3-methyl-2-oxobutanoate hydroxymethyltransferase activity	GO:0015940//pantothenate biosynthetic process
peak_1037	1	6959871	6960213	343	6959988	54.5	2.79547	6957350	6958652	1303	Os01g0226200	Os01t0226200-00	-1336	MAKR2	Conserved hypothetical protein	-	-	-	-	GO:0005886//plasma membrane	-	-
peak_1046	1	7010377	7010832	456	7010562	55	2.07503	7008989	7010250	1262	Os01g0226666	Os01t0226666-00	-312	--	Hypothetical protein	-	-	-	-	GO:0016020//membrane;GO:0016021//integral component of membrane	-	-
peak_1047	1	7025154	7025895	742	7025722	71.5	2.65233	7026322	7030430	4109	Os01g0227100	Os01t0227100-02	-600	NYC1	Chlorophyll b reductase, Leaf senescenc	Metabolism;Metabolism;Metabolism	Global and overview maps;Global and overview maps;Metabolism of cofactors and vitamins	ko01100//Metabolic pathways;ko01110//Biosynthesis of secondary metabolites;ko00860//Porphyrin metabolism	K13606;K13606;K13606	GO:0009507//chloroplast;GO:0009535//chloroplast thylakoid membrane;GO:0009536//plastid;GO:0009579//thylakoid;GO:0016020//membrane;GO:0016021//integral component of membrane;GO:0042170//plastid membrane	GO:0016491//oxidoreductase activity;GO:0034256//chlorophyll(ide) b reductase activity	GO:0010304//PSII associated light-harvesting complex II catabolic process;GO:0015996//chlorophyll catabolic process;GO:0055114//oxidation-reduction process
peak_1049	1	7052780	7053080	301	7052933	57	2.26038	7053100	7056373	3274	Os01g0227500	Os01t0227500-01	-167	CYP736A117	Cytochrome P450 family protein	-	-	-	-	GO:0016020//membrane;GO:0016021//integral component of membrane	GO:0004497//monooxygenase activity;GO:0005506//iron ion binding;GO:0016491//oxidoreductase activity;GO:0016705//oxidoreductase activity, acting on paired donors, with incorporation or reduction of molecular oxygen;GO:0016709//oxidoreductase activity, acting on paired donors, with incorporation or reduction of molecular oxygen, NAD(P)H as one donor, and incorporation of one atom of oxygen;GO:00200…	GO:0055114//oxidation-reduction process
peak_1052	1	7097598	7097978	381	7097769	63.5	2.40811	7095864	7097381	1518	Os01g0228500	Os01t0228500-01	-388	--	Harpin-induced 1 domain containing protein	-	-	-	-	GO:0016020//membrane;GO:0016021//integral component of membrane	-	-
peak_1054	1	7104434	7104779	346	7104583	57.5	2.23147	7100073	7103266	3194	Os01g0228600	Os01t0228600-01	-1317	HPPR	Cytosolic hydroxypyruvate reductase, NADPH-dependent HPR, Photorespiratory metabolis	Metabolism;Metabolism;Metabolism;Metabolism;Metabolism	Global and overview maps;Global and overview maps;Global and overview maps;Carbohydrate metabolism;Amino acid metabolism	ko01100//Metabolic pathways;ko01110//Biosynthesis of secondary metabolites;ko01200//Carbon metabolism;ko00630//Glyoxylate and dicarboxylate metabolism;ko00260//Glycine, serine and threonine metabolism	K15919;K15919;K15919;K15919;K15919	GO:0005829//cytosol	GO:0016491//oxidoreductase activity;GO:0016616//oxidoreductase activity, acting on the CH-OH group of donors, NAD or NADP as acceptor;GO:0016618//hydroxypyruvate reductase activity;GO:0030267//glyoxylate reductase (NADP) activity;GO:0047995//hydroxyphenylpyruvate reductase activity;GO:0051287//NAD binding	GO:0009854//oxidative photosynthetic carbon pathway;GO:0055114//oxidation-reduction process
peak_1055	1	7106203	7107026	824	7106760	53.5	2.19067	7105504	7106630	1127	Os01g0228800	Os01t0228800-02	-130	--	Conserved hypothetical protein	-	-	-	-	-	-	-
peak_1057	1	7110261	7110744	484	7110388	51	2.26419	7104701	7109095	4395	Os01g0228800	Os01t0228800-01	-1293	--	Conserved hypothetical protein	-	-	-	-	-	-	-
peak_1064	1	7131543	7131928	386	7131652	53.5	2.20397	7131682	7137170	5489	Os01g0229200	Os01t0229200-02	-30	TOL9	VHS domain containing protein	-	-	-	-	GO:0005622//intracellular;GO:0005623//cell	-	GO:0006886//intracellular protein transport
peak_1065	1	7137101	7137631	531	7137261	60.5	2.65426	7129396	7136089	6694	Os01g0229250	Os01t0229250-00	-1172	--	Hypothetical gene	-	-	-	-	GO:0016020//membrane;GO:0016021//integral component of membrane	-	-
peak_1079	1	7226557	7226834	278	7226688	50.5	2.05673	7216513	7225127	8615	Os01g0230200	Os01t0230200-01	-1561	BHLH68	Basic helix-loop-helix dimerisation region bHLH domain containing protein	-	-	-	-	GO:0005634//nucleus	GO:0001228//transcriptional activator activity, RNA polymerase II transcription regulatory region sequence-specific binding;GO:0046983//protein dimerization activity	GO:0006355//regulation of transcription, DNA-templated;GO:0045944//positive regulation of transcription from RNA polymerase II promoter
peak_1097	1	7323415	7324592	1178	7323768	55	2.1165	7325060	7332216	7157	Os01g0232300	Os01t0232300-01	-1292	TRZ4	Similar to TRZ3 (TRNASE Z 3); 3'-tRNA processing endoribonuclease/ catalytic	-	-	-	-	GO:0005739//mitochondrion	-	GO:0008033//tRNA processing;GO:0072684//mitochondrial tRNA 3'-trailer cleavage, endonucleolytic
peak_1101	1	7338923	7339272	350	7339106	73	2.98411	7340717	7345302	4586	Os01g0232500	Os01t0232500-01	-1611	UBC26	Ubiquitin-conjugating enzyme/RWD-like domain containing protein	Genetic Information Processing	Folding, sorting and degradation	ko04120//Ubiquitin mediated proteolysis	K10581	-	GO:0061631//ubiquitin conjugating enzyme activity	GO:0016567//protein ubiquitination
peak_1102	1	7341855	7343935	2081	7343302	63	2.47275	7343761	7345299	1539	Os01g0232500	Os01t0232500-02	-459	UBC26	Ubiquitin-conjugating enzyme/RWD-like domain containing protein	Genetic Information Processing	Folding, sorting and degradation	ko04120//Ubiquitin mediated proteolysis	K10581	-	GO:0061631//ubiquitin conjugating enzyme activity	GO:0016567//protein ubiquitination
peak_1106	1	7358935	7359844	910	7359161	68	3.23925	7352223	7357332	5110	Os01g0232800	Os01t0232800-01	-1829	ELD1	Similar to KOB1	-	-	-	-	-	GO:0016740//transferase activity;GO:0016757//transferase activity, transferring glycosyl groups	-
peak_1110	1	7394205	7394639	435	7394356	63	2.64382	7389373	7393708	4336	Os01g0233500	Os01t0233500-01	-648	CYCA1-1	Cyclin	-	-	-	-	GO:0000307//cyclin-dependent protein kinase holoenzyme complex;GO:0005634//nucleus;GO:0005737//cytoplasm	GO:0004672//protein kinase activity;GO:0016538//cyclin-dependent protein serine/threonine kinase regulator activity;GO:0019901//protein kinase binding	GO:0000079//regulation of cyclin-dependent protein serine/threonine kinase activity;GO:0000278//mitotic cell cycle;GO:0006468//protein phosphorylation;GO:0007049//cell cycle;GO:0007088//regulation of mitotic nuclear division;GO:0008284//positive regulation of cell proliferation;GO:0044772//mitotic cell cycle phase transition;GO:0045787//positive regulation of cell cycle;GO:0051301//cell division
peak_1112	1	7405812	7406215	404	7405961	50	1.93348	7403181	7404029	849	Os01g0233850	Os01t0233850-00	-1932	--	Hypothetical gene	-	-	-	-	-	-	-
peak_1113	1	7415793	7416097	305	7415891	41.5	2.03837	7414867	7415353	487	Os01g0234001	Os01t0234001-01	-538	--	Hypothetical conserved gene	-	-	-	-	-	-	-
peak_1119	1	7440384	7440732	349	7440520	49.5	2.44505	7438862	7439430	569	Os01g0234800	Os01t0234800-02	-1090	SEC22	Similar to 25.3 kDa vesicle transport protein	Cellular Processes;Genetic Information Processing	Transport and catabolism;Folding, sorting and degradation	ko04145//Phagosome;ko04130//SNARE interactions in vesicular transport	K08517;K08517	GO:0000139//Golgi membrane;GO:0005783//endoplasmic reticulum;GO:0005789//endoplasmic reticulum membrane;GO:0005793//endoplasmic reticulum-Golgi intermediate compartment;GO:0012507//ER to Golgi transport vesicle membrane;GO:0016020//membrane;GO:0031201//SNARE complex	GO:0005484//SNAP receptor activity	GO:0006888//ER to Golgi vesicle-mediated transport;GO:0006890//retrograde vesicle-mediated transport, Golgi to ER;GO:0048280//vesicle fusion with Golgi apparatus
peak_1121	1	7457301	7457634	334	7457482	56.5	2.81677	7457835	7459834	2000	Os01g0235100	Os01t0235100-01	-353	--	Similar to predicted protein	-	-	-	-	GO:0009507//chloroplast;GO:0009535//chloroplast thylakoid membrane	-	-
peak_1125	1	7477629	7478801	1173	7478115	100	3.25526	7473271	7476621	3351	Os01g0235350	Os01t0235350-00	-1494	WIT1	Conserved hypothetical protein	-	-	-	-	GO:0016020//membrane;GO:0016021//integral component of membrane	-	-
peak_1129	1	7499825	7500669	845	7500138	73	2.6793	7495121	7498347	3227	Os01g0235700	Os01t0235700-01	-1791	MTB1	Similar to BHLH transcription factor (Fragment)	-	-	-	-	-	GO:0046983//protein dimerization activity	-
peak_1130	1	7505154	7505787	634	7505614	49	2.20049	7507583	7511672	4090	Os01g0235800	Os01t0235800-01	-1969	HEN4	K Homology domain containing protein	-	-	-	-	-	GO:0003676//nucleic acid binding;GO:0003723//RNA binding	-
peak_1131	1	7507275	7508367	1093	7507421	57	2.21373	7507583	7511672	4090	Os01g0235800	Os01t0235800-01	-162	HEN4	K Homology domain containing protein	-	-	-	-	-	GO:0003676//nucleic acid binding;GO:0003723//RNA binding	-
peak_1134	1	7518939	7519376	438	7519136	52.5	2.4208	7519617	7524433	4817	Os01g0236000	Os01t0236000-01	-481	--	Conserved hypothetical protein	-	-	-	-	GO:0016020//membrane;GO:0016021//integral component of membrane	-	-
peak_1140	1	7544110	7546571	2462	7545470	53	2.25810333333333	7547017	7551842	4826	Os01g0236300	Os01t0236300-01	-1547	ARF1	Similar to Auxin response factor 18	-	-	-	-	GO:0005634//nucleus	GO:0003677//DNA binding;GO:0005515//protein binding	GO:0006355//regulation of transcription, DNA-templated;GO:0009725//response to hormone;GO:0009734//auxin-activated signaling pathway
peak_1146	1	7574586	7575723	1138	7575417	49	1.88169	7575974	7576732	759	Os01g0236700	Os01t0236700-02	-557	NLP3	Octicosapeptide/Phox/Bem1p domain containing protein	-	-	-	-	GO:0005634//nucleus	GO:0003677//DNA binding;GO:0005515//protein binding	-
peak_1149	1	7586249	7586774	526	7586351	50.5	2.27137	7588191	7589529	1339	Os01g0237000	Os01t0237000-01	-1840	OsI_01075	Uncharacterised protein family UPF0497, trans-membrane plant subgroup domain containing protein	-	-	-	-	GO:0005886//plasma membrane;GO:0016020//membrane;GO:0016021//integral component of membrane	GO:0051539//4 iron, 4 sulfur cluster binding	-
peak_1150	1	7587384	7588258	875	7588078	47.5	1.87556	7588191	7589529	1339	Os01g0237000	Os01t0237000-01	-113	OsI_01075	Uncharacterised protein family UPF0497, trans-membrane plant subgroup domain containing protein	-	-	-	-	GO:0005886//plasma membrane;GO:0016020//membrane;GO:0016021//integral component of membrane	GO:0051539//4 iron, 4 sulfur cluster binding	-
peak_1151	1	7592953	7594027	1075	7593644	53.6666666666667	2.25666666666667	7590433	7592743	2311	Os01g0237100	Os01t0237100-01	-901	phoE	Phosphoglycerate mutase domain containing protein	-	-	-	-	GO:0005737//cytoplasm	-	-
peak_1154	1	7617428	7617758	331	7617599	69.5	3.10669	7615973	7617208	1236	Os01g0237400	Os01t0237400-00	-391	--	Hypothetical conserved gene	-	-	-	-	-	-	-
peak_1155	1	7654410	7655798	1389	7655493	63.5	2.12036	7656089	7656431	343	Os01g0238287	Os01t0238287-00	-596	--	Hypothetical protein	-	-	-	-	-	-	-
peak_1163	1	7717261	7718651	1391	7718305	61	2.59103	7712627	7717022	4396	Os01g0239150	Os01t0239150-00	-1283	--	Hypothetical protein	-	-	-	-	GO:0016020//membrane;GO:0016021//integral component of membrane	-	-
peak_1170	1	7777948	7778377	430	7778197	70.5	2.39427	7776076	7776733	658	Os01g0240725	Os01t0240725-00	-1464	--	Hypothetical protein	-	-	-	-	-	-	-
peak_1179	1	7853864	7854421	558	7854176	59	2.73622	7852782	7854147	1366	Os01g0242333	Os01t0242333-00	-29	-	-	-	-	-	-	-	-	-
peak_1180	1	7855989	7856334	346	7856136	51.5	2.57709	7856373	7857611	1239	Os01g0242400	Os01t0242400-01	-237	LBD2	Lateral organ boundaries, LOB domain containing protein	-	-	-	-	-	-	-
peak_1184	1	7877236	7877753	518	7877559	50	2.14021	7871885	7876344	4460	Os01g0242800	Os01t0242800-00	-1215	--	Hypothetical protein	-	-	-	-	-	-	-
peak_1188	1	7890805	7891285	481	7891010	45	2.05546	7891541	7894719	3179	Os01g0243100	Os01t0243100-01	-531	KIN14A	Similar to Kinesin	-	-	-	-	-	GO:0003777//microtubule motor activity;GO:0005524//ATP binding;GO:0008017//microtubule binding	GO:0007018//microtubule-based movement
peak_1193	1	7899444	7900183	740	7900000	61.5	2.57369	7900010	7900874	865	Os01g0243300	Os01t0243300-01	-10	--	Hypothetical protein	-	-	-	-	-	-	-
peak_1194	1	7903415	7903788	374	7903553	58	2.71029	7903637	7904872	1236	Os01g0243450	Os01t0243450-00	-84	-	-	-	-	-	-	-	-	-
peak_1200	1	7930412	7931417	1006	7930899	58	2.337	7928156	7929762	1607	Os01g0243700	Os01t0243700-01	-1137	OLE9	Similar to Beta-1,3-glucanase-like protein	-	-	-	-	-	-	-
peak_1211	1	8072721	8073997	1277	8073260	63.5	2.76471	8071122	8071808	687	Os01g0246601	Os01t0246601-00	-1452	--	Protein of unknown function DUF296 domain containing protein	-	-	-	-	GO:0005634//nucleus	GO:0003677//DNA binding;GO:0003680//AT DNA binding;GO:0003700//transcription factor activity, sequence-specific DNA binding	GO:0006355//regulation of transcription, DNA-templated;GO:0010228//vegetative to reproductive phase transition of meristem
peak_1218	1	8159035	8159393	359	8159284	51	2.26543	8159901	8161287	1387	Os01g0248300	Os01t0248300-00	-617	--	Similar to Pathogen-related protein	-	-	-	-	-	-	-
peak_1219	1	8161307	8162512	1206	8162031	68	3.11556	8159918	8160693	776	Os01g0248350	Os01t0248350-00	-1338	--	Hypothetical protein	-	-	-	-	-	-	-
peak_1223	1	8178990	8179700	711	8179201	46.5	2.11323	8175587	8177889	2303	Os01g0248500	Os01t0248500-01	-1312	--	Similar to Pathogen-related protein	-	-	-	-	-	-	-
peak_1225	1	8208505	8209101	597	8208670	51.5	2.19666	8203832	8206969	3138	Os01g0249200	Os01t0249200-01	-1701	Os05g0277500	Similar to Nectarin 1 precursor (EC 1.15.1.1) (Superoxide dismutase [Mn])	-	-	-	-	GO:0005576//extracellular region;GO:0005618//cell wall;GO:0009506//plasmodesma;GO:0048046//apoplast	GO:0030145//manganese ion binding;GO:0045735//nutrient reservoir activity;GO:0046872//metal ion binding	GO:0010497//plasmodesmata-mediated intercellular transport;GO:2000280//regulation of root development
peak_1232	1	8282089	8283503	1415	8282727	65	3.00193	8284469	8289120	4652	Os01g0251000	Os01t0251000-01	-1742	TGD4	Protein of unknown function DUF3769 domain containing protein	-	-	-	-	GO:0005739//mitochondrion;GO:0005774//vacuolar membrane;GO:0005783//endoplasmic reticulum;GO:0009507//chloroplast;GO:0009536//plastid;GO:0009707//chloroplast outer membrane;GO:0009941//chloroplast envelope;GO:0016020//membrane	GO:0042803//protein homodimerization activity;GO:0070300//phosphatidic acid binding	GO:0034196//acylglycerol transport;GO:1990052//ER to chloroplast lipid transport
peak_1236	1	8295381	8295808	428	8295626	52	2.04256	8297615	8302401	4787	Os01g0251200	Os01t0251200-01	-1989	SPCC1223.01	Zinc finger, C2H2-like domain containing protein	-	-	-	-	-	GO:0003676//nucleic acid binding	-
peak_1240	1	8339534	8340246	713	8339722	47	2.0303	8339050	8339456	407	Os01g0252300	Os01t0252300-01	-266	--	Conserved hypothetical protein	-	-	-	-	-	-	-
peak_1256	1	8470018	8470350	333	8470212	60.5	2.89314	8466262	8469359	3098	Os01g0254800	Os01t0254800-01	-853	--	Hypothetical conserved gene	-	-	-	-	-	-	-
peak_1258	1	8476898	8477240	343	8477041	68	3.58087	8478876	8479870	995	Os01g0254950	Os01t0254950-01	-1835	--	Hypothetical gene	-	-	-	-	-	-	-
peak_1259	1	8478458	8478887	430	8478718	62.5	2.99317	8478876	8479870	995	Os01g0254950	Os01t0254950-01	-158	--	Hypothetical gene	-	-	-	-	-	-	-
peak_1260	1	8480664	8481138	475	8480824	58	2.95975	8475504	8479452	3949	Os01g0254900	Os01t0254900-01	-1372	SYP23	Similar to Syntaxin 22 (AtSYP22) (AtVAM3)	Cellular Processes;Genetic Information Processing	Transport and catabolism;Folding, sorting and degradation	ko04145//Phagosome;ko04130//SNARE interactions in vesicular transport	K08488;K08488	GO:0012505//endomembrane system;GO:0016020//membrane;GO:0016021//integral component of membrane;GO:0031201//SNARE complex	GO:0000149//SNARE binding;GO:0005484//SNAP receptor activity	GO:0006886//intracellular protein transport;GO:0006906//vesicle fusion;GO:0016192//vesicle-mediated transport;GO:0048278//vesicle docking
peak_1262	1	8484629	8485030	402	8484845	44.5	2.01291	8486578	8489618	3041	Os01g0255000	Os01t0255000-01	-1733	ephA	Similar to Soluble epoxide hydrolase	-	-	-	-	-	GO:0003824//catalytic activity;GO:0016787//hydrolase activity	-
peak_1265	1	8548164	8548978	815	8548452	60.5	2.73212	8546065	8546869	805	Os01g0256500	Os01t0256500-02	-1583	--	Similar to ZnI	-	-	-	-	GO:0005739//mitochondrion	-	-
peak_1269	1	8571030	8571919	890	8571121	55	1.93624	8560625	8569629	9005	Os01g0256800	Os01t0256800-01	-1492	Os01g0256800	Similar to zinc finger helicase family protein	-	-	-	-	GO:0005730//nucleolus;GO:0009507//chloroplast	GO:0000166//nucleotide binding;GO:0003676//nucleic acid binding;GO:0003677//DNA binding;GO:0003723//RNA binding;GO:0003729//mRNA binding;GO:0004386//helicase activity;GO:0005524//ATP binding;GO:0016787//hydrolase activity;GO:0034459//ATP-dependent 3'-5' RNA helicase activity;GO:0046872//metal ion binding	GO:0000184//nuclear-transcribed mRNA catabolic process, nonsense-mediated decay;GO:0045943//positive regulation of transcription from RNA polymerase I promoter
peak_1270	1	8578129	8578994	866	8578557	48	2.28531	8577244	8577934	691	Os01g0257100	Os01t0257100-01	-623	RALF	Rapid ALkalinization Factor family protein	-	-	-	-	GO:0009506//plasmodesma	-	GO:0019722//calcium-mediated signaling
peak_1271	1	8579476	8579898	423	8579711	48	1.70162	8577244	8577934	691	Os01g0257100	Os01t0257100-01	-1777	RALF	Rapid ALkalinization Factor family protein	-	-	-	-	GO:0009506//plasmodesma	-	GO:0019722//calcium-mediated signaling
peak_1273	1	8586926	8587609	684	8587410	57	2.51098	8586157	8586941	785	Os01g0257300	Os01t0257300-01	-469	RAA1	Similar to FPF1	-	-	-	-	GO:0005634//nucleus;GO:0005737//cytoplasm;GO:0072686//mitotic spindle	GO:0000166//nucleotide binding;GO:0005515//protein binding;GO:0005525//GTP binding	GO:0009733//response to auxin;GO:0009909//regulation of flower development;GO:0045841//negative regulation of mitotic metaphase/anaphase transition;GO:2000280//regulation of root development
peak_1277	1	8633827	8634252	426	8633953	47	2.73224	8631638	8633592	1955	Os01g0258100	Os01t0258100-01	-361	--	Hypothetical conserved gene	-	-	-	-	-	-	-
peak_1280	1	8665233	8666001	769	8665442	61	2.28929	8659413	8664796	5384	Os01g0258700	Os01t0258700-01	-646	Os01g0258700	Zinc finger, CCCH-type domain containing protein	-	-	-	-	GO:0005634//nucleus	GO:0003677//DNA binding;GO:0046872//metal ion binding	-
peak_1285	1	8691171	8692126	956	8691524	63	2.30549	8689258	8689797	540	Os01g0259300	Os01t0259300-01	-1727	-	-	-	-	-	-	-	-	-
peak_1292	1	8728575	8729014	440	8728754	57	1.92122	8728995	8729512	518	Os01g0259966	Os01t0259966-00	-241	-	-	-	-	-	-	-	-	-
peak_1296	1	8741903	8742414	512	8742053	49.5	2.05683	8734767	8741720	6954	Os01g0260100	Os01t0260100-01	-333	KIN14B	Similar to Kinesin heavy chain (Fragment)	-	-	-	-	-	GO:0003777//microtubule motor activity;GO:0005524//ATP binding;GO:0008017//microtubule binding	GO:0007018//microtubule-based movement
peak_1297	1	8742964	8744436	1473	8743588	65	2.78234	8734767	8741720	6954	Os01g0260100	Os01t0260100-01	-1868	KIN14B	Similar to Kinesin heavy chain (Fragment)	-	-	-	-	-	GO:0003777//microtubule motor activity;GO:0005524//ATP binding;GO:0008017//microtubule binding	GO:0007018//microtubule-based movement
peak_1303	1	8787139	8789185	2047	8788134	61	2.41684	8786513	8786927	415	Os01g0261000	Os01t0261000-01	-1207	--	Hypothetical gene	-	-	-	-	-	-	-
peak_1307	1	8809975	8810397	423	8810159	58	2.00578	8810826	8812972	2147	Os01g0261500	Os01t0261500-02	-667	--	Similar to Nucleoside-diphosphate-sugar epimerase	-	-	-	-	-	-	-
peak_1318	1	8904860	8905876	1017	8905435	58	2.75637	8903598	8905415	1818	Os01g0263000	Os01t0263000-00	-20	PER9	Similar to Peroxidase	Metabolism;Metabolism;Metabolism	Global and overview maps;Global and overview maps;Biosynthesis of other secondary metabolites	ko01100//Metabolic pathways;ko01110//Biosynthesis of secondary metabolites;ko00940//Phenylpropanoid biosynthesis	K00430;K00430;K00430	GO:0005576//extracellular region	GO:0004601//peroxidase activity;GO:0016491//oxidoreductase activity;GO:0020037//heme binding;GO:0046872//metal ion binding	GO:0006979//response to oxidative stress;GO:0042744//hydrogen peroxide catabolic process;GO:0048658//anther wall tapetum development;GO:0055114//oxidation-reduction process;GO:0098869//cellular oxidant detoxification
peak_1325	1	8929129	8930164	1036	8929627	53	2.30819	8931299	8948832	17534	Os01g0263600	Os01t0263600-01	-1672	STA1	U5 snRNP-associated 102 kDa protein (U5-102 kDa protein)	Genetic Information Processing	Transcription	ko03040//Spliceosome	K12855	GO:0005634//nucleus;GO:0046540//U4/U6 x U5 tri-snRNP complex;GO:0071013//catalytic step 2 spliceosome	GO:0005515//protein binding	GO:0000244//spliceosomal tri-snRNP complex assembly;GO:0000398//mRNA splicing, via spliceosome;GO:0006396//RNA processing;GO:0080188//RNA-directed DNA methylation;GO:2000630//positive regulation of miRNA metabolic process;GO:2000636//positive regulation of primary miRNA processing
peak_1327	1	8951855	8952186	332	8951995	66	2.20579	8949337	8951088	1752	Os01g0264000	Os01t0264000-01	-907	CDF2	Dof transcription factor, Promotion of nutrient ion uptake and accumulatio	-	-	-	-	GO:0005634//nucleus	GO:0003677//DNA binding	GO:0006355//regulation of transcription, DNA-templated
peak_1329	1	8960232	8960665	434	8960575	52.5	2.23412	8961073	8966217	5145	Os01g0264100	Os01t0264100-00	-498	UGPA	Similar to UDP-glucose pyrophosphorylase	Metabolism;Metabolism;Metabolism;Metabolism;Metabolism;Metabolism	Global and overview maps;Global and overview maps;Carbohydrate metabolism;Carbohydrate metabolism;Carbohydrate metabolism;Carbohydrate metabolism	ko01100//Metabolic pathways;ko01110//Biosynthesis of secondary metabolites;ko00500//Starch and sucrose metabolism;ko00520//Amino sugar and nucleotide sugar metabolism;ko00040//Pentose and glucuronate interconversions;ko00052//Galactose metabolism	K00963;K00963;K00963;K00963;K00963;K00963	GO:0005737//cytoplasm	GO:0003983//UTP:glucose-1-phosphate uridylyltransferase activity;GO:0070569//uridylyltransferase activity	GO:0005977//glycogen metabolic process;GO:0006011//UDP-glucose metabolic process
peak_1337	1	9015089	9016305	1217	9015794	53.5	2.40779	9016289	9016581	293	Os01g0264900	Os01t0264900-01	-495	-	-	-	-	-	-	-	-	-
peak_1351	1	9118360	9119064	705	9118573	50	2.37703	9114579	9117424	2846	Os01g0266500	Os01t0266500-01	-1149	BH0283	Phenazine biosynthesis PhzC/PhzF protein family protein	-	-	-	-	-	GO:0003824//catalytic activity	GO:0009058//biosynthetic process
peak_1358	1	9161429	9162801	1373	9161816	52.6666666666667	2.58607666666667	9159637	9160291	655	Os01g0267050	Os01t0267050-01	-1525	-	-	-	-	-	-	-	-	-
peak_1359	1	9165367	9166015	649	9165743	67.5	2.36712	9166370	9169867	3498	Os01g0267200	Os01t0267200-01	-627	RPN11	Similar to 26S proteasome non-ATPase regulatory subunit 14 (26S proteasome regulatory subunit rpn11)	Genetic Information Processing	Folding, sorting and degradation	ko03050//Proteasome	K03030	GO:0000502//proteasome complex;GO:0008541//proteasome regulatory particle, lid subcomplex	GO:0004843//thiol-dependent ubiquitin-specific protease activity;GO:0005515//protein binding;GO:0008237//metallopeptidase activity;GO:0061578//Lys63-specific deubiquitinase activity;GO:0070628//proteasome binding	GO:0016579//protein deubiquitination;GO:0043161//proteasome-mediated ubiquitin-dependent protein catabolic process;GO:0070536//protein K63-linked deubiquitination
peak_1361	1	9169180	9169955	776	9169592	58	2.70347	9171328	9172907	1580	Os01g0267300	Os01t0267300-00	-1736	Os01g0267300	Hypothetical conserved gene	-	-	-	-	GO:0005615//extracellular space	GO:0004867//serine-type endopeptidase inhibitor activity	GO:0010951//negative regulation of endopeptidase activity
peak_1362	1	9177638	9178110	473	9177851	45	2.11573	9173234	9175902	2669	Os01g0267400	Os01t0267400-01	-1949	CNR5	Similar to cell number regulator 5	-	-	-	-	GO:0016020//membrane;GO:0016021//integral component of membrane	-	-
peak_1381	1	9273891	9275007	1117	9274247	66.5	2.48622	9268690	9272912	4223	Os01g0269000	Os01t0269000-01	-1335	HMGCL	Similar to Hydroxymethylglutaryl-CoA lyase	Metabolism;Metabolism;Cellular Processes;Metabolism;Metabolism	Global and overview maps;Global and overview maps;Transport and catabolism;Amino acid metabolism;Carbohydrate metabolism	ko01100//Metabolic pathways;ko01110//Biosynthesis of secondary metabolites;ko04146//Peroxisome;ko00280//Valine, leucine and isoleucine degradation;ko00650//Butanoate metabolism	K01640;K01640;K01640;K01640;K01640	GO:0005739//mitochondrion	GO:0003824//catalytic activity;GO:0004419//hydroxymethylglutaryl-CoA lyase activity	GO:0006552//leucine catabolic process;GO:0006629//lipid metabolic process;GO:0046951//ketone body biosynthetic process
peak_1388	1	9325051	9325848	798	9325333	57.5	2.51303	9319015	9323339	4325	Os01g0269900	Os01t0269900-01	-1994	ARP6	Actin/actin-like family protein	-	-	-	-	GO:0000812//Swr1 complex;GO:0005634//nucleus	GO:0031491//nucleosome binding	GO:0006325//chromatin organization;GO:0006338//chromatin remodeling;GO:0006355//regulation of transcription, DNA-templated;GO:0006952//defense response;GO:0006970//response to osmotic stress;GO:0007275//multicellular organism development;GO:0008283//cell proliferation;GO:0009266//response to temperature stimulus;GO:0009845//seed germination;GO:0009910//negative regulation of flower development;GO…
peak_1390	1	9330182	9331664	1483	9330865	56.3333333333333	1.95903666666667	9325699	9329331	3633	Os01g0270100	Os01t0270100-01	-1534	Os01g0270100	Similar to Cysteine protease inhibitor	-	-	-	-	GO:0005576//extracellular region	GO:0004869//cysteine-type endopeptidase inhibitor activity;GO:0030414//peptidase inhibitor activity	GO:0006952//defense response;GO:0010466//negative regulation of peptidase activity;GO:0010951//negative regulation of endopeptidase activity
peak_1392	1	9378876	9379594	719	9379242	54	2.17082	9373756	9378200	4445	Os01g0271200	Os01t0271200-01	-1042	At5g26710	Similar to Glutamyl-tRNA synthetase	Metabolism;Metabolism;Genetic Information Processing;Metabolism	Global and overview maps;Global and overview maps;Translation;Metabolism of cofactors and vitamins	ko01100//Metabolic pathways;ko01110//Biosynthesis of secondary metabolites;ko00970//Aminoacyl-tRNA biosynthesis;ko00860//Porphyrin metabolism	K01885;K01885;K01885;K01885	GO:0005737//cytoplasm;GO:0005739//mitochondrion;GO:0005829//cytosol;GO:0017102//methionyl glutamyl tRNA synthetase complex	GO:0000166//nucleotide binding;GO:0004812//aminoacyl-tRNA ligase activity;GO:0004818//glutamate-tRNA ligase activity;GO:0004819//glutamine-tRNA ligase activity;GO:0005524//ATP binding;GO:0016874//ligase activity	GO:0006412//translation;GO:0006418//tRNA aminoacylation for protein translation;GO:0006424//glutamyl-tRNA aminoacylation;GO:0006425//glutaminyl-tRNA aminoacylation;GO:0043039//tRNA aminoacylation
peak_1399	1	9433748	9434456	709	9434247	72	2.51075	9431735	9434046	2312	Os01g0272800	Os01t0272800-01	-201	--	Conserved hypothetical protein	-	-	-	-	-	-	-
peak_1402	1	9450728	9451248	521	9451092	67	2.29967	9447788	9450787	3000	Os01g0273200	Os01t0273200-00	-305	--	Conserved hypothetical protein	-	-	-	-	-	-	GO:0006355//regulation of transcription, DNA-templated
peak_1412	1	9570478	9571196	719	9570643	50.5	2.13225	9567528	9569192	1665	Os01g0274800	Os01t0274800-01	-1451	CSA	R2R3-type MYB transcription factor, Sugar partitioning into anthe	-	-	-	-	GO:0005634//nucleus;GO:0005829//cytosol	GO:0000978//RNA polymerase II core promoter proximal region sequence-specific DNA binding;GO:0003677//DNA binding;GO:0003700//transcription factor activity, sequence-specific DNA binding;GO:0042803//protein homodimerization activity;GO:0043565//sequence-specific DNA binding	GO:0001935//endothelial cell proliferation;GO:0045893//positive regulation of transcription, DNA-templated;GO:0048579//negative regulation of long-day photoperiodism, flowering;GO:0051782//negative regulation of cell division;GO:0071367//cellular response to brassinosteroid stimulus;GO:0080060//integument development;GO:0080113//regulation of seed growth;GO:1904961//quiescent center organization
peak_1429	1	9660338	9660818	481	9660596	70.5	2.8856	9659330	9659922	593	Os01g0276066	Os01t0276066-00	-674	-	-	-	-	-	-	-	-	-
peak_1438	1	9695615	9696113	499	9695958	54	2.3712	9694428	9695805	1378	Os01g0276700	Os01t0276700-03	-153	At4g26390	Similar to Pyruvate kinase, cytosolic isozyme (EC 2.7.1.40) (PK)	Metabolism;Metabolism;Metabolism;Metabolism;Metabolism;Metabolism	Global and overview maps;Global and overview maps;Global and overview maps;Global and overview maps;Carbohydrate metabolism;Carbohydrate metabolism	ko01100//Metabolic pathways;ko01110//Biosynthesis of secondary metabolites;ko01200//Carbon metabolism;ko01230//Biosynthesis of amino acids;ko00010//Glycolysis / Gluconeogenesis;ko00620//Pyruvate metabolism	K00873;K00873;K00873;K00873;K00873;K00873	GO:0005737//cytoplasm	GO:0000287//magnesium ion binding;GO:0003824//catalytic activity;GO:0004743//pyruvate kinase activity;GO:0016301//kinase activity;GO:0016740//transferase activity;GO:0030955//potassium ion binding	GO:0006096//glycolytic process;GO:0016310//phosphorylation;GO:0032869//cellular response to insulin stimulus
peak_1439	1	9696468	9696872	405	9696722	46.5	1.92409	9694428	9695805	1378	Os01g0276700	Os01t0276700-03	-917	At4g26390	Similar to Pyruvate kinase, cytosolic isozyme (EC 2.7.1.40) (PK)	Metabolism;Metabolism;Metabolism;Metabolism;Metabolism;Metabolism	Global and overview maps;Global and overview maps;Global and overview maps;Global and overview maps;Carbohydrate metabolism;Carbohydrate metabolism	ko01100//Metabolic pathways;ko01110//Biosynthesis of secondary metabolites;ko01200//Carbon metabolism;ko01230//Biosynthesis of amino acids;ko00010//Glycolysis / Gluconeogenesis;ko00620//Pyruvate metabolism	K00873;K00873;K00873;K00873;K00873;K00873	GO:0005737//cytoplasm	GO:0000287//magnesium ion binding;GO:0003824//catalytic activity;GO:0004743//pyruvate kinase activity;GO:0016301//kinase activity;GO:0016740//transferase activity;GO:0030955//potassium ion binding	GO:0006096//glycolytic process;GO:0016310//phosphorylation;GO:0032869//cellular response to insulin stimulus
peak_1444	1	9725670	9726035	366	9725831	76.5	3.2776	9727698	9728244	547	Os01g0277100	Os01t0277100-01	-1867	--	Hypothetical protein	-	-	-	-	-	-	-
peak_1453	1	9772563	9773102	540	9772881	55	2.1093	9770018	9771047	1030	Os01g0278000	Os01t0278000-00	-1834	--	VQ domain containing protein	-	-	-	-	GO:0005634//nucleus	GO:0005516//calmodulin binding	GO:0009414//response to water deprivation;GO:0009651//response to salt stress
peak_1460	1	9857381	9858045	665	9857528	47	2.04243	9859354	9860677	1324	Os01g0278900	Os01t0278900-01	-1826	--	Similar to 50S ribosomal protein L40	-	-	-	-	GO:0005840//ribosome;GO:0009535//chloroplast thylakoid membrane	-	GO:0032544//plastid translation
peak_1462	1	9862544	9862978	435	9862745	56	2.1619	9863216	9866617	3402	Os01g0278950	Os01t0278950-00	-471	CRSP	Similar to predicted protein	-	-	-	-	-	GO:0004252//serine-type endopeptidase activity;GO:0008233//peptidase activity;GO:0008236//serine-type peptidase activity;GO:0016787//hydrolase activity	GO:0006508//proteolysis
peak_1464	1	9877916	9878346	431	9878153	51	2.12867	9878384	9883106	4723	Os01g0279200	Os01t0279200-01	-231	CSN2	Similar to COP9 signalosome complex subunit 2	-	-	-	-	GO:0005737//cytoplasm;GO:0005829//cytosol;GO:0008180//COP9 signalosome	GO:0003714//transcription corepressor activity	GO:0000338//protein deneddylation;GO:0045892//negative regulation of transcription, DNA-templated
peak_1467	1	9911939	9912338	400	9912099	50	1.92483	9913390	9917265	3876	Os01g0279700	Os01t0279700-01	-1291	PHT4;1	Major facilitator superfamily protein	-	-	-	-	GO:0005887//integral component of plasma membrane;GO:0009507//chloroplast;GO:0009535//chloroplast thylakoid membrane;GO:0009536//plastid;GO:0009579//thylakoid;GO:0016020//membrane;GO:0016021//integral component of membrane;GO:0031969//chloroplast membrane	GO:0005315//inorganic phosphate transmembrane transporter activity	GO:0006811//ion transport;GO:0009416//response to light stimulus;GO:0009624//response to nematode;GO:0055085//transmembrane transport
peak_1468	1	9914882	9915516	635	9915236	57.5	2.47065	9916859	9917265	407	Os01g0279700	Os01t0279700-03	-1623	PHT4;1	Major facilitator superfamily protein	-	-	-	-	GO:0005887//integral component of plasma membrane;GO:0009507//chloroplast;GO:0009535//chloroplast thylakoid membrane;GO:0009536//plastid;GO:0009579//thylakoid;GO:0016020//membrane;GO:0016021//integral component of membrane;GO:0031969//chloroplast membrane	GO:0005315//inorganic phosphate transmembrane transporter activity	GO:0006811//ion transport;GO:0009416//response to light stimulus;GO:0009624//response to nematode;GO:0055085//transmembrane transport
peak_1470	1	9927926	9928452	527	9928115	54	1.88816	9928971	9935981	7011	Os01g0279900	Os01t0279900-01	-856	TGA2.3	Similar to Transcription factor TGA6 (AtbZIP45). Splice isoform 2	Environmental Information Processing	Signal transduction	ko04075//Plant hormone signal transduction	K14431	GO:0005634//nucleus	GO:0003677//DNA binding;GO:0003700//transcription factor activity, sequence-specific DNA binding;GO:0005515//protein binding;GO:0043565//sequence-specific DNA binding	GO:0006351//transcription, DNA-templated;GO:0006355//regulation of transcription, DNA-templated;GO:0006952//defense response
peak_1476	1	9946102	9946591	490	9946507	66	2.27101	9936900	9946480	9581	Os01g0280000	Os01t0280000-02	-27	eri2	Similar to Histone mRNA exonuclease 1	-	-	-	-	-	GO:0000175//3'-5'-exoribonuclease activity;GO:0003676//nucleic acid binding;GO:0008310//single-stranded DNA 3'-5' exodeoxyribonuclease activity	GO:0006259//DNA metabolic process;GO:0090305//nucleic acid phosphodiester bond hydrolysis;GO:0090503//RNA phosphodiester bond hydrolysis, exonucleolytic
peak_1477	1	9946949	9947255	307	9947059	42	1.77543	9936900	9946480	9581	Os01g0280000	Os01t0280000-02	-579	eri2	Similar to Histone mRNA exonuclease 1	-	-	-	-	-	GO:0000175//3'-5'-exoribonuclease activity;GO:0003676//nucleic acid binding;GO:0008310//single-stranded DNA 3'-5' exodeoxyribonuclease activity	GO:0006259//DNA metabolic process;GO:0090305//nucleic acid phosphodiester bond hydrolysis;GO:0090503//RNA phosphodiester bond hydrolysis, exonucleolytic
peak_1479	1	10003460	10003854	395	10003661	51	2.41118	10003952	10007742	3791	Os01g0281000	Os01t0281000-01	-291	At2g26850	Cyclin-like F-box domain containing protein	-	-	-	-	-	GO:0005515//protein binding	-
peak_1480	1	10005614	10006498	885	10005891	51	1.59747	10004574	10005089	516	Os01g0281050	Os01t0281050-00	-802	--	Hypothetical protein	-	-	-	-	-	-	-
peak_1483	1	10020903	10022010	1108	10021276	57	2.26283	10019633	10020376	744	Os01g0281301	Os01t0281301-00	-900	--	Protein of unknown function DUF1645 domain containing protein	-	-	-	-	-	-	-
peak_1485	1	10051510	10052847	1338	10051877	51	2.05722	10048273	10050309	2037	Os01g0281600	Os01t0281600-01	-1568	--	Cupredoxin domain containing protein	-	-	-	-	GO:0046658//anchored component of plasma membrane	GO:0009055//electron carrier activity	GO:0022900//electron transport chain
peak_1495	1	10135928	10136537	610	10136395	53.5	1.98335	10136482	10137054	573	Os01g0283400	Os01t0283400-01	-87	--	Conserved hypothetical protein	-	-	-	-	-	-	-
peak_1497	1	10146861	10147652	792	10147063	58.5	2.08204	10148777	10152280	3504	Os01g0283700	Os01t0283700-01	-1714	CCR1	Similar to Cinnamoyl-CoA reductase (EC 1.2.1.44)	Metabolism;Metabolism;Metabolism	Global and overview maps;Global and overview maps;Biosynthesis of other secondary metabolites	ko01100//Metabolic pathways;ko01110//Biosynthesis of secondary metabolites;ko00940//Phenylpropanoid biosynthesis	K09753;K09753;K09753	-	GO:0003824//catalytic activity;GO:0016491//oxidoreductase activity;GO:0016616//oxidoreductase activity, acting on the CH-OH group of donors, NAD or NADP as acceptor;GO:0050662//coenzyme binding	GO:0055114//oxidation-reduction process
peak_1500	1	10203474	10204293	820	10203608	67.5	2.38261	10200477	10203472	2996	Os01g0284900	Os01t0284900-01	-136	--	Conserved hypothetical protein	-	-	-	-	-	-	-
peak_1502	1	10212912	10213893	982	10213457	46.5	2.22021	10214072	10217665	3594	Os01g0285200	Os01t0285200-01	-615	--	Conserved hypothetical protein	-	-	-	-	-	-	-
peak_1505	1	10220856	10222496	1641	10221302	55	2.13944	10217782	10219691	1910	Os01g0285300	Os01t0285300-01	-1611	MYB61	Myb transcription factor domain containing protein	-	-	-	-	GO:0005634//nucleus	GO:0003677//DNA binding;GO:0003700//transcription factor activity, sequence-specific DNA binding;GO:0043565//sequence-specific DNA binding;GO:0044212//transcription regulatory region DNA binding	GO:0006355//regulation of transcription, DNA-templated;GO:0010119//regulation of stomatal movement;GO:0030154//cell differentiation
peak_1514	1	10292796	10293331	536	10292978	58.5	2.03419	10291818	10292251	434	Os01g0286550	Os01t0286550-00	-727	--	Hypothetical gene	-	-	-	-	-	-	-
peak_1518	1	10367970	10368978	1009	10368480	59	2.19249	10366413	10366924	512	Os01g0287900	Os01t0287900-00	-1556	--	Hypothetical protein	-	-	-	-	-	-	-
peak_1527	1	10493848	10494564	717	10494320	55	2.26202	10492062	10493925	1864	Os01g0290000	Os01t0290000-04	-395	RAP	Similar to Cyprosin precursor (EC 3.4.23.-) (Fragment)	-	-	-	-	-	GO:0004190//aspartic-type endopeptidase activity;GO:0008233//peptidase activity;GO:0016787//hydrolase activity	GO:0006508//proteolysis;GO:0006629//lipid metabolic process;GO:0030163//protein catabolic process
peak_1529	1	10497208	10497562	355	10497333	60	2.05988	10492039	10495682	3644	Os01g0290000	Os01t0290000-01	-1651	RAP	Similar to Cyprosin precursor (EC 3.4.23.-) (Fragment)	-	-	-	-	-	GO:0004190//aspartic-type endopeptidase activity;GO:0008233//peptidase activity;GO:0016787//hydrolase activity	GO:0006508//proteolysis;GO:0006629//lipid metabolic process;GO:0030163//protein catabolic process
peak_1531	1	10501271	10501748	478	10501558	123	2.25559	10496869	10500943	4075	Os01g0290100	Os01t0290100-01	-615	Os01g0290100	Pyridoxal phosphate-dependent transferase, major region, subdomain 1 domain containing protein	Metabolism;Metabolism	Global and overview maps;Amino acid metabolism	ko01100//Metabolic pathways;ko00270//Cysteine and methionine metabolism	K22207;K22207	-	GO:0003824//catalytic activity;GO:0016829//lyase activity	-
peak_1532	1	10502257	10503180	924	10502556	87.5	1.77574	10496869	10500943	4075	Os01g0290100	Os01t0290100-01	-1613	Os01g0290100	Pyridoxal phosphate-dependent transferase, major region, subdomain 1 domain containing protein	Metabolism;Metabolism	Global and overview maps;Amino acid metabolism	ko01100//Metabolic pathways;ko00270//Cysteine and methionine metabolism	K22207;K22207	-	GO:0003824//catalytic activity;GO:0016829//lyase activity	-
peak_1538	1	10566521	10566926	406	10566701	47.5	1.99704	10561340	10565325	3986	Os01g0291500	Os01t0291500-01	-1376	AT4	Transferase family protein	-	-	-	-	-	GO:0016740//transferase activity;GO:0016746//transferase activity, transferring acyl groups;GO:0016747//transferase activity, transferring acyl groups other than amino-acyl groups	GO:0009809//lignin biosynthetic process
peak_1544	1	10622280	10622823	544	10622522	60	2.58684	10622951	10627532	4582	Os01g0292200	Os01t0292200-01	-429	CIPK1	Serine/threonine protein kinase domain containing protein	-	-	-	-	GO:0005634//nucleus;GO:0005737//cytoplasm	GO:0000166//nucleotide binding;GO:0004672//protein kinase activity;GO:0004674//protein serine/threonine kinase activity;GO:0005524//ATP binding;GO:0016301//kinase activity;GO:0016740//transferase activity	GO:0006468//protein phosphorylation;GO:0007165//signal transduction;GO:0016310//phosphorylation;GO:0035556//intracellular signal transduction
peak_1545	1	10624912	10625981	1070	10625393	52.5	2.50323	10625861	10627489	1629	Os01g0292200	Os01t0292200-02	-468	CIPK1	Serine/threonine protein kinase domain containing protein	-	-	-	-	GO:0005634//nucleus;GO:0005737//cytoplasm	GO:0000166//nucleotide binding;GO:0004672//protein kinase activity;GO:0004674//protein serine/threonine kinase activity;GO:0005524//ATP binding;GO:0016301//kinase activity;GO:0016740//transferase activity	GO:0006468//protein phosphorylation;GO:0007165//signal transduction;GO:0016310//phosphorylation;GO:0035556//intracellular signal transduction
peak_1556	1	10722359	10723331	973	10722545	65	2.84816	10720396	10721623	1228	Os01g0294500	Os01t0294500-00	-922	PER2	Similar to Class III peroxidase 9	Metabolism;Metabolism;Metabolism	Global and overview maps;Global and overview maps;Biosynthesis of other secondary metabolites	ko01100//Metabolic pathways;ko01110//Biosynthesis of secondary metabolites;ko00940//Phenylpropanoid biosynthesis	K00430;K00430;K00430	GO:0005576//extracellular region;GO:0009505//plant-type cell wall;GO:0009506//plasmodesma	GO:0004601//peroxidase activity;GO:0016491//oxidoreductase activity;GO:0020037//heme binding;GO:0046872//metal ion binding	GO:0006979//response to oxidative stress;GO:0042744//hydrogen peroxide catabolic process;GO:0055114//oxidation-reduction process;GO:0098869//cellular oxidant detoxification
peak_1560	1	10809315	10809662	348	10809431	51	2.38554	10805527	10808077	2551	Os01g0295700	Os01t0295700-01	-1354	Os01g0295700	Similar to Protein phosphatase-2C	-	-	-	-	-	GO:0003824//catalytic activity;GO:0004721//phosphoprotein phosphatase activity;GO:0004722//protein serine/threonine phosphatase activity;GO:0004724//magnesium-dependent protein serine/threonine phosphatase activity;GO:0016787//hydrolase activity;GO:0043169//cation binding;GO:0046872//metal ion binding	GO:0006470//protein dephosphorylation
peak_1562	1	10827096	10827876	781	10827239	65	2.77157	10824769	10826165	1397	Os01g0296133	Os01t0296133-00	-1074	-	-	-	-	-	-	-	-	-
peak_1563	1	10828423	10828756	334	10828587	59	2.53284	10830393	10831757	1365	Os01g0296200	Os01t0296200-00	-1806	At1g48100	Similar to polygalacturonase	-	-	-	-	GO:0005576//extracellular region	GO:0004650//polygalacturonase activity;GO:0016787//hydrolase activity;GO:0016798//hydrolase activity, acting on glycosyl bonds	GO:0005975//carbohydrate metabolic process;GO:0008152//metabolic process;GO:0071555//cell wall organization
peak_1564	1	10832529	10833229	701	10833049	59.5	2.21991	10830074	10832018	1945	Os01g0296166	Os01t0296166-00	-1031	--	Hypothetical protein	-	-	-	-	-	-	-
peak_1573	1	10961300	10961797	498	10961560	64.5	2.57833	10960528	10961310	783	Os01g0299100	Os01t0299100-00	-250	--	Conserved hypothetical protein	-	-	-	-	-	-	-
peak_1578	1	10985856	10986188	333	10986062	56	2.21284	10986340	10986999	660	Os01g0299801	Os01t0299801-00	-278	--	Conserved hypothetical protein	-	-	-	-	-	-	-
peak_1580	1	11003781	11004219	439	11003981	47.5	2.09149	10999527	11003597	4071	Os01g0300200	Os01t0300200-03	-384	ACLB-1	Similar to ATP-citrate lyase subunit B	Metabolism;Metabolism;Metabolism	Global and overview maps;Global and overview maps;Carbohydrate metabolism	ko01100//Metabolic pathways;ko01110//Biosynthesis of secondary metabolites;ko00020//Citrate cycle (TCA cycle)	K01648;K01648;K01648	GO:0005737//cytoplasm;GO:0005829//cytosol	GO:0000166//nucleotide binding;GO:0003824//catalytic activity;GO:0003878//ATP citrate synthase activity;GO:0005524//ATP binding;GO:0016740//transferase activity;GO:0016746//transferase activity, transferring acyl groups;GO:0016829//lyase activity;GO:0046872//metal ion binding;GO:0046912//transferase activity, transferring acyl groups, acyl groups converted into alkyl on transfer	GO:0006085//acetyl-CoA biosynthetic process;GO:0006629//lipid metabolic process;GO:0006633//fatty acid biosynthetic process
peak_1581	1	11010052	11010707	656	11010509	66	2.79296	11012295	11016215	3921	Os01g0300400	Os01t0300400-01	-1786	--	Hypothetical conserved gene	-	-	-	-	-	-	-
peak_1586	1	11028927	11029824	898	11029470	42.5	1.97466	11025448	11029186	3739	Os01g0300600	Os01t0300600-01	-284	--	Similar to carbohydrate binding	-	-	-	-	GO:0005789//endoplasmic reticulum membrane	-	-
peak_1595	1	11069766	11070122	357	11070068	49.5	1.88023	11070897	11071960	1064	Os01g0301100	Os01t0301100-01	-829	--	Conserved hypothetical protein	-	-	-	-	-	-	-
peak_1604	1	11190402	11190982	581	11190750	69.5	3.45345	11191761	11192447	687	Os01g0302800	Os01t0302800-01	-1011	--	Conserved hypothetical protein	-	-	-	-	-	-	-
peak_1610	1	11220293	11221149	857	11220461	74.5	2.52743	11222066	11223392	1327	Os01g0303401	Os01t0303401-00	-1605	--	Hypothetical gene	-	-	-	-	-	-	-
peak_1613	1	11243158	11243573	416	11243342	48	2.11126	11245253	11246737	1485	Os01g0303800	Os01t0303800-01	-1911	--	UspA domain containing protein	-	-	-	-	-	-	-
peak_1615	1	11253008	11253321	314	11253207	49.5	2.36108	11253627	11266197	12571	Os01g0304050	Os01t0304050-01	-420	-	-	-	-	-	-	-	-	-
peak_1623	1	11308300	11308597	298	11308430	56	2.67181	11299784	11307932	8149	Os01g0304500	Os01t0304500-00	-498	--	Hypothetical conserved gene	-	-	-	-	GO:0016020//membrane;GO:0016021//integral component of membrane	-	-
peak_1629	1	11376828	11377395	568	11376982	51.5	2.36532	11378620	11380071	1452	Os01g0306400	Os01t0306400-01	-1638	RAS1	Hypothetical conserved gene	-	-	-	-	-	GO:0043565//sequence-specific DNA binding	GO:0006351//transcription, DNA-templated
peak_1641	1	11530099	11530548	450	11530400	48.5	2.16092	11526561	11530094	3534	Os01g0308200	Os01t0308200-01	-306	--	Hypothetical protein	-	-	-	-	-	-	-
peak_1642	1	11546663	11547661	999	11546996	56.5	1.93451	11544302	11545430	1129	Os01g0308600	Os01t0308600-00	-1566	--	Conserved hypothetical protein	-	-	-	-	-	-	-
peak_1650	1	11609175	11609862	688	11609497	68.5	2.96902	11607650	11608129	480	Os01g0309451	Os01t0309451-01	-1368	--	Hypothetical gene	-	-	-	-	-	-	-
peak_1651	1	11617968	11618284	317	11618107	55	1.96003	11618335	11622522	4188	Os01g0309900	Os01t0309900-01	-228	DAGLB	Lipase, class 3 family protein	-	-	-	-	-	GO:0016787//hydrolase activity	GO:0006629//lipid metabolic process;GO:0016042//lipid catabolic process
peak_1664	1	11689687	11690235	549	11690115	52	2.33957	11690379	11690975	597	Os01g0311400	Os01t0311400-00	-264	EL5.1	Zinc finger, RING/FYVE/PHD-type domain containing protein	-	-	-	-	GO:0016020//membrane;GO:0016021//integral component of membrane	-	GO:0016567//protein ubiquitination
peak_1666	1	11696111	11696716	606	11696285	58.5	2.84831	11698118	11699832	1715	Os01g0311500	Os01t0311500-02	-1833	PHS1	Similar to PHS1 (PROPYZAMIDE-HYPERSENSITIVE 1); phosphoprotein phosphatase/ protein tyrosine/serine/threonine phosphatase	-	-	-	-	-	GO:0004721//phosphoprotein phosphatase activity;GO:0004725//protein tyrosine phosphatase activity;GO:0008138//protein tyrosine/serine/threonine phosphatase activity;GO:0016301//kinase activity;GO:0016787//hydrolase activity;GO:0016791//phosphatase activity	GO:0006470//protein dephosphorylation;GO:0009737//response to abscisic acid;GO:0016310//phosphorylation;GO:0016311//dephosphorylation;GO:0035335//peptidyl-tyrosine dephosphorylation;GO:0043622//cortical microtubule organization
peak_1673	1	11750562	11751102	541	11750786	60	2.50169	11742340	11750448	8109	Os01g0312600	Os01t0312600-00	-338	--	Hypothetical protein	-	-	-	-	-	-	-
peak_1674	1	11782669	11783035	367	11782800	46	1.97623	11783910	11784899	990	Os01g0313300	Os01t0313300-01	-1110	ERF071	Similar to EREBP-3 protein (Fragment)	-	-	-	-	GO:0005634//nucleus	GO:0003677//DNA binding;GO:0003700//transcription factor activity, sequence-specific DNA binding	GO:0006355//regulation of transcription, DNA-templated
peak_1682	1	11909336	11910152	817	11909778	46	1.98595	11906902	11909320	2419	Os01g0315800	Os01t0315800-02	-458	UXS4	UDP-glucuronic acid decarboxylase (EC 4.1.1.35)	Metabolism;Metabolism	Global and overview maps;Carbohydrate metabolism	ko01100//Metabolic pathways;ko00520//Amino sugar and nucleotide sugar metabolism	K08678;K08678	GO:0005737//cytoplasm;GO:0005802//trans-Golgi network	GO:0016829//lyase activity;GO:0048040//UDP-glucuronate decarboxylase activity;GO:0070403//NAD+ binding	GO:0042732//D-xylose metabolic process
peak_1702	1	12107989	12109559	1571	12108126	56	2.52431	12108871	12110713	1843	Os01g0318700	Os01t0318700-01	-745	ABC1	Similar to ABC1 protein (Fragment)	-	-	-	-	-	GO:0016301//kinase activity	GO:0006744//ubiquinone biosynthetic process;GO:0016310//phosphorylation
peak_1704	1	12124118	12124617	500	12124386	47.5	2.08615	12117811	12122730	4920	Os01g0319066	Os01t0319066-00	-1656	--	Hypothetical protein	-	-	-	-	-	-	-
peak_1706	1	12131931	12132570	640	12132296	45.5	1.87936	12129716	12131035	1320	Os01g0319200	Os01t0319200-00	-1261	At3g47200	Hypothetical conserved gene	-	-	-	-	GO:0016020//membrane;GO:0016021//integral component of membrane	-	-
peak_1709	1	12162465	12162840	376	12162641	44.5	2.29691	12157459	12161767	4309	Os01g0319400	Os01t0319400-01	-874	At3g47200	Protein of unknown function DUF247, plant domain containing protein	-	-	-	-	GO:0016020//membrane;GO:0016021//integral component of membrane	-	-
peak_1711	1	12212470	12212847	378	12212580	57	2.62511	12214028	12214637	610	Os01g0320700	Os01t0320700-01	-1448	--	Hypothetical protein	-	-	-	-	-	-	-
peak_1722	1	12292756	12293471	716	12293212	37	2.07356	12291766	12292395	630	Os01g0322300	Os01t0322300-00	-817	IPP	Similar to soluble inorganic pyrophosphatase	Metabolism	Energy metabolism	ko00190//Oxidative phosphorylation	K01507	GO:0005737//cytoplasm;GO:0005829//cytosol	GO:0000287//magnesium ion binding;GO:0004427//inorganic diphosphatase activity;GO:0016787//hydrolase activity	GO:0006796//phosphate-containing compound metabolic process
peak_1723	1	12300352	12300858	507	12300757	57	1.99474	12301586	12302556	971	Os01g0322700	Os01t0322700-01	-829	-	-	-	-	-	-	-	-	-
peak_1729	1	12327477	12329396	1920	12328333	60	2.12203333333333	12328404	12331613	3210	Os01g0323000	Os01t0323000-02	-71	At5g18500	Similar to Ser Thr specific protein kinase-like protein	-	-	-	-	GO:0005886//plasma membrane;GO:0016020//membrane;GO:0016021//integral component of membrane	GO:0004672//protein kinase activity;GO:0004675//transmembrane receptor protein serine/threonine kinase activity;GO:0005524//ATP binding;GO:0016301//kinase activity	GO:0006468//protein phosphorylation;GO:0007178//transmembrane receptor protein serine/threonine kinase signaling pathway;GO:0016310//phosphorylation
peak_1733	1	12368149	12368484	336	12368272	47	2.09512	12363841	12366314	2474	Os01g0323600	Os01t0323600-01	-1958	SAM2	Similar to S-adenosylmethionine synthase 2	Metabolism;Metabolism;Metabolism;Metabolism;Metabolism	Global and overview maps;Global and overview maps;Global and overview maps;Amino acid metabolism;Biosynthesis of other secondary metabolites	ko01100//Metabolic pathways;ko01110//Biosynthesis of secondary metabolites;ko01230//Biosynthesis of amino acids;ko00270//Cysteine and methionine metabolism;ko00999//Biosynthesis of various plant secondary metabolites	K00789;K00789;K00789;K00789;K00789	GO:0005737//cytoplasm;GO:0005829//cytosol	GO:0000166//nucleotide binding;GO:0004478//methionine adenosyltransferase activity;GO:0005524//ATP binding;GO:0016740//transferase activity;GO:0046872//metal ion binding	GO:0006556//S-adenosylmethionine biosynthetic process;GO:0006730//one-carbon metabolic process
peak_1743	1	12567583	12567859	277	12567684	46	2.215	12568431	12569866	1436	Os01g0327100	Os01t0327100-02	-747	PER1	Haem peroxidase family protein	Metabolism;Metabolism;Metabolism	Global and overview maps;Global and overview maps;Biosynthesis of other secondary metabolites	ko01100//Metabolic pathways;ko01110//Biosynthesis of secondary metabolites;ko00940//Phenylpropanoid biosynthesis	K00430;K00430;K00430	GO:0005576//extracellular region;GO:0009505//plant-type cell wall;GO:0009506//plasmodesma	GO:0004601//peroxidase activity;GO:0016491//oxidoreductase activity;GO:0020037//heme binding;GO:0046872//metal ion binding	GO:0006979//response to oxidative stress;GO:0042744//hydrogen peroxide catabolic process;GO:0055114//oxidation-reduction process;GO:0098869//cellular oxidant detoxification
peak_1744	1	12584748	12585147	400	12584953	51	2.12736	12582768	12583460	693	Os01g0327500	Os01t0327500-01	-1493	--	Conserved hypothetical protein	-	-	-	-	-	-	-
peak_1754	1	12647732	12648999	1268	12648784	52	1.96395	12650573	12654287	3715	Os01g0328600	Os01t0328600-01	-1789	--	Similar to cyclase/dehydrase	-	-	-	-	-	-	-
peak_1760	1	12685173	12685499	327	12685336	53.5	2.57942	12677044	12683455	6412	Os01g0329000	Os01t0329000-01	-1881	GPAT3	Phospholipid/glycerol acyltransferase domain containing protein	Metabolism;Metabolism;Metabolism;Metabolism	Global and overview maps;Global and overview maps;Lipid metabolism;Lipid metabolism	ko01100//Metabolic pathways;ko01110//Biosynthesis of secondary metabolites;ko00564//Glycerophospholipid metabolism;ko00561//Glycerolipid metabolism	K13508;K13508;K13508;K13508	GO:0016020//membrane;GO:0016021//integral component of membrane	GO:0016746//transferase activity, transferring acyl groups;GO:0016791//phosphatase activity;GO:0090447//glycerol-3-phosphate 2-O-acyltransferase activity	GO:0010143//cutin biosynthetic process;GO:0016311//dephosphorylation
peak_1762	1	12699777	12700140	364	12699936	49.5	2.0739	12701744	12704532	2789	Os01g0329300	Os01t0329300-01	-1808	At1g48100	Pectin lyase fold domain containing protein	-	-	-	-	GO:0005576//extracellular region	GO:0004650//polygalacturonase activity;GO:0016787//hydrolase activity;GO:0016798//hydrolase activity, acting on glycosyl bonds	GO:0005975//carbohydrate metabolic process;GO:0008152//metabolic process;GO:0071555//cell wall organization
peak_1764	1	12710965	12711972	1008	12711473	53.5	2.55571	12704756	12709781	5026	Os01g0329400	Os01t0329400-01	-1692	SLC25A44	Mitochondrial substrate carrier family protein	-	-	-	-	GO:0016020//membrane;GO:0016021//integral component of membrane	GO:0022857//transmembrane transporter activity	-
peak_1774	1	12803590	12804170	581	12804001	61	1.83882	12804579	12810204	5626	Os01g0331100	Os01t0331100-01	-578	LIP4	Similar to Alpha-L-fucosidase 2	-	-	-	-	-	GO:0016788//hydrolase activity, acting on ester bonds	-
peak_1777	1	12858134	12858625	492	12858257	44.5	2.59089	12860155	12860298	144	Os01g0332002	Os01t0332002-00	-1898	-	-	-	-	-	-	-	-	-
peak_1778	1	12871734	12873320	1587	12872262	60.3333333333333	2.61140333333333	12872493	12874172	1680	Os01g0332100	Os01t0332100-02	-231	NIN1	Similar to Neutral invertase-like protein (Fragment)	-	-	-	-	GO:0005739//mitochondrion	GO:0003824//catalytic activity;GO:0004575//sucrose alpha-glucosidase activity;GO:0033926//glycopeptide alpha-N-acetylgalactosaminidase activity	GO:0005987//sucrose catabolic process
peak_1779	1	12874733	12875070	338	12874921	47	2.13238	12870691	12873687	2997	Os01g0332150	Os01t0332150-00	-1234	--	Hypothetical protein	-	-	-	-	-	-	-
peak_1786	1	12919732	12920613	882	12920009	51	1.96548	12915424	12919209	3786	Os01g0332800	Os01t0332800-01	-800	SCP26	Similar to Serine carboxypeptidase II-like protein	-	-	-	-	GO:0005773//vacuole	GO:0004180//carboxypeptidase activity;GO:0004185//serine-type carboxypeptidase activity;GO:0008233//peptidase activity;GO:0016787//hydrolase activity	GO:0006508//proteolysis;GO:0051603//proteolysis involved in cellular protein catabolic process
peak_1809	1	13289933	13290653	721	13290299	48	2.21511	13291658	13294473	2816	Os01g0338100	Os01t0338100-00	-1359	TAF13	Similar to Transcription initiation factor IID, 18kD subunit family protein	Genetic Information Processing	Transcription	ko03022//Basal transcription factors	K03127	GO:0005634//nucleus;GO:0005669//transcription factor TFIID complex	GO:0003677//DNA binding;GO:0003712//transcription cofactor activity;GO:0046982//protein heterodimerization activity	GO:0006357//regulation of transcription from RNA polymerase II promoter;GO:0006366//transcription from RNA polymerase II promoter;GO:0009793//embryo development ending in seed dormancy;GO:0009960//endosperm development;GO:0048316//seed development
peak_1821	1	13348608	13349393	786	13349079	53	2.50909	13350181	13350781	601	Os01g0339851	Os01t0339851-01	-1102	--	Conserved hypothetical protein	-	-	-	-	-	-	-
peak_1830	1	13510710	13511111	402	13510820	60.5	2.22316	13508323	13508882	560	Os01g0342500	Os01t0342500-00	-1938	--	Hypothetical conserved gene	-	-	-	-	-	-	-
peak_1832	1	13524027	13524586	560	13524453	46	1.83267	13524554	13528480	3927	Os01g0342750	Os01t0342750-01	-101	ABCG32	Hypothetical conserved gene	-	-	-	-	GO:0005886//plasma membrane;GO:0016020//membrane;GO:0016021//integral component of membrane	GO:0000166//nucleotide binding;GO:0005524//ATP binding;GO:0016887//ATPase activity;GO:0042626//ATPase activity, coupled to transmembrane movement of substances	GO:0055085//transmembrane transport
peak_1835	1	13548277	13548857	581	13548592	52.5	2.31759	13550372	13556984	6613	Os01g0343100	Os01t0343100-01	-1780	--	Protein of unknown function DUF594 family protein	-	-	-	-	GO:0016020//membrane;GO:0016021//integral component of membrane	-	-
peak_1837	1	13564963	13566115	1153	13565433	49.5	2.35381	13565773	13566871	1099	Os01g0343200	Os01t0343200-02	-340	Os01g0253300	Similar to Importin alpha-1b subunit	Genetic Information Processing	Translation	ko03013//Nucleocytoplasmic transport	K15042	GO:0005634//nucleus;GO:0005643//nuclear pore;GO:0005654//nucleoplasm;GO:0005737//cytoplasm;GO:0005829//cytosol	GO:0005515//protein binding;GO:0008139//nuclear localization sequence binding;GO:0008565//protein transporter activity;GO:0061608//nuclear import signal receptor activity	GO:0006606//protein import into nucleus;GO:0006607//NLS-bearing protein import into nucleus;GO:0015031//protein transport
peak_1840	1	13570031	13570585	555	13570420	42	1.6754	13570702	13573119	2418	Os01g0343300	Os01t0343300-01	-282	GATA23	Zinc finger, NHR/GATA-type domain containing protein	-	-	-	-	GO:0005634//nucleus	GO:0003700//transcription factor activity, sequence-specific DNA binding;GO:0008270//zinc ion binding;GO:0043565//sequence-specific DNA binding;GO:0046872//metal ion binding	GO:0006355//regulation of transcription, DNA-templated
peak_1844	1	13582814	13583468	655	13583283	54.5	2.52116	13584186	13584856	671	Os01g0343780	Os01t0343780-00	-903	--	Hypothetical gene	-	-	-	-	-	-	-
peak_1851	1	13769485	13770228	744	13769959	62.5	2.49669	13770746	13772078	1333	Os01g0346250	Os01t0346250-00	-787	--	Conserved hypothetical protein	-	-	-	-	GO:0016020//membrane;GO:0016021//integral component of membrane	-	-
peak_1852	1	13774793	13775282	490	13775152	56.5	2.62799	13775186	13776654	1469	Os01g0346600	Os01t0346600-01	-34	--	Conserved hypothetical protein	-	-	-	-	GO:0016020//membrane;GO:0016021//integral component of membrane	-	-
peak_1859	1	13793676	13794000	325	13793914	48.5	1.77374	13794854	13799906	5053	Os01g0347000	Os01t0347000-01	-940	PHS1	Similar to PROPYZAMIDE-HTPERSENSITIVE 1	-	-	-	-	-	GO:0004721//phosphoprotein phosphatase activity;GO:0004725//protein tyrosine phosphatase activity;GO:0008138//protein tyrosine/serine/threonine phosphatase activity;GO:0016787//hydrolase activity;GO:0016791//phosphatase activity	GO:0006470//protein dephosphorylation;GO:0009737//response to abscisic acid;GO:0016311//dephosphorylation;GO:0035335//peptidyl-tyrosine dephosphorylation;GO:0043622//cortical microtubule organization
peak_1860	1	13794287	13794588	302	13794423	55	2.27997	13794854	13799906	5053	Os01g0347000	Os01t0347000-01	-431	PHS1	Similar to PROPYZAMIDE-HTPERSENSITIVE 1	-	-	-	-	-	GO:0004721//phosphoprotein phosphatase activity;GO:0004725//protein tyrosine phosphatase activity;GO:0008138//protein tyrosine/serine/threonine phosphatase activity;GO:0016787//hydrolase activity;GO:0016791//phosphatase activity	GO:0006470//protein dephosphorylation;GO:0009737//response to abscisic acid;GO:0016311//dephosphorylation;GO:0035335//peptidyl-tyrosine dephosphorylation;GO:0043622//cortical microtubule organization
peak_1863	1	13813084	13813850	767	13813381	65.5	2.7282	13815140	13817056	1917	Os01g0347300	Os01t0347300-01	-1759	--	Conserved hypothetical protein	-	-	-	-	GO:0016020//membrane;GO:0016021//integral component of membrane	-	-
peak_1869	1	13890054	13891187	1134	13890542	60	2.48012	13890929	13893151	2223	Os01g0348600	Os01t0348600-02	-387	MFP2	Similar to MFP2 (Fatty acid multifunctional protein) (AtMFP2)	Metabolism;Metabolism;Metabolism;Metabolism;Metabolism	Global and overview maps;Global and overview maps;Global and overview maps;Lipid metabolism;Lipid metabolism	ko01100//Metabolic pathways;ko01110//Biosynthesis of secondary metabolites;ko01212//Fatty acid metabolism;ko00592//alpha-Linolenic acid metabolism;ko00071//Fatty acid degradation	K10527;K10527;K10527;K10527;K10527	GO:0005777//peroxisome	GO:0003824//catalytic activity;GO:0003857//3-hydroxyacyl-CoA dehydrogenase activity;GO:0016491//oxidoreductase activity;GO:0070403//NAD+ binding	GO:0006631//fatty acid metabolic process;GO:0006635//fatty acid beta-oxidation;GO:0055114//oxidation-reduction process
peak_1877	1	13940515	13940972	458	13940885	54	2.32788	13941318	13944605	3288	Os01g0349800	Os01t0349800-01	-433	CYP709B2	Similar to Cytochrome P450	-	-	-	-	GO:0016020//membrane;GO:0016021//integral component of membrane	GO:0004497//monooxygenase activity;GO:0005506//iron ion binding;GO:0016491//oxidoreductase activity;GO:0016705//oxidoreductase activity, acting on paired donors, with incorporation or reduction of molecular oxygen;GO:0020037//heme binding;GO:0046872//metal ion binding	GO:0055114//oxidation-reduction process
peak_1879	1	13988109	13989081	973	13988811	47.5	1.83379	13986495	13988740	2246	Os01g0350500	Os01t0350500-01	-71	--	Similar to H0124B04.7 protein	-	-	-	-	-	-	-
peak_1886	1	14035112	14036025	914	14035457	50	1.99775	14036461	14040808	4348	Os01g0351100	Os01t0351100-00	-1004	PARP2-B	Similar to Poly	Genetic Information Processing	Replication and repair	ko03410//Base excision repair	K10798	GO:0005634//nucleus;GO:0005730//nucleolus	GO:0003950//NAD+ ADP-ribosyltransferase activity;GO:0016740//transferase activity;GO:0016757//transferase activity, transferring glycosyl groups;GO:1990404//protein ADP-ribosylase activity	GO:0006302//double-strand break repair;GO:0006471//protein ADP-ribosylation;GO:0070212//protein poly-ADP-ribosylation
peak_1893	1	14069848	14070240	393	14070114	47.5	2.64669	14068832	14069563	732	Os01g0351500	Os01t0351500-00	-551	--	Plant disease resistance response protein domain containing protein	-	-	-	-	GO:0005576//extracellular region;GO:0048046//apoplast	-	-
peak_1902	1	14223960	14224491	532	14224191	59	2.02843	14224319	14224915	597	Os01g0354175	Os01t0354175-00	-128	--	Hypothetical protein	-	-	-	-	-	-	-
peak_1903	1	14230261	14231475	1215	14231271	50.5	2.60125	14229224	14230079	856	Os01g0354450	Os01t0354450-00	-1192	--	Similar to ATP binding protein	-	-	-	-	-	-	-
peak_1910	1	14278706	14279148	443	14279062	51	1.87007	14280966	14282033	1068	Os01g0355250	Os01t0355250-00	-1904	SALT	Similar to Salt stress-induced protein	-	-	-	-	-	GO:0030246//carbohydrate binding	-
peak_1912	1	14288764	14289145	382	14288938	48.5	2.43931	14290376	14290915	540	Os01g0355400	Os01t0355400-01	-1438	--	Similar to BPM3; protein binding	-	-	-	-	-	GO:0005515//protein binding	-
peak_1919	1	14325123	14325674	552	14325282	52	2.39227	14326183	14327100	918	Os01g0355800	Os01t0355800-00	-901	PIR7B	Similar to Esterase PIR7A	-	-	-	-	GO:0016020//membrane;GO:0016021//integral component of membrane	GO:0080030//methyl indole-3-acetate esterase activity;GO:0080031//methyl salicylate esterase activity;GO:0080032//methyl jasmonate esterase activity	GO:0009694//jasmonic acid metabolic process;GO:0009696//salicylic acid metabolic process
peak_1921	1	14333358	14334155	798	14333799	52.5	2.19575	14328827	14333206	4380	Os01g0355900	Os01t0355900-01	-593	ESD4	Peptidase C48, SUMO/Sentrin/Ubl1 family protein	-	-	-	-	GO:0005634//nucleus	GO:0008233//peptidase activity;GO:0008234//cysteine-type peptidase activity	GO:0006508//proteolysis;GO:0016926//protein desumoylation
peak_1929	1	14412596	14413080	485	14412896	42	2.23618	14414670	14435665	20996	Os01g0356800	Os01t0356800-00	-1774	TOC159	Domain of unknown function DUF3406, chloroplast translocase domain containing protein	-	-	-	-	-	GO:0005525//GTP binding	-
peak_1937	1	14439642	14440476	835	14439782	51.5	2.51023	14437890	14439688	1799	Os01g0356900	Os01t0356900-01	-94	PEX4	Similar to Extensin-like protein	-	-	-	-	-	GO:0005515//protein binding	-
peak_1938	1	14443529	14444225	697	14443699	53	2.38289	14444478	14445110	633	Os01g0356951	Os01t0356951-01	-779	--	Similar to Flavin monoxygenase-like protein floozy	-	-	-	-	-	-	-
peak_1946	1	14507997	14508399	403	14508215	55.5	2.63476	14506676	14506960	285	Os01g0358300	Os01t0358300-03	-1255	LPA1	Tetratricopeptide-like helical domain containing protein	-	-	-	-	GO:0009507//chloroplast;GO:0016020//membrane;GO:0016021//integral component of membrane	GO:0005515//protein binding	GO:0010270//photosystem II oxygen evolving complex assembly
peak_1954	1	14602932	14604719	1788	14604198	57.5	2.85791	14599119	14603058	3940	Os01g0359800	Os01t0359800-00	-1140	RGA1	Similar to NB-ARC domain containing protein	-	-	-	-	-	GO:0043531//ADP binding	-
peak_1955	1	14609746	14610428	683	14610250	61.5	2.47576	14611322	14611896	575	Os01g0360150	Os01t0360150-01	-1072	--	Hypothetical protein	-	-	-	-	GO:0016020//membrane;GO:0016021//integral component of membrane	-	-
peak_1959	1	14628229	14628690	462	14628347	51.5	1.94565	14621511	14627934	6424	Os01g0360200	Os01t0360200-01	-413	RBOHB	Similar to Respiratory burst oxidase homolog	Organismal Systems;Environmental Information Processing	Environmental adaptation;Signal transduction	ko04626//Plant-pathogen interaction;ko04016//MAPK signaling pathway - plant	K13447;K13447	GO:0005886//plasma membrane;GO:0016020//membrane;GO:0016021//integral component of membrane	GO:0004601//peroxidase activity;GO:0005509//calcium ion binding;GO:0005515//protein binding;GO:0016174//NAD(P)H oxidase activity;GO:0016491//oxidoreductase activity;GO:0043621//protein self-association;GO:0046872//metal ion binding;GO:0050664//oxidoreductase activity, acting on NAD(P)H, oxygen as acceptor	GO:0055114//oxidation-reduction process;GO:0098869//cellular oxidant detoxification
peak_1966	1	14751082	14751568	487	14751343	56	2.3238	14752203	14754630	2428	Os01g0362000	Os01t0362000-01	-860	--	Conserved hypothetical protein	-	-	-	-	-	-	-
peak_1981	1	14826484	14826799	316	14826684	51.5	2.3667	14823243	14825669	2427	Os01g0364000	Os01t0364000-01	-1015	--	Hypothetical gene	-	-	-	-	GO:0016020//membrane;GO:0016021//integral component of membrane	-	-
peak_1993	1	14962949	14963916	968	14963302	48.3333333333333	2.04719333333333	14964573	14968307	3735	Os01g0366300	Os01t0366300-01	-1271	CRK10	Similar to Receptor protein kinase	-	-	-	-	GO:0005886//plasma membrane;GO:0016020//membrane;GO:0016021//integral component of membrane	GO:0004672//protein kinase activity;GO:0004674//protein serine/threonine kinase activity;GO:0005524//ATP binding;GO:0016301//kinase activity	GO:0006468//protein phosphorylation;GO:0016310//phosphorylation
peak_1996	1	14992349	14992867	519	14992676	54.5	2.21111	14993500	14996713	3214	Os01g0367201	Os01t0367201-00	-824	-	-	-	-	-	-	-	-	-
peak_2016	1	15143398	15144524	1127	15144375	62.5	2.12396	15146089	15152275	6187	Os01g0369200	Os01t0369200-01	-1714	CUL1	Component of cullin-RING E3 ubiquitin ligase (CRL) complex, Salt/drought stress response, Cold stress respons	Genetic Information Processing;Genetic Information Processing	Folding, sorting and degradation;Folding, sorting and degradation	ko04141//Protein processing in endoplasmic reticulum;ko04120//Ubiquitin mediated proteolysis	K03347;K03347	GO:0019005//SCF ubiquitin ligase complex;GO:0031461//cullin-RING ubiquitin ligase complex	GO:0031625//ubiquitin protein ligase binding	GO:0006511//ubiquitin-dependent protein catabolic process;GO:0016567//protein ubiquitination;GO:0031146//SCF-dependent proteasomal ubiquitin-dependent protein catabolic process;GO:0043161//proteasome-mediated ubiquitin-dependent protein catabolic process
peak_2017	1	15144844	15146004	1161	15145162	57	2.48488	15146089	15152275	6187	Os01g0369200	Os01t0369200-01	-927	CUL1	Component of cullin-RING E3 ubiquitin ligase (CRL) complex, Salt/drought stress response, Cold stress respons	Genetic Information Processing;Genetic Information Processing	Folding, sorting and degradation;Folding, sorting and degradation	ko04141//Protein processing in endoplasmic reticulum;ko04120//Ubiquitin mediated proteolysis	K03347;K03347	GO:0019005//SCF ubiquitin ligase complex;GO:0031461//cullin-RING ubiquitin ligase complex	GO:0031625//ubiquitin protein ligase binding	GO:0006511//ubiquitin-dependent protein catabolic process;GO:0016567//protein ubiquitination;GO:0031146//SCF-dependent proteasomal ubiquitin-dependent protein catabolic process;GO:0043161//proteasome-mediated ubiquitin-dependent protein catabolic process
peak_2020	1	15151259	15151591	333	15151482	67.5	2.60055	15152517	15153876	1360	Os01g0369366	Os01t0369366-00	-1035	--	Hypothetical protein	-	-	-	-	-	-	-
peak_2021	1	15168379	15169045	667	15168920	53	2.10637	15170605	15171053	449	Os01g0369800	Os01t0369800-00	-1685	--	Hypothetical protein	-	-	-	-	-	-	-
peak_2022	1	15171831	15172342	512	15171926	49	1.90742	15170486	15171859	1374	Os01g0369700	Os01t0369700-01	-67	GST4	Similar to Glutathione S-transferase GST 8 (EC 2.5.1.18)	Metabolism;Metabolism	Global and overview maps;Metabolism of other amino acids	ko01100//Metabolic pathways;ko00480//Glutathione metabolism	K00799;K00799	GO:0005737//cytoplasm	GO:0004364//glutathione transferase activity;GO:0005515//protein binding;GO:0016740//transferase activity;GO:0043295//glutathione binding	GO:0006749//glutathione metabolic process
peak_2023	1	15233465	15234267	803	15233988	51	2.51574	15234445	15234693	249	Os01g0370600	Os01t0370600-00	-457	GSTF1	Similar to Glutathione transferase	Metabolism;Metabolism	Global and overview maps;Metabolism of other amino acids	ko01100//Metabolic pathways;ko00480//Glutathione metabolism	K00799;K00799	GO:0005737//cytoplasm	GO:0004364//glutathione transferase activity;GO:0043295//glutathione binding	GO:0006749//glutathione metabolic process
peak_2027	1	15279386	15279736	351	15279532	54	2.14638	15281380	15282975	1596	Os01g0371300	Os01t0371300-00	-1848	--	Hypothetical protein	-	-	-	-	-	-	-
peak_2028	1	15280705	15281062	358	15280891	55.5	2.20755	15281380	15282975	1596	Os01g0371300	Os01t0371300-00	-489	--	Hypothetical protein	-	-	-	-	-	-	-
peak_2033	1	15342754	15343035	282	15342888	57	2.49124	15344380	15345409	1030	Os01g0372400	Os01t0372400-01	-1492	GSTF1	Glutathione S-transferase, C-terminal-like domain containing protein	Metabolism;Metabolism	Global and overview maps;Metabolism of other amino acids	ko01100//Metabolic pathways;ko00480//Glutathione metabolism	K00799;K00799	GO:0005737//cytoplasm	GO:0004364//glutathione transferase activity;GO:0005515//protein binding;GO:0016740//transferase activity;GO:0043295//glutathione binding	GO:0006749//glutathione metabolic process
peak_2038	1	15400969	15401655	687	15401404	44	2.04849	15400221	15400863	643	Os01g0373700	Os01t0373700-01	-541	--	Conserved hypothetical protein	-	-	-	-	-	-	-
peak_2061	1	15502797	15503282	486	15503003	42	1.85759	15503196	15511423	8228	Os01g0375500	Os01t0375500-00	-193	EMB3004	Similar to Shikimate biosynthesis protein aroDE	Metabolism;Metabolism;Metabolism;Metabolism;Metabolism	Global and overview maps;Global and overview maps;Global and overview maps;Biosynthesis of other secondary metabolites;Amino acid metabolism	ko01100//Metabolic pathways;ko01110//Biosynthesis of secondary metabolites;ko01230//Biosynthesis of amino acids;ko00999//Biosynthesis of various plant secondary metabolites;ko00400//Phenylalanine, tyrosine and tryptophan biosynthesis	K13832;K13832;K13832;K13832;K13832	-	GO:0003824//catalytic activity;GO:0003855//3-dehydroquinate dehydratase activity;GO:0004764//shikimate 3-dehydrogenase (NADP+) activity	GO:0009423//chorismate biosynthetic process;GO:0019632//shikimate metabolic process;GO:0055114//oxidation-reduction process
peak_2066	1	15584936	15586124	1189	15585396	53	2.89097	15581833	15583686	1854	Os01g0377000	Os01t0377000-01	-1710	CYP71D55	Cytochrome P450 family protein	-	-	-	-	GO:0016020//membrane;GO:0016021//integral component of membrane	GO:0004497//monooxygenase activity;GO:0005506//iron ion binding;GO:0016491//oxidoreductase activity;GO:0016705//oxidoreductase activity, acting on paired donors, with incorporation or reduction of molecular oxygen;GO:0016709//oxidoreductase activity, acting on paired donors, with incorporation or reduction of molecular oxygen, NAD(P)H as one donor, and incorporation of one atom of oxygen;GO:00200…	GO:0055114//oxidation-reduction process
peak_2074	1	15759398	15759764	367	15759569	43	2.15082	15760533	15763102	2570	Os01g0379101	Os01t0379101-01	-964	--	Conserved hypothetical protein	-	-	-	-	-	-	-
peak_2090	1	15962357	15962734	378	15962517	57.5	2.21529	15960361	15962152	1792	Os01g0382450	Os01t0382450-01	-365	--	Similar to Kinesin heavy chain (Fragment)	-	-	-	-	-	-	-
peak_2094	1	15990404	15991057	654	15990967	52.5	1.99745	15992759	15996844	4086	Os01g0382900	Os01t0382900-01	-1792	--	Conserved hypothetical protein	-	-	-	-	-	-	-
peak_2095	1	15999801	16000399	599	15999947	50	2.48133	15997945	15998841	897	Os01g0383001	Os01t0383001-00	-1106	BBE1	Hypothetical conserved gene	Metabolism;Metabolism;Metabolism	Global and overview maps;Global and overview maps;Biosynthesis of other secondary metabolites	ko01100//Metabolic pathways;ko01110//Biosynthesis of secondary metabolites;ko00940//Phenylpropanoid biosynthesis	K22395;K22395;K22395	-	GO:0050660//flavin adenine dinucleotide binding	-
peak_2112	1	16096193	16096464	272	16096338	47	2.41322	16097450	16101605	4156	Os01g0384375	Os01t0384375-01	-1112	-	-	-	-	-	-	-	-	-
peak_2117	1	16141258	16141660	403	16141538	47	1.92934	16136206	16141134	4929	Os01g0385000	Os01t0385000-01	-404	--	Conserved hypothetical protein	-	-	-	-	-	-	-
peak_2118	1	16142437	16143027	591	16142732	56.5	1.7145	16136206	16141134	4929	Os01g0385000	Os01t0385000-01	-1598	--	Conserved hypothetical protein	-	-	-	-	-	-	-
peak_2136	1	16384140	16385594	1455	16385004	49.3333333333333	1.94406666666667	16385640	16389527	3888	Os01g0388500	Os01t0388500-00	-636	At2g48060/At2g48040/At2g48050	Similar to Fibronectin, type III-like fold	-	-	-	-	GO:0016020//membrane;GO:0016021//integral component of membrane	GO:0008381//mechanically-gated ion channel activity	GO:0055085//transmembrane transport
peak_2146	1	16493218	16494707	1490	16493537	51	1.83057	16495359	16503329	7971	Os01g0390600	Os01t0390600-01	-1822	PCMP-E42	Pentatricopeptide repeat domain containing protein	-	-	-	-	-	GO:0005515//protein binding	GO:0009451//RNA modification
peak_2151	1	16516914	16517319	406	16517137	54	1.89143	16511620	16515893	4274	Os01g0390900	Os01t0390900-02	-1244	DSPTP1	Similar to Dual-specificity protein phosphatase-like protein	-	-	-	-	GO:0005634//nucleus;GO:0005737//cytoplasm;GO:0005886//plasma membrane	GO:0008138//protein tyrosine/serine/threonine phosphatase activity;GO:0016791//phosphatase activity;GO:0033549//MAP kinase phosphatase activity	GO:0000188//inactivation of MAPK activity;GO:0006470//protein dephosphorylation;GO:0010193//response to ozone;GO:0016311//dephosphorylation;GO:0034051//negative regulation of plant-type hypersensitive response;GO:0034599//cellular response to oxidative stress
peak_2167	1	17072246	17072805	560	17072500	67	2.83408	17066937	17070813	3877	Os01g0496900	Os01t0496900-01	-1687	--	Conserved hypothetical protein	-	-	-	-	-	-	-
peak_2173	1	17107048	17107327	280	17107186	55	2.11374	17105524	17106678	1155	Os01g0497400	Os01t0497400-00	-508	ANNAT8	Annexin domain containing protein	-	-	-	-	-	GO:0005509//calcium ion binding;GO:0005544//calcium-dependent phospholipid binding	GO:0009408//response to heat;GO:0009409//response to cold;GO:0009414//response to water deprivation;GO:0009651//response to salt stress
peak_2174	1	17153555	17154430	876	17153861	53	2.20104	17155310	17157677	2368	Os01g0498200	Os01t0498200-01	-1449	LNK2	Conserved hypothetical protein	-	-	-	-	-	-	GO:0006355//regulation of transcription, DNA-templated;GO:0007623//circadian rhythm
peak_2182	1	17219555	17219952	398	17219760	62.5	2.57377	17210257	17218276	8020	Os01g0499300	Os01t0499300-01	-1484	AMSH3	Mov34/MPN/PAD-1 family protein	Cellular Processes	Transport and catabolism	ko04144//Endocytosis	K11866	GO:0005768//endosome;GO:0016020//membrane	GO:0004843//thiol-dependent ubiquitin-specific protease activity;GO:0005515//protein binding	GO:0016579//protein deubiquitination;GO:0070536//protein K63-linked deubiquitination;GO:0071108//protein K48-linked deubiquitination
peak_2204	1	17491842	17492609	768	17492173	65	2.29445	17490478	17491818	1341	Os01g0504100	Os01t0504100-01	-355	PUP4	Protein of unknown function DUF250 domain containing protein	-	-	-	-	GO:0016020//membrane;GO:0016021//integral component of membrane	GO:0005215//transporter activity;GO:0015211//purine nucleoside transmembrane transporter activity	GO:0015860//purine nucleoside transmembrane transport
peak_2207	1	17502950	17503292	343	17503126	44	1.92589	17501351	17501451	101	Os01g0504300	Os01t0504300-00	-1675	-	-	-	-	-	-	-	-	-
peak_2212	1	17564164	17564660	497	17564418	58.5	1.88474	17564470	17564852	383	Os01g0505400	Os01t0505400-02	-52	Os01g0505400	Similar to 2-hydroxyphytanoyl-CoA lyase	Cellular Processes	Transport and catabolism	ko04146//Peroxisome	K12261	-	GO:0000287//magnesium ion binding;GO:0003824//catalytic activity;GO:0030976//thiamine pyrophosphate binding	-
peak_2213	1	17566031	17566902	872	17566220	62.5	2.2822	17559698	17565462	5765	Os01g0504950	Os01t0504950-01	-758	--	Hypothetical gene	-	-	-	-	-	-	-
peak_2237	1	17797029	17797584	556	17797430	50	2.16932	17798266	17799004	739	Os01g0508500	Os01t0508500-01	-836	RH2	Conserved hypothetical protein	-	-	-	-	GO:0005634//nucleus	GO:0005515//protein binding	GO:0006952//defense response;GO:0010112//regulation of systemic acquired resistance
peak_2248	1	17912750	17913366	617	17912948	44	1.96398	17911538	17912144	607	Os01g0510200	Os01t0510200-01	-804	--	Conserved hypothetical protein	-	-	-	-	-	-	-
peak_2260	1	17965329	17966375	1047	17965859	54.5	2.21196	17967782	17973329	5548	Os01g0510901	Os01t0510901-01	-1923	--	Conserved hypothetical protein	-	-	-	-	-	-	-
peak_2261	1	17967472	17968069	598	17967771	41.5	1.95047	17967782	17973329	5548	Os01g0510901	Os01t0510901-01	-11	--	Conserved hypothetical protein	-	-	-	-	-	-	-
peak_2268	1	17994412	17995071	660	17994649	63	2.0668	17990846	17993750	2905	Os01g0511100	Os01t0511100-01	-899	At3g01520	UspA domain containing protein	-	-	-	-	-	-	-
peak_2269	1	17999163	17999609	447	17999458	56	2.66434	17994680	17997769	3090	Os01g0511200	Os01t0511200-01	-1689	--	Conserved hypothetical protein	-	-	-	-	GO:0005761//mitochondrial ribosome;GO:0005762//mitochondrial large ribosomal subunit	-	-
peak_2272	1	18031805	18032398	594	18032133	45.5	1.96635	18026557	18030344	3788	Os01g0511800	Os01t0511800-01	-1789	--	Conserved hypothetical protein	-	-	-	-	-	-	-
peak_2275	1	18049740	18050346	607	18050184	58.5	2.00908	18051553	18054687	3135	Os01g0512200	Os01t0512200-01	-1369	DELTA-ADR	Armadillo-type fold domain containing protein	-	-	-	-	GO:0005794//Golgi apparatus;GO:0010008//endosome membrane;GO:0016020//membrane;GO:0030117//membrane coat;GO:0030123//AP-3 adaptor complex	-	GO:0006623//protein targeting to vacuole;GO:0006886//intracellular protein transport;GO:0006896//Golgi to vacuole transport;GO:0006903//vesicle targeting;GO:0007032//endosome organization;GO:0015031//protein transport;GO:0016192//vesicle-mediated transport;GO:0080171//lytic vacuole organization;GO:1990019//protein storage vacuole organization
peak_2286	1	18149802	18150256	455	18150010	49.5	1.89669	18150939	18157844	6906	Os01g0513900	Os01t0513900-01	-929	KIN7A	Similar to Kinesin heavy chain (Fragment)	-	-	-	-	GO:0005871//kinesin complex;GO:0005874//microtubule;GO:0009524//phragmoplast	GO:0000166//nucleotide binding;GO:0003777//microtubule motor activity;GO:0005524//ATP binding;GO:0008017//microtubule binding;GO:0016887//ATPase activity	GO:0000911//cytokinesis by cell plate formation;GO:0007018//microtubule-based movement;GO:0007049//cell cycle;GO:0009555//pollen development;GO:0009558//embryo sac cellularization;GO:0051301//cell division
peak_2310	1	18394139	18394761	623	18394433	66	2.39657	18394494	18401646	7153	Os01g0518550	Os01t0518550-00	-61	-	-	-	-	-	-	-	-	-
peak_2321	1	18505286	18505732	447	18505508	62.5	2.81725	18503273	18503755	483	Os01g0520180	Os01t0520180-00	-1753	--	Hypothetical conserved gene	-	-	-	-	-	-	-
peak_2326	1	18555143	18555588	446	18555327	61.5	2.81302	18555703	18556813	1111	Os01g0520800	Os01t0520800-01	-376	--	Hypothetical protein	-	-	-	-	-	-	-
peak_2331	1	18583712	18584619	908	18584152	46	1.78271	18584847	18587837	2991	Os01g0521200	Os01t0521200-01	-695	--	Similar to cDNA clone:J023118N19, full insert sequence	-	-	-	-	-	-	-
peak_2333	1	18588935	18589348	414	18589173	53.5	2.2199	18587725	18588823	1099	Os01g0521250	Os01t0521250-01	-350	-	-	-	-	-	-	-	-	-
peak_2335	1	18592075	18592930	856	18592786	73	2.5676	18593290	18597834	4545	Os01g0521400	Os01t0521400-01	-504	LIPF	Similar to lipase family protein	-	-	-	-	GO:0016020//membrane;GO:0016021//integral component of membrane	GO:0016298//lipase activity	GO:0006629//lipid metabolic process;GO:0044255//cellular lipid metabolic process
peak_2345	1	18657700	18658015	316	18657851	65	2.42157	18659094	18662684	3591	Os01g0522800	Os01t0522800-00	-1243	--	Conserved hypothetical protein	-	-	-	-	GO:0016020//membrane;GO:0016021//integral component of membrane	-	-
peak_2346	1	18674492	18674838	347	18674622	52	2.22993	18671367	18674451	3085	Os01g0523250	Os01t0523250-00	-171	--	Hypothetical protein	-	-	-	-	-	-	-
peak_2362	1	18834316	18834949	634	18834700	56	2.43655	18835667	18836039	373	Os01g0525701	Os01t0525701-01	-967	--	Similar to DVL4/RTFL17 (ROTUNDIFOLIA LIKE 17)	-	-	-	-	-	-	GO:0048367//shoot system development
peak_2379	1	18968049	18968548	500	18968135	42.5	2.21457	18968590	18968931	342	Os01g0527801	Os01t0527801-00	-455	-	-	-	-	-	-	-	-	-
peak_2380	1	18969994	18970702	709	18970195	60.5	2.41766	18961353	18969005	7653	Os01g0527700	Os01t0527700-01	-1190	COX10	Protohaem IX farnesyltransferase, mitochondria domain containing protein	Metabolism;Metabolism;Metabolism;Metabolism	Global and overview maps;Global and overview maps;Energy metabolism;Metabolism of cofactors and vitamins	ko01100//Metabolic pathways;ko01110//Biosynthesis of secondary metabolites;ko00190//Oxidative phosphorylation;ko00860//Porphyrin metabolism	K02257;K02257;K02257;K02257	GO:0005739//mitochondrion;GO:0016020//membrane;GO:0016021//integral component of membrane;GO:0031966//mitochondrial membrane	GO:0008495//protoheme IX farnesyltransferase activity;GO:0016740//transferase activity;GO:0016765//transferase activity, transferring alkyl or aryl (other than methyl) groups	GO:0006783//heme biosynthetic process;GO:0045333//cellular respiration;GO:0048034//heme O biosynthetic process
peak_2391	1	19056808	19057912	1105	19057744	51	1.9537	19059236	19061167	1932	Os01g0529800	Os01t0529800-01	-1492	KCS5	Similar to Very-long-chain fatty acid condensing enzyme CUT1	Metabolism;Metabolism;Organismal Systems;Metabolism	Global and overview maps;Global and overview maps;Environmental adaptation;Lipid metabolism	ko01100//Metabolic pathways;ko01110//Biosynthesis of secondary metabolites;ko04626//Plant-pathogen interaction;ko00062//Fatty acid elongation	K15397;K15397;K15397;K15397	GO:0016020//membrane;GO:0016021//integral component of membrane	GO:0003824//catalytic activity;GO:0016740//transferase activity;GO:0016746//transferase activity, transferring acyl groups;GO:0016747//transferase activity, transferring acyl groups other than amino-acyl groups	GO:0006633//fatty acid biosynthetic process
peak_2394	1	19080631	19081365	735	19081212	63	2.7665	19083072	19083314	243	Os01g0530316	Os01t0530316-01	-1860	-	-	-	-	-	-	-	-	-
peak_2396	1	19095458	19095842	385	19095572	54.5	2.93526	19093176	19094105	930	Os01g0530450	Os01t0530450-00	-1467	--	Similar to Biostress-resistance-related protein (Fragment)	-	-	-	-	-	-	-
peak_2404	1	19185574	19186980	1407	19185808	69	3.00182	19178310	19185746	7437	Os01g0532200	Os01t0532200-01	-62	PRP40A	FF domain domain containing protein	Genetic Information Processing	Transcription	ko03040//Spliceosome	K12821	GO:0005685//U1 snRNP;GO:0071004//U2-type prespliceosome	GO:0003723//RNA binding	GO:0000398//mRNA splicing, via spliceosome;GO:0045292//mRNA cis splicing, via spliceosome
peak_2413	1	19249724	19250268	545	19250042	58.5	2.951	19245153	19248201	3049	Os01g0532700	Os01t0532700-01	-1841	--	Conserved hypothetical protein	-	-	-	-	-	-	-
peak_2418	1	19266531	19267687	1157	19267351	53.3333333333333	2.80856666666667	19258575	19266655	8081	Os01g0533000	Os01t0533000-00	-696	CALS7	Similar to predicted protein	-	-	-	-	GO:0000148//1,3-beta-D-glucan synthase complex;GO:0016020//membrane;GO:0016021//integral component of membrane	GO:0003843//1,3-beta-D-glucan synthase activity	GO:0006075//(1->3)-beta-D-glucan biosynthetic process
peak_2426	1	19304079	19305075	997	19304361	66.5	2.70954	19302623	19303257	635	Os01g0533450	Os01t0533450-00	-1104	BTR1	Similar to RNA-binding protein Nova-1	-	-	-	-	-	GO:0003723//RNA binding	-
peak_2427	1	19306922	19307702	781	19307136	47	1.99573	19303393	19306036	2644	Os01g0533500	Os01t0533500-01	-1100	CALS7	Similar to Callose synthase 1 catalytic subunit	-	-	-	-	GO:0000148//1,3-beta-D-glucan synthase complex;GO:0016020//membrane;GO:0016021//integral component of membrane	GO:0003843//1,3-beta-D-glucan synthase activity	GO:0006075//(1->3)-beta-D-glucan biosynthetic process
peak_2436	1	19354014	19354881	868	19354605	52.5	2.35527	19351121	19353185	2065	Os01g0533850	Os01t0533850-00	-1420	-	-	-	-	-	-	-	-	-
peak_2441	1	19397651	19397965	315	19397762	46	2.02661	19398513	19403233	4721	Os01g0535001	Os01t0535001-00	-751	-	-	-	-	-	-	-	-	-
peak_2447	1	19435580	19436410	831	19436024	47	2.11558	19434294	19435079	786	Os01g0535100	Os01t0535100-00	-945	--	Zinc finger, RING-type domain containing protein	-	-	-	-	-	GO:0061630//ubiquitin protein ligase activity	GO:0006511//ubiquitin-dependent protein catabolic process;GO:0016567//protein ubiquitination
peak_2448	1	19452952	19453299	348	19453171	56	2.55954	19454577	19456091	1515	Os01g0535650	Os01t0535650-00	-1406	--	Hypothetical protein	-	-	-	-	-	-	-
peak_2449	1	19453930	19454361	432	19454214	56	1.91958	19454577	19456091	1515	Os01g0535650	Os01t0535650-00	-363	--	Hypothetical protein	-	-	-	-	-	-	-
peak_2452	1	19467116	19468627	1512	19467939	59	1.85168	19468105	19469005	901	Os01g0535900	Os01t0535900-02	-166	trmB	Similar to methyltransferase	-	-	-	-	-	GO:0008176//tRNA (guanine-N7-)-methyltransferase activity	GO:0006400//tRNA modification;GO:0030488//tRNA methylation;GO:0036265//RNA (guanine-N7)-methylation
peak_2477	1	19970492	19971163	672	19970661	53.5	1.88542	19962944	19970079	7136	Os01g0541900	Os01t0541900-01	-582	Os01g0541900	Protein kinase, core domain containing protein	-	-	-	-	-	GO:0000166//nucleotide binding;GO:0003824//catalytic activity;GO:0004672//protein kinase activity;GO:0004674//protein serine/threonine kinase activity;GO:0004721//phosphoprotein phosphatase activity;GO:0004722//protein serine/threonine phosphatase activity;GO:0004724//magnesium-dependent protein serine/threonine phosphatase activity;GO:0005524//ATP binding;GO:0016301//kinase activity;GO:0016740//…	GO:0006468//protein phosphorylation;GO:0006470//protein dephosphorylation;GO:0008152//metabolic process;GO:0016310//phosphorylation
peak_2482	1	20040916	20041478	563	20041138	43.5	1.95646	20041617	20044749	3133	Os01g0543000	Os01t0543000-02	-479	--	Hypothetical gene	-	-	-	-	-	-	-
peak_2486	1	20060991	20061645	655	20061295	57.5	2.63486	20061961	20066455	4495	Os01g0543100	Os01t0543100-01	-666	PER72	Similar to Peroxidase 72 precursor (EC 1.11.1.7) (Atperox P72) (PRXR8) (ATP6a)	Metabolism;Metabolism;Metabolism	Global and overview maps;Global and overview maps;Biosynthesis of other secondary metabolites	ko01100//Metabolic pathways;ko01110//Biosynthesis of secondary metabolites;ko00940//Phenylpropanoid biosynthesis	K00430;K00430;K00430	GO:0005576//extracellular region	GO:0004601//peroxidase activity;GO:0016491//oxidoreductase activity;GO:0020037//heme binding;GO:0046872//metal ion binding	GO:0006979//response to oxidative stress;GO:0042744//hydrogen peroxide catabolic process;GO:0055114//oxidation-reduction process;GO:0098869//cellular oxidant detoxification
peak_2496	1	20191107	20191578	472	20191355	58.5	2.51238	20192025	20196937	4913	Os01g0544450	Os01t0544450-01	-670	MCM4	Similar to DNA replication licensing factor mcm4	Genetic Information Processing	Replication and repair	ko03030//DNA replication	K02212	GO:0000347//THO complex;GO:0005634//nucleus;GO:0005829//cytosol;GO:0042555//MCM complex	GO:0000166//nucleotide binding;GO:0003677//DNA binding;GO:0003678//DNA helicase activity;GO:0003688//DNA replication origin binding;GO:0003697//single-stranded DNA binding;GO:0004386//helicase activity;GO:0005524//ATP binding;GO:0016787//hydrolase activity;GO:0046872//metal ion binding	GO:0000727//double-strand break repair via break-induced replication;GO:0006260//DNA replication;GO:0006267//pre-replicative complex assembly involved in nuclear cell cycle DNA replication;GO:0006268//DNA unwinding involved in DNA replication;GO:0006270//DNA replication initiation;GO:0006271//DNA strand elongation involved in DNA replication;GO:0007049//cell cycle;GO:0009555//pollen development;G…
peak_2505	1	20253932	20254756	825	20254592	43.5	1.91576	20256217	20260695	4479	Os01g0545550	Os01t0545550-00	-1625	--	Hypothetical protein	-	-	-	-	-	-	-
peak_2511	1	20283739	20284532	794	20284134	51	2.0015	20284942	20287666	2725	Os01g0546000	Os01t0546000-01	-808	LYK3	Similar to predicted protein	-	-	-	-	GO:0005886//plasma membrane;GO:0016020//membrane;GO:0016021//integral component of membrane	GO:0000166//nucleotide binding;GO:0004672//protein kinase activity;GO:0004674//protein serine/threonine kinase activity;GO:0004675//transmembrane receptor protein serine/threonine kinase activity;GO:0005524//ATP binding	GO:0006468//protein phosphorylation;GO:0007178//transmembrane receptor protein serine/threonine kinase signaling pathway
peak_2518	1	20343121	20343791	671	20343658	51	2.08243	20338468	20342022	3555	Os01g0547133	Os01t0547133-00	-1636	--	Similar to carboxyl-terminal proteinase	-	-	-	-	-	-	-
peak_2531	1	20416337	20416961	625	20416699	64	2.70108	20407433	20414990	7558	Os01g0548000	Os01t0548000-01	-1709	--	Conserved hypothetical protein	-	-	-	-	-	-	-
peak_2535	1	20467007	20468025	1019	20467284	56.5	2.58936	20464727	20466410	1684	Os01g0548600	Os01t0548600-01	-874	CRK2	Protein kinase, catalytic domain domain containing protein	-	-	-	-	GO:0005886//plasma membrane	GO:0004672//protein kinase activity;GO:0004674//protein serine/threonine kinase activity;GO:0005524//ATP binding	GO:0006468//protein phosphorylation;GO:0046777//protein autophosphorylation
peak_2555	1	20590076	20591150	1075	20590688	65	3.0916	20581641	20589583	7943	Os01g0550100	Os01t0550100-01	-1105	UBP6	Similar to Ubiquitin-specific protease 6	-	-	-	-	-	GO:0005515//protein binding;GO:0008233//peptidase activity;GO:0008234//cysteine-type peptidase activity;GO:0016787//hydrolase activity;GO:0036459//thiol-dependent ubiquitinyl hydrolase activity	GO:0006508//proteolysis;GO:0006511//ubiquitin-dependent protein catabolic process;GO:0016579//protein deubiquitination
peak_2556	1	20598078	20599869	1792	20599122	60.3333333333333	2.30520333333333	20598327	20598592	266	Os01g0550250	Os01t0550250-00	-530	-	-	-	-	-	-	-	-	-
peak_2565	1	20711765	20712375	611	20712251	52.5	1.87363	20714138	20716704	2567	Os01g0551800	Os01t0551800-01	-1887	Os01g0551800	Similar to protein ABIL1	-	-	-	-	GO:0005737//cytoplasm;GO:0005856//cytoskeleton	-	-
peak_2569	1	20723211	20723713	503	20723558	56.5	2.20839	20717362	20722254	4893	Os01g0551900	Os01t0551900-01	-1304	Dmxl1	Similar to transducin family protein / WD-40 repeat family protein	-	-	-	-	GO:0043291//RAVE complex	GO:0005515//protein binding	GO:0007035//vacuolar acidification
peak_2575	1	20750466	20751322	857	20750867	42	1.81584	20746733	20750441	3709	Os01g0552500	Os01t0552500-01	-426	--	Conserved hypothetical protein	-	-	-	-	-	-	-
peak_2580	1	20782830	20783405	576	20783073	53	1.94891	20783516	20785479	1964	Os01g0552850	Os01t0552850-01	-443	SIZ2	Similar to E3 SUMO-protein ligase SIZ2	-	-	-	-	-	-	-
peak_2581	1	20785450	20785809	360	20785694	59.5	2.28989	20783752	20785176	1425	Os01g0553200	Os01t0553200-00	-518	--	Conserved hypothetical protein	-	-	-	-	-	-	-
peak_2588	1	20815272	20815816	545	20815585	50	1.98137	20816985	20820444	3460	Os01g0553600	Os01t0553600-01	-1400	--	Conserved hypothetical protein	-	-	-	-	-	-	-
peak_2598	1	20958189	20959037	849	20958517	57.5	2.20541	20957411	20958019	609	Os01g0556001	Os01t0556001-00	-498	--	Hypothetical conserved gene	-	-	-	-	GO:0000123//histone acetyltransferase complex	-	-
peak_2609	1	21038301	21038777	477	21038477	45.5	1.94636	21040111	21041071	961	Os01g0556700	Os01t0556700-00	-1634	NPF6.2	Hypothetical conserved gene	-	-	-	-	GO:0016020//membrane;GO:0016021//integral component of membrane	GO:0015333//peptide:proton symporter activity;GO:0022857//transmembrane transporter activity;GO:0035673//oligopeptide transmembrane transporter activity;GO:1904680//peptide transmembrane transporter activity	GO:0035672//oligopeptide transmembrane transport;GO:0042886//amide transport;GO:0055085//transmembrane transport;GO:1902600//hydrogen ion transmembrane transport
peak_2611	1	21064978	21066175	1198	21065557	47.5	1.77572	21062727	21063681	955	Os01g0557200	Os01t0557200-00	-1876	SABP2	Conserved hypothetical protein	-	-	-	-	-	GO:0080030//methyl indole-3-acetate esterase activity;GO:0080031//methyl salicylate esterase activity;GO:0080032//methyl jasmonate esterase activity	GO:0009694//jasmonic acid metabolic process;GO:0009696//salicylic acid metabolic process
peak_2613	1	21118456	21118923	468	21118642	49	2.12249	21118894	21124700	5807	Os01g0558200	Os01t0558200-01	-252	gdhA	Glutamate/phenylalanine/leucine/valine dehydrogenase domain containing protein	Metabolism;Metabolism;Metabolism;Metabolism	Global and overview maps;Amino acid metabolism;Energy metabolism;Amino acid metabolism	ko01100//Metabolic pathways;ko00250//Alanine, aspartate and glutamate metabolism;ko00910//Nitrogen metabolism;ko00220//Arginine biosynthesis	K00262;K00262;K00262;K00262	GO:0005829//cytosol	GO:0004354//glutamate dehydrogenase (NADP+) activity;GO:0016491//oxidoreductase activity;GO:0016639//oxidoreductase activity, acting on the CH-NH2 group of donors, NAD or NADP as acceptor	GO:0006520//cellular amino acid metabolic process;GO:0006537//glutamate biosynthetic process;GO:0055114//oxidation-reduction process
peak_2617	1	21140336	21140929	594	21140548	69.5	2.74508	21140674	21143070	2397	Os01g0558500	Os01t0558500-02	-126	At1g51745	PWWP domain containing protein	-	-	-	-	-	-	-
peak_2620	1	21149331	21149762	432	21149695	44	1.73266	21150419	21151079	661	Os01g0558700	Os01t0558700-01	-724	--	Conserved hypothetical protein	-	-	-	-	-	-	-
peak_2625	1	21164655	21165885	1231	21165234	71	2.94936	21166661	21167414	754	Os01g0558900	Os01t0558900-01	-1427	--	Conserved hypothetical protein	-	-	-	-	GO:0016020//membrane;GO:0016021//integral component of membrane	-	-
peak_2626	1	21166218	21167377	1160	21166535	65	2.51462	21166661	21167414	754	Os01g0558900	Os01t0558900-01	-126	--	Conserved hypothetical protein	-	-	-	-	GO:0016020//membrane;GO:0016021//integral component of membrane	-	-
peak_2628	1	21183637	21184669	1033	21184113	59.5	2.03764	21184950	21187424	2475	Os01g0559300	Os01t0559300-01	-837	--	Conserved hypothetical protein	-	-	-	-	GO:0016020//membrane;GO:0016021//integral component of membrane	-	-
peak_2635	1	21229193	21229898	706	21229586	52	1.82742	21230393	21234906	4514	Os01g0559600	Os01t0559600-01	-807	At4g32940	Similar to C13 endopeptidase NP1 precursor	-	-	-	-	GO:0005773//vacuole	GO:0004197//cysteine-type endopeptidase activity;GO:0008233//peptidase activity	GO:0006508//proteolysis;GO:0006624//vacuolar protein processing;GO:0051603//proteolysis involved in cellular protein catabolic process
peak_2645	1	21390314	21390674	361	21390445	47	1.78007	21391040	21391176	137	Os01g0562525	Os01t0562525-00	-595	-	-	-	-	-	-	-	-	-
peak_2647	1	21430268	21430772	505	21430511	50.5	2.05934	21431638	21441440	9803	Os01g0563000	Os01t0563000-05	-1127	FKBP65	Hypothetical conserved gene	-	-	-	-	GO:0005737//cytoplasm	GO:0003755//peptidyl-prolyl cis-trans isomerase activity;GO:0005515//protein binding;GO:0016853//isomerase activity	GO:0000413//protein peptidyl-prolyl isomerization;GO:0061077//chaperone-mediated protein folding
peak_2659	1	21556808	21557529	722	21556894	48.5	2.19564	21555564	21556757	1194	Os01g0564600	Os01t0564600-00	-137	At3g47200	Protein of unknown function DUF247, plant family protein	-	-	-	-	-	-	-
peak_2668	1	21632704	21633693	990	21633475	66	2.07705	21633972	21635454	1483	Os01g0566000	Os01t0566000-01	-497	--	Armadillo-like helical domain containing protein	-	-	-	-	GO:0005737//cytoplasm	GO:0008408//3'-5' exonuclease activity	GO:0090305//nucleic acid phosphodiester bond hydrolysis
peak_2679	1	21704578	21704912	335	21704807	47.5	2.22737	21699002	21704182	5181	Os01g0566900	Os01t0566900-01	-625	--	Similar to 3'-5' exonuclease domain-containing protein-like	-	-	-	-	-	GO:0003676//nucleic acid binding;GO:0003723//RNA binding;GO:0008408//3'-5' exonuclease activity	GO:0006139//nucleobase-containing compound metabolic process;GO:0090305//nucleic acid phosphodiester bond hydrolysis
peak_2681	1	21718941	21719487	547	21719368	56	2.02262	21719861	21722018	2158	Os01g0567500	Os01t0567500-01	-493	MST8	Similar to Monosaccharide transporter 3	-	-	-	-	GO:0005887//integral component of plasma membrane;GO:0016020//membrane;GO:0016021//integral component of membrane	GO:0005215//transporter activity;GO:0005351//sugar:proton symporter activity;GO:0015293//symporter activity;GO:0022857//transmembrane transporter activity	GO:0008643//carbohydrate transport;GO:0034219//carbohydrate transmembrane transport;GO:0055085//transmembrane transport;GO:1902600//hydrogen ion transmembrane transport
peak_2690	1	21840340	21840929	590	21840624	62	3.27272	21837626	21839347	1722	Os01g0568400	Os01t0568400-00	-1277	CRK10	Hypothetical conserved gene	-	-	-	-	-	GO:0004672//protein kinase activity;GO:0005524//ATP binding	GO:0006468//protein phosphorylation
peak_2693	1	21879769	21881166	1398	21880535	61	2.6716	21881298	21883943	2646	Os01g0570500	Os01t0570500-04	-763	CKL1	Similar to Dual specificity kinase 1	-	-	-	-	GO:0005634//nucleus;GO:0005737//cytoplasm	GO:0000166//nucleotide binding;GO:0004672//protein kinase activity;GO:0004674//protein serine/threonine kinase activity;GO:0005524//ATP binding	GO:0006468//protein phosphorylation;GO:0006897//endocytosis;GO:0018105//peptidyl-serine phosphorylation;GO:0018107//peptidyl-threonine phosphorylation
peak_2697	1	21896250	21896624	375	21896441	70	2.51506	21896614	21897709	1096	Os01g0570700	Os01t0570700-01	-173	CARB	Carbamoyl-phosphate synthetase, large subunit, ATP-binding domain containing protein	Metabolism;Metabolism;Metabolism	Global and overview maps;Nucleotide metabolism;Amino acid metabolism	ko01100//Metabolic pathways;ko00240//Pyrimidine metabolism;ko00250//Alanine, aspartate and glutamate metabolism	K01955;K01955;K01955	GO:0005737//cytoplasm	GO:0000166//nucleotide binding;GO:0004087//carbamoyl-phosphate synthase (ammonia) activity;GO:0004088//carbamoyl-phosphate synthase (glutamine-hydrolyzing) activity;GO:0005524//ATP binding;GO:0046872//metal ion binding	GO:0000050//urea cycle;GO:0006207//'de novo' pyrimidine nucleobase biosynthetic process;GO:0006526//arginine biosynthetic process;GO:0006807//nitrogen compound metabolic process;GO:0070409//carbamoyl phosphate biosynthetic process
peak_2698	1	21904389	21905054	666	21904692	58.5	2.65781	21900067	21903103	3037	Os01g0570800	Os01t0570800-01	-1589	IQM1	IQ calmodulin-binding region domain containing protein	-	-	-	-	-	GO:0005515//protein binding;GO:0005516//calmodulin binding	-
peak_2702	1	21924918	21925472	555	21925106	58	2.5524	21922042	21923916	1875	Os01g0571100	Os01t0571100-01	-1190	--	Similar to gibberellin responsive1	-	-	-	-	-	-	-
peak_2706	1	21946067	21946581	515	21946230	53.5	2.1032	21944097	21944931	835	Os01g0571500	Os01t0571500-00	-1299	LBD27	Hypothetical conserved gene	-	-	-	-	-	-	-
peak_2707	1	21974323	21975685	1363	21975258	51.6666666666667	2.15138333333333	21976583	21981580	4998	Os01g0572100	Os01t0572100-01	-1325	Os01g0572100	Zinc finger, CCCH-type domain containing protein	-	-	-	-	GO:0005634//nucleus	GO:0001162//RNA polymerase II intronic transcription regulatory region sequence-specific DNA binding;GO:0003700//transcription factor activity, sequence-specific DNA binding;GO:0046872//metal ion binding	GO:0045892//negative regulation of transcription, DNA-templated
peak_2720	1	22079559	22080170	612	22079936	49	2.65276	22077185	22079275	2091	Os01g0574451	Os01t0574451-00	-661	--	Hypothetical protein	-	-	-	-	-	-	-
peak_2722	1	22084751	22085269	519	22085107	51	2.597	22086829	22088142	1314	Os01g0574500	Os01t0574500-02	-1722	FTSH5	ATPase, AAA-type, core domain containing protein	-	-	-	-	GO:0005739//mitochondrion;GO:0009941//chloroplast envelope;GO:0016020//membrane	GO:0000166//nucleotide binding;GO:0004176//ATP-dependent peptidase activity;GO:0004222//metalloendopeptidase activity;GO:0005524//ATP binding;GO:0008233//peptidase activity;GO:0008237//metallopeptidase activity;GO:0016787//hydrolase activity;GO:0046872//metal ion binding	GO:0006508//proteolysis
peak_2723	1	22100665	22101206	542	22100946	50.5	2.38706	22098634	22099659	1026	Os01g0574800	Os01t0574800-01	-1287	--	Harpin-induced 1 domain containing protein	-	-	-	-	GO:0005886//plasma membrane;GO:0016020//membrane;GO:0016021//integral component of membrane	-	-
peak_2740	1	22182702	22183123	422	22182860	59	2.66351	22183942	22184097	156	Os01g0575701	Os01t0575701-00	-1082	LC	Similar to anthocyanin regulatory Lc protein	-	-	-	-	-	-	-
peak_2741	1	22196986	22197807	822	22197604	56	2.19014	22189635	22195896	6262	Os01g0575901	Os01t0575901-01	-1708	--	Hypothetical conserved gene	-	-	-	-	-	-	-
peak_2751	1	22337136	22337614	479	22337510	52	2.22639	22338212	22340445	2234	Os01g0577450	Os01t0577450-00	-702	--	Hypothetical protein	-	-	-	-	-	-	-
peak_2756	1	22376666	22378014	1349	22377374	60	2.39598	22379059	22382876	3818	Os01g0578700	Os01t0578700-01	-1685	--	Similar to SaM+	-	-	-	-	GO:0030915//Smc5-Smc6 complex	GO:0008270//zinc ion binding;GO:0019789//SUMO transferase activity	GO:0000724//double-strand break repair via homologous recombination;GO:0016925//protein sumoylation
peak_2779	1	22533004	22533778	775	22533513	53	2.17518	22535013	22538645	3633	Os01g0581300	Os01t0581300-01	-1500	LUT2	Similar to Lycopene epsilon-cyclase (Fragment)	Metabolism;Metabolism;Metabolism	Global and overview maps;Global and overview maps;Metabolism of terpenoids and polyketides	ko01100//Metabolic pathways;ko01110//Biosynthesis of secondary metabolites;ko00906//Carotenoid biosynthesis	K06444;K06444;K06444	GO:0016020//membrane;GO:0016021//integral component of membrane	GO:0016491//oxidoreductase activity;GO:0016705//oxidoreductase activity, acting on paired donors, with incorporation or reduction of molecular oxygen;GO:0045435//lycopene epsilon cyclase activity	GO:0006744//ubiquinone biosynthetic process;GO:0016117//carotenoid biosynthetic process;GO:0016120//carotene biosynthetic process;GO:0016123//xanthophyll biosynthetic process;GO:0055114//oxidation-reduction process
peak_2780	1	22537856	22538841	986	22538394	60.5	2.46425	22538998	22542226	3229	Os01g0581400	Os01t0581400-01	-604	PUB34	Serine/threonine protein kinase-related domain containing protein	-	-	-	-	-	GO:0004672//protein kinase activity;GO:0005524//ATP binding;GO:0016301//kinase activity	GO:0006468//protein phosphorylation;GO:0016310//phosphorylation
peak_2794	1	22640697	22641176	480	22641050	56	2.09715	22641354	22641925	572	Os01g0583525	Os01t0583525-00	-304	--	Hypothetical gene	-	-	-	-	-	-	-
peak_2800	1	22679618	22680447	830	22680054	57	2.14324	22676086	22678573	2488	Os01g0584032	Os01t0584032-00	-1481	--	Similar to skin secretory protein xP2	-	-	-	-	-	-	-
peak_2801	1	22688439	22688864	426	22688617	52.5	2.38768	22683901	22688068	4168	Os01g0584200	Os01t0584200-00	-549	XI-1	Similar to Myosin XI-K headless derivative (Fragment)	-	-	-	-	-	-	GO:0007015//actin filament organization
peak_2809	1	22726740	22727059	320	22726966	51	2.13479	22727081	22728388	1308	Os01g0584800	Os01t0584800-01	-115	--	Similar to binding	-	-	-	-	-	-	-
peak_2811	1	22747050	22747382	333	22747248	47	2.1401	22747354	22748143	790	Os01g0585200	Os01t0585200-01	-106	--	Similar to cDNA clone:J023088C01, full insert sequence	-	-	-	-	GO:0016020//membrane;GO:0016021//integral component of membrane	-	-
peak_2817	1	22773183	22773471	289	22773302	54	2.42794	22768844	22772439	3596	Os01g0585650	Os01t0585650-00	-863	--	Hypothetical protein	-	-	-	-	-	-	-
peak_2818	1	22776729	22778107	1379	22777839	61	2.79008	22779111	22782682	3572	Os01g0585700	Os01t0585700-01	-1272	--	SIT4 phosphatase-associated protein family protein	-	-	-	-	-	GO:0019903//protein phosphatase binding	GO:0043666//regulation of phosphoprotein phosphatase activity
peak_2822	1	22808235	22808613	379	22808343	61	2.05713	22809664	22810684	1021	Os01g0586450	Os01t0586450-00	-1321	--	Hypothetical protein	-	-	-	-	-	-	-
peak_2824	1	22826734	22827200	467	22826836	52	2.07386	22824809	22826277	1469	Os01g0586800	Os01t0586800-00	-559	WRKY9	Similar to WRKY transcription factor 5 (Fragment)	-	-	-	-	GO:0005634//nucleus	GO:0003677//DNA binding;GO:0003700//transcription factor activity, sequence-specific DNA binding;GO:0043565//sequence-specific DNA binding	GO:0006355//regulation of transcription, DNA-templated
peak_2825	1	22827574	22828041	468	22827768	69	2.35321	22824809	22826277	1469	Os01g0586800	Os01t0586800-00	-1491	WRKY9	Similar to WRKY transcription factor 5 (Fragment)	-	-	-	-	GO:0005634//nucleus	GO:0003677//DNA binding;GO:0003700//transcription factor activity, sequence-specific DNA binding;GO:0043565//sequence-specific DNA binding	GO:0006355//regulation of transcription, DNA-templated
peak_2828	1	22836816	22837903	1088	22837388	48.5	2.19198	22838199	22838610	412	Os01g0586900	Os01t0586900-00	-811	-	-	-	-	-	-	-	-	-
peak_2832	1	22866543	22867201	659	22866716	49	1.94335	22868537	22870640	2104	Os01g0587150	Os01t0587150-00	-1821	--	Hypothetical protein	-	-	-	-	-	-	-
peak_2833	1	22873493	22874066	574	22873709	52.5	2.21315	22868546	22871788	3243	Os01g0587300	Os01t0587300-00	-1921	QKY	Similar to C2 domain-containing protein	-	-	-	-	GO:0005829//cytosol;GO:0005886//plasma membrane;GO:0009506//plasmodesma;GO:0016020//membrane;GO:0016021//integral component of membrane	GO:0016740//transferase activity;GO:0016757//transferase activity, transferring glycosyl groups	GO:0009911//positive regulation of flower development;GO:0099402//plant organ development
peak_2835	1	22905506	22905956	451	22905803	63	2.31597	22906348	22907811	1464	Os01g0588100	Os01t0588100-00	-545	HIR1	Similar to Hypersensitive-induced response protein	-	-	-	-	-	-	-
peak_2838	1	22923962	22924684	723	22924315	76	3.06519	22918453	22923739	5287	Os01g0588500	Os01t0588500-01	-576	PIX7	Similar to Avr9/Cf-9 induced kinase 1	-	-	-	-	-	GO:0000166//nucleotide binding;GO:0004672//protein kinase activity;GO:0004674//protein serine/threonine kinase activity;GO:0005524//ATP binding;GO:0016301//kinase activity	GO:0006468//protein phosphorylation;GO:0016310//phosphorylation
peak_2840	1	22927547	22928278	732	22927876	65	2.35927	22929149	22930118	970	Os01g0588600	Os01t0588600-00	-1273	yju2	Protein of unknown function DUF572 family protein	-	-	-	-	-	-	-
peak_2841	1	22930614	22931265	652	22930892	43	2.02169	22931955	22937186	5232	Os01g0588700	Os01t0588700-01	-1063	yju2	Protein of unknown function DUF572 family protein	-	-	-	-	-	-	GO:0008380//RNA splicing
peak_2856	1	22985426	22986195	770	22985996	58.5	2.31689	22986666	22987781	1116	Os01g0589200	Os01t0589200-00	-670	DDB_G0268948	Similar to Embryo-abundant protein EMB-like	-	-	-	-	-	-	-
peak_2861	1	23001470	23003144	1675	23002657	54	2.37084	23004127	23004931	805	Os01g0589800	Os01t0589800-01	-1470	OHP2	Similar to OHP2	-	-	-	-	GO:0009535//chloroplast thylakoid membrane	-	-
peak_2864	1	23076413	23078261	1849	23077421	50.6666666666667	2.33235666666667	23077679	23079776	2098	Os01g0590700	Os01t0590700-02	-258	FTSH9	Peptidase M41 domain containing protein	-	-	-	-	GO:0005739//mitochondrion;GO:0009941//chloroplast envelope	GO:0004176//ATP-dependent peptidase activity;GO:0004222//metalloendopeptidase activity;GO:0005524//ATP binding	GO:0006508//proteolysis
peak_2866	1	23084775	23085261	487	23084928	47	2.18524	23082349	23084213	1865	Os01g0590800	Os01t0590800-00	-715	--	Conserved hypothetical protein	-	-	-	-	-	-	-
peak_2879	1	23168828	23169259	432	23168914	51	1.60237	23167795	23168478	684	Os01g0592500	Os01t0592500-01	-436	--	Protein of unknown function DUF1070 family protein	-	-	-	-	GO:0016020//membrane;GO:0016021//integral component of membrane	-	-
peak_2891	1	23206287	23207178	892	23206462	55	2.41365	23208157	23213230	5074	Os01g0593000	Os01t0593000-00	-1695	--	Similar to predicted protein	-	-	-	-	-	-	-
peak_2894	1	23216322	23216728	407	23216625	55	2.00067	23214611	23215961	1351	Os01g0593100	Os01t0593100-00	-664	--	Similar to ZCW7	-	-	-	-	-	-	-
peak_2902	1	23238821	23239138	318	23238979	69.5	2.72749	23239918	23243992	4075	Os01g0593600	Os01t0593600-01	-939	sys1	Similar to Protein SYS1	-	-	-	-	GO:0005802//trans-Golgi network;GO:0005829//cytosol;GO:0016020//membrane;GO:0016021//integral component of membrane;GO:0030173//integral component of Golgi membrane	-	GO:0006895//Golgi to endosome transport;GO:0034067//protein localization to Golgi apparatus;GO:0043001//Golgi to plasma membrane protein transport
peak_2908	1	23322355	23323406	1052	23322613	67.5	2.67951	23324460	23325125	666	Os01g0595201	Os01t0595201-00	-1847	NAKR2	Similar to metal ion binding protein	-	-	-	-	-	GO:0046872//metal ion binding	GO:0030001//metal ion transport
peak_2912	1	23362299	23362903	605	23362707	54	2.28165	23363801	23365877	2077	Os01g0596100	Os01t0596100-01	-1094	At5g22700	Cyclin-like F-box domain containing protein	-	-	-	-	-	GO:0005515//protein binding;GO:0016829//lyase activity	-
peak_2913	1	23378788	23379545	758	23379293	54.5	2.02552	23376634	23378538	1905	Os01g0596425	Os01t0596425-00	-755	--	Hypothetical protein	-	-	-	-	-	-	-
peak_2919	1	23406573	23406987	415	23406774	46.5	2.202	23408623	23411171	2549	Os01g0596700	Os01t0596700-01	-1849	--	FBD domain containing protein	-	-	-	-	-	GO:0016829//lyase activity	-
peak_2925	1	23438796	23439403	608	23438931	50	2.4564	23439509	23441397	1889	Os01g0597400	Os01t0597400-00	-578	AVT1I	Amino acid transporter, transmembrane domain containing protein	-	-	-	-	GO:0005886//plasma membrane;GO:0016020//membrane;GO:0016021//integral component of membrane	GO:0015171//amino acid transmembrane transporter activity	GO:0003333//amino acid transmembrane transport
peak_2926	1	23455272	23455692	421	23455561	40.5	1.89108	23456074	23458035	1962	Os01g0597800	Os01t0597800-01	-513	TOGT1	UDP-glucuronosyl/UDP-glucosyltransferase family protein	Metabolism;Metabolism	Global and overview maps;Biosynthesis of other secondary metabolites	ko01110//Biosynthesis of secondary metabolites;ko00999//Biosynthesis of various plant secondary metabolites	K23260;K23260	GO:0016020//membrane;GO:0016021//integral component of membrane;GO:0043231//intracellular membrane-bounded organelle	GO:0008194//UDP-glycosyltransferase activity;GO:0016740//transferase activity;GO:0016757//transferase activity, transferring glycosyl groups;GO:0016758//transferase activity, transferring hexosyl groups;GO:0080043//quercetin 3-O-glucosyltransferase activity;GO:0080044//quercetin 7-O-glucosyltransferase activity	-
peak_2936	1	23575441	23576314	874	23575704	59	2.58122	23577237	23580529	3293	Os01g0600300	Os01t0600300-02	-1533	--	Conserved hypothetical protein	-	-	-	-	-	-	-
peak_2938	1	23616443	23617099	657	23616626	55	2.12408	23611048	23615257	4210	Os01g0601000	Os01t0601000-00	-1369	--	Mg2+ transporter protein, CorA-like/Zinc transport protein ZntB domain containing protein	-	-	-	-	GO:0016020//membrane;GO:0016021//integral component of membrane	GO:0046873//metal ion transmembrane transporter activity	GO:0030001//metal ion transport;GO:0055085//transmembrane transport
peak_2939	1	23622354	23622999	646	23622878	72.5	2.60466	23624289	23626972	2684	Os01g0601200	Os01t0601200-01	-1411	At2g42960	Similar to Protein kinase family protein	-	-	-	-	GO:0005886//plasma membrane	GO:0000166//nucleotide binding;GO:0004672//protein kinase activity;GO:0004674//protein serine/threonine kinase activity;GO:0004675//transmembrane receptor protein serine/threonine kinase activity;GO:0005524//ATP binding	GO:0006468//protein phosphorylation;GO:0007178//transmembrane receptor protein serine/threonine kinase signaling pathway
peak_2940	1	23623433	23624771	1339	23624069	66	2.53370333333333	23624289	23626972	2684	Os01g0601200	Os01t0601200-01	-220	At2g42960	Similar to Protein kinase family protein	-	-	-	-	GO:0005886//plasma membrane	GO:0000166//nucleotide binding;GO:0004672//protein kinase activity;GO:0004674//protein serine/threonine kinase activity;GO:0004675//transmembrane receptor protein serine/threonine kinase activity;GO:0005524//ATP binding	GO:0006468//protein phosphorylation;GO:0007178//transmembrane receptor protein serine/threonine kinase signaling pathway
peak_2943	1	23635365	23635881	517	23635509	49	2.15911	23631980	23635375	3396	Os01g0601625	Os01t0601625-00	-134	--	Leucine rich repeat, N-terminal domain containing protein	-	-	-	-	GO:0016020//membrane;GO:0016021//integral component of membrane	GO:0005515//protein binding	-
peak_2945	1	23646505	23647371	867	23647233	41	2.19592	23647679	23647738	60	Os01g0601687	Os01t0601687-00	-446	-	-	-	-	-	-	-	-	-
peak_2947	1	23651894	23652321	428	23652169	56	2.37108	23648429	23651499	3071	Os01g0601700	Os01t0601700-01	-670	--	Leucine-rich repeat domain containing protein	-	-	-	-	-	GO:0005515//protein binding	-
peak_2949	1	23664210	23664518	309	23664362	49.5	2.45057	23663277	23664196	920	Os01g0602200	Os01t0602200-01	-166	CYP72A15	Cytochrome P450 monooxygenase, Tolerance to acetolactate synthase-inhibiting herbicides (pseudogene	-	-	-	-	-	GO:0004497//monooxygenase activity;GO:0005506//iron ion binding;GO:0016491//oxidoreductase activity;GO:0016705//oxidoreductase activity, acting on paired donors, with incorporation or reduction of molecular oxygen;GO:0020037//heme binding;GO:0046872//metal ion binding	GO:0055114//oxidation-reduction process
peak_2951	1	23690827	23692015	1189	23691022	53	2.37767	23688285	23689293	1009	Os01g0602600	Os01t0602600-00	-1729	CHS2	Similar to OSIGBa0148I18.6 protein	Metabolism;Metabolism;Metabolism;Organismal Systems;Metabolism	Global and overview maps;Global and overview maps;Biosynthesis of other secondary metabolites;Environmental adaptation;Biosynthesis of other secondary metabolites	ko01100//Metabolic pathways;ko01110//Biosynthesis of secondary metabolites;ko00941//Flavonoid biosynthesis;ko04712//Circadian rhythm - plant;ko00960//Tropane, piperidine and pyridine alkaloid biosynthesis	K00660;K00660;K00660;K00660;K00660	-	GO:0003824//catalytic activity;GO:0016740//transferase activity;GO:0016746//transferase activity, transferring acyl groups;GO:0016747//transferase activity, transferring acyl groups other than amino-acyl groups	GO:0009058//biosynthetic process
peak_2963	1	23769195	23769508	314	23769381	67	3.0853	23770115	23771515	1401	Os01g0603500	Os01t0603500-00	-734	RLP35	Similar to Cf2/Cf5-like disease resistance protein (Fragment)	-	-	-	-	GO:0016020//membrane;GO:0016021//integral component of membrane	GO:0005515//protein binding	-
peak_2967	1	23814846	23815295	450	23815165	50	2.23931	23812998	23813573	576	Os01g0604550	Os01t0604550-01	-1592	--	Hypothetical conserved gene	-	-	-	-	-	-	-
peak_2977	1	23882259	23882558	300	23882424	57	2.24414	23883251	23884244	994	Os01g0606050	Os01t0606050-00	-827	--	Similar to T15D22.3	-	-	-	-	GO:0016020//membrane;GO:0016021//integral component of membrane	-	-
peak_2979	1	23888816	23889842	1027	23889178	52.5	2.52899	23886851	23888222	1372	Os01g0606133	Os01t0606133-00	-956	--	Hypothetical conserved gene	-	-	-	-	GO:0005774//vacuolar membrane;GO:0005783//endoplasmic reticulum;GO:0005886//plasma membrane;GO:0016020//membrane;GO:0016021//integral component of membrane	GO:0005515//protein binding	-
peak_2984	1	23913765	23914161	397	23913985	56.5	2.60301	23914150	23914856	707	Os01g0607000	Os01t0607000-01	-165	--	Glutelin family protein	-	-	-	-	-	-	-
peak_2989	1	23943836	23944577	742	23944336	58.5	2.48704	23938395	23943781	5387	Os01g0607400	Os01t0607400-02	-555	LUG	Similar to STYLOSA protein	-	-	-	-	GO:0005634//nucleus	GO:0001228//transcriptional activator activity, RNA polymerase II transcription regulatory region sequence-specific binding;GO:0005515//protein binding	-
peak_2993	1	23963226	23963963	738	23963455	54.5	2.63016	23947829	23962251	14423	Os01g0607600	Os01t0607600-00	-1204	LUG	WD40 repeat domain containing protein	-	-	-	-	GO:0005634//nucleus	GO:0001228//transcriptional activator activity, RNA polymerase II transcription regulatory region sequence-specific binding;GO:0005515//protein binding	-
peak_2994	1	23968903	23969235	333	23969095	53.5	2.21279	23970594	23971698	1105	Os01g0607800	Os01t0607800-01	-1499	CRR21	Pentatricopeptide repeat domain containing protein	-	-	-	-	-	GO:0005515//protein binding	GO:0009451//RNA modification
peak_3002	1	24045871	24046240	370	24046067	60.5	2.46477	24046289	24048765	2477	Os01g0608900	Os01t0608900-01	-222	--	Hypothetical gene	-	-	-	-	-	-	-
peak_3003	1	24074790	24075136	347	24074959	51	2.03776	24065207	24073621	8415	Os01g0609200	Os01t0609200-00	-1338	ABCG35	Similar to Pleiotropic drug resistance protein 3	-	-	-	-	GO:0005886//plasma membrane;GO:0016020//membrane;GO:0016021//integral component of membrane	GO:0000166//nucleotide binding;GO:0005524//ATP binding;GO:0016887//ATPase activity;GO:0042626//ATPase activity, coupled to transmembrane movement of substances	GO:0055085//transmembrane transport
peak_3006	1	24116182	24117133	952	24116959	65	2.93262	24107088	24115287	8200	Os01g0609900	Os01t0609900-01	-1672	ABCG37	Similar to Pleiotropic drug resistance protein 4	-	-	-	-	GO:0016020//membrane;GO:0016021//integral component of membrane	GO:0000166//nucleotide binding;GO:0005524//ATP binding;GO:0016887//ATPase activity	-
peak_3010	1	24135499	24135828	330	24135600	37	2.15699	24136871	24144292	7422	Os01g0610300	Os01t0610300-01	-1271	ASI1	Bromo adjacent region domain containing protein	-	-	-	-	-	GO:0003676//nucleic acid binding;GO:0003682//chromatin binding;GO:0003723//RNA binding	GO:0031936//negative regulation of chromatin silencing;GO:0051570//regulation of histone H3-K9 methylation
peak_3021	1	24189713	24190488	776	24190108	50.5	1.75605	24187513	24189601	2089	Os01g0611050	Os01t0611050-00	-507	--	Hypothetical gene	-	-	-	-	-	-	-
peak_3026	1	24242691	24243178	488	24242951	47	1.87895	24244539	24245291	753	Os01g0611950	Os01t0611950-00	-1588	--	Hypothetical gene	-	-	-	-	-	-	-
peak_3027	1	24246405	24248747	2343	24246886	56.6666666666667	2.02702	24240257	24245230	4974	Os01g0611900	Os01t0611900-01	-1656	--	Pentatricopeptide repeat domain containing protein	-	-	-	-	GO:0005739//mitochondrion	GO:0005515//protein binding	-
peak_3028	1	24250838	24251594	757	24251151	56	2.18667	24245869	24249361	3493	Os01g0612000	Os01t0612000-01	-1790	DNMT2	Similar to DNA methyl transferase4	-	-	-	-	GO:0005634//nucleus	GO:0008168//methyltransferase activity;GO:0016740//transferase activity	GO:0032259//methylation;GO:0045814//negative regulation of gene expression, epigenetic
peak_3034	1	24301519	24302051	533	24301867	50.5	2.54136	24300004	24300543	540	Os01g0612750	Os01t0612750-00	-1324	--	Hypothetical gene	-	-	-	-	-	-	-
peak_3037	1	24310116	24311026	911	24310823	48.5	2.43224	24312652	24317113	4462	Os01g0612900	Os01t0612900-01	-1829	At2g27360	Lipase, GDSL domain containing protein	-	-	-	-	-	GO:0016788//hydrolase activity, acting on ester bonds	-
peak_3041	1	24353949	24354692	744	24354438	47.5	1.93511	24351308	24353345	2038	Os01g0613800	Os01t0613800-01	-1093	SAG39	Peptidase C1A, papain family protein	-	-	-	-	GO:0005615//extracellular space;GO:0005764//lysosome	GO:0004197//cysteine-type endopeptidase activity;GO:0008234//cysteine-type peptidase activity	GO:0006508//proteolysis;GO:0051603//proteolysis involved in cellular protein catabolic process
peak_3042	1	24355024	24355889	866	24355137	55	2.28187	24351308	24353345	2038	Os01g0613800	Os01t0613800-01	-1792	SAG39	Peptidase C1A, papain family protein	-	-	-	-	GO:0005615//extracellular space;GO:0005764//lysosome	GO:0004197//cysteine-type endopeptidase activity;GO:0008234//cysteine-type peptidase activity	GO:0006508//proteolysis;GO:0051603//proteolysis involved in cellular protein catabolic process
peak_3043	1	24368358	24369251	894	24368760	43	1.77489	24366702	24367660	959	Os01g0614400	Os01t0614400-01	-1100	--	Conserved hypothetical protein	-	-	-	-	-	-	-
peak_3045	1	24372918	24373392	475	24373198	43.5	1.91823	24369103	24372156	3054	Os01g0614500	Os01t0614500-01	-1042	UBA2C	Nucleotide-binding, alpha-beta plait domain containing protein	Genetic Information Processing	Transcription	ko03040//Spliceosome	K12741	GO:0005634//nucleus;GO:0005730//nucleolus;GO:1990904//ribonucleoprotein complex	GO:0003676//nucleic acid binding;GO:0003723//RNA binding;GO:0003729//mRNA binding	GO:0006397//mRNA processing;GO:0006952//defense response;GO:0008219//cell death;GO:0009693//ethylene biosynthetic process;GO:0010150//leaf senescence
peak_3048	1	24392182	24392907	726	24392775	56.5	2.80246	24392841	24393423	583	Os01g0615100	Os01t0615100-01	-66	--	Chymotrypsin protease inhibitor, Salt and osmotic stress toleranc	-	-	-	-	-	GO:0004867//serine-type endopeptidase inhibitor activity;GO:0008233//peptidase activity	GO:0006508//proteolysis;GO:0009611//response to wounding;GO:0010951//negative regulation of endopeptidase activity
peak_3049	1	24429222	24430031	810	24429639	58.5	2.32635	24430016	24436246	6231	Os01g0616100	Os01t0616100-01	-377	--	Similar to kinase family protein	-	-	-	-	-	GO:0004672//protein kinase activity;GO:0005524//ATP binding	GO:0006468//protein phosphorylation
peak_3055	1	24458970	24459280	311	24459116	48.5	2.17959	24460869	24465037	4169	Os01g0616300	Os01t0616300-01	-1753	TTL1	Thioredoxin, core domain containing protein	-	-	-	-	GO:0005623//cell	-	GO:0045454//cell redox homeostasis
peak_3061	1	24497796	24498123	328	24497925	51	2.57666	24498883	24504674	5792	Os01g0617200	Os01t0617200-00	-958	--	Hypothetical protein	-	-	-	-	-	-	-
peak_3062	1	24498512	24499201	690	24498666	54.5	2.11557	24498883	24504674	5792	Os01g0617200	Os01t0617200-00	-217	--	Hypothetical protein	-	-	-	-	-	-	-
peak_3071	1	24540244	24540754	511	24540493	43	2.08693	24534886	24539237	4352	Os01g0617500	Os01t0617500-02	-1256	NAA15	Tetratricopeptide-like helical domain containing protein	-	-	-	-	GO:0005737//cytoplasm;GO:0005829//cytosol;GO:0009506//plasmodesma;GO:0016020//membrane;GO:0031415//NatA complex	GO:0004596//peptide alpha-N-acetyltransferase activity;GO:0005515//protein binding;GO:0016740//transferase activity	GO:0009414//response to water deprivation;GO:0009793//embryo development ending in seed dormancy;GO:0017196//N-terminal peptidyl-methionine acetylation
peak_3082	1	24583048	24583421	374	24583220	45	2.06145	24584355	24589429	5075	Os01g0618200	Os01t0618200-01	-1135	Os01g0618200	Protein phosphatase 2C family protein	-	-	-	-	-	GO:0003824//catalytic activity;GO:0004722//protein serine/threonine phosphatase activity;GO:0043169//cation binding	GO:0006470//protein dephosphorylation
peak_3087	1	24605785	24606257	473	24606002	40.5	1.61468	24604342	24605096	755	Os01g0618601	Os01t0618601-00	-906	-	-	-	-	-	-	-	-	-
peak_3088	1	24618808	24619560	753	24619267	47.5	2.00791	24616103	24618581	2479	Os01g0618800	Os01t0618800-01	-686	FTSH9	Similar to ATP-dependent zinc metalloprotease FTSH 9, chloroplastic/mitochondrial	-	-	-	-	-	GO:0000166//nucleotide binding;GO:0004222//metalloendopeptidase activity;GO:0005524//ATP binding	GO:0006508//proteolysis
peak_3089	1	24619840	24620437	598	24620293	65.5	2.37322	24616103	24618581	2479	Os01g0618800	Os01t0618800-01	-1712	FTSH9	Similar to ATP-dependent zinc metalloprotease FTSH 9, chloroplastic/mitochondrial	-	-	-	-	-	GO:0000166//nucleotide binding;GO:0004222//metalloendopeptidase activity;GO:0005524//ATP binding	GO:0006508//proteolysis
peak_3094	1	24640152	24640713	562	24640257	42	1.67726	24633765	24639276	5512	Os01g0619000	Os01t0619000-01	-981	At5g53180	RNA recognition motif domain domain containing protein	-	-	-	-	GO:0000932//cytoplasmic mRNA processing body;GO:0005634//nucleus;GO:0005737//cytoplasm	GO:0003676//nucleic acid binding;GO:0003723//RNA binding;GO:0003729//mRNA binding	GO:0000381//regulation of alternative mRNA splicing, via spliceosome;GO:0006417//regulation of translation;GO:0009845//seed germination;GO:0043484//regulation of RNA splicing
peak_3095	1	24644939	24645485	547	24645086	60.5	2.67713	24643224	24644218	995	Os01g0619100	Os01t0619100-01	-868	TCL2	R3 MYB transcription facto	-	-	-	-	GO:0005634//nucleus	GO:0003677//DNA binding	-
peak_3098	1	24697076	24698346	1271	24698010	58.5	2.85296	24696532	24697792	1261	Os01g0619900	Os01t0619900-01	-218	--	Similar to DNA binding	-	-	-	-	-	-	-
peak_3104	1	24765909	24766689	781	24766105	66	2.23885	24767474	24769263	1790	Os01g0621400	Os01t0621400-01	-1369	--	Hypothetical protein	-	-	-	-	-	-	-
peak_3109	1	24809729	24810828	1100	24810438	47	1.93979	24811978	24813334	1357	Os01g0621900	Os01t0621900-04	-1540	--	Similar to OSIGBa0097P08.1 protein	-	-	-	-	-	-	-
peak_3110	1	24813040	24814341	1302	24813325	70	2.01163333333333	24813640	24818485	4846	Os01g0622033	Os01t0622033-01	-315	--	Hypothetical gene	-	-	-	-	-	-	-
peak_3111	1	24817235	24819716	2482	24818878	64.6666666666667	2.32001	24819706	24820360	655	Os01g0622100	Os01t0622100-00	-828	--	Conserved hypothetical protein	-	-	-	-	-	-	-
peak_3116	1	24848838	24849578	741	24849361	51	2.44129	24850618	24851298	681	Os01g0622901	Os01t0622901-01	-1257	--	Hypothetical conserved gene	-	-	-	-	-	-	-
peak_3117	1	24858306	24859317	1012	24858816	59.5	2.18669	24855937	24857421	1485	Os01g0623000	Os01t0623000-00	-1395	TMM	Hypothetical conserved gene	-	-	-	-	GO:0005886//plasma membrane	GO:0005515//protein binding	-
peak_3121	1	24892710	24893120	411	24892831	56	1.92944	24894706	24899506	4801	Os01g0623500	Os01t0623500-01	-1875	SPAST	ATPase, AAA-type, core domain containing protein	-	-	-	-	-	GO:0005524//ATP binding	GO:0051301//cell division
peak_3126	1	24921258	24921817	560	24921525	55	1.84221	24913567	24919962	6396	Os01g0624000	Os01t0624000-04	-1563	Os01g0624000	Neutral/alkaline nonlysosomal ceramidase family protein	Metabolism;Metabolism	Global and overview maps;Lipid metabolism	ko01100//Metabolic pathways;ko00600//Sphingolipid metabolism	K12349;K12349	GO:0005576//extracellular region;GO:0005783//endoplasmic reticulum;GO:0005794//Golgi apparatus	GO:0016787//hydrolase activity;GO:0017040//ceramidase activity	GO:0006629//lipid metabolic process;GO:0006665//sphingolipid metabolic process;GO:0042759//long-chain fatty acid biosynthetic process;GO:0046512//sphingosine biosynthetic process;GO:0046514//ceramide catabolic process
peak_3129	1	24940908	24941504	597	24941262	47	1.97961	24941444	24942799	1356	Os01g0624500	Os01t0624500-01	-182	SGT1	Similar to Sgt1	Organismal Systems	Environmental adaptation	ko04626//Plant-pathogen interaction	K12795	-	-	GO:0006952//defense response;GO:0031647//regulation of protein stability;GO:0050821//protein stabilization
peak_3136	1	25001686	25002253	568	25001917	50	2.18953	25002693	25003291	599	Os01g0626200	Os01t0626200-01	-776	BETAA-AD	Clathrin adaptor, beta-adaptin, appendage, C-terminal subdomain domain containing protein	-	-	-	-	GO:0030131//clathrin adaptor complex	-	GO:0006886//intracellular protein transport;GO:0016192//vesicle-mediated transport
peak_3138	1	25022837	25023726	890	25023065	61.5	2.56272	25019149	25021608	2460	Os01g0626500	Os01t0626500-01	-1457	--	Conserved hypothetical protein	-	-	-	-	-	-	-
peak_3142	1	25038992	25039481	490	25039401	60	1.71239	25040769	25043903	3135	Os01g0627400	Os01t0627400-01	-1368	CYP72A13	Similar to Cytochrome P450 monooxygenase CYP72A5 (Fragment)	-	-	-	-	GO:0016020//membrane;GO:0016021//integral component of membrane	GO:0004497//monooxygenase activity;GO:0005506//iron ion binding;GO:0016491//oxidoreductase activity;GO:0016705//oxidoreductase activity, acting on paired donors, with incorporation or reduction of molecular oxygen;GO:0020037//heme binding;GO:0046872//metal ion binding	GO:0055114//oxidation-reduction process
peak_3147	1	25058695	25059061	367	25058943	59	2.17753	25055850	25058085	2236	Os01g0627600	Os01t0627600-01	-858	CYP72A15	Similar to Cytochrome P450 monooxygenase	-	-	-	-	-	GO:0004497//monooxygenase activity;GO:0005506//iron ion binding;GO:0016705//oxidoreductase activity, acting on paired donors, with incorporation or reduction of molecular oxygen;GO:0020037//heme binding	GO:0055114//oxidation-reduction process
peak_3149	1	25068361	25068881	521	25068534	55.5	2.48035	25066175	25068167	1993	Os01g0627916	Os01t0627916-00	-367	--	Hypothetical protein	-	-	-	-	-	-	-
peak_3152	1	25113467	25114039	573	25113856	62	2.22628	25114083	25118356	4274	Os01g0628700	Os01t0628700-01	-227	CYP72A11	Cytochrome P450	-	-	-	-	-	GO:0004497//monooxygenase activity;GO:0005506//iron ion binding;GO:0016491//oxidoreductase activity;GO:0016705//oxidoreductase activity, acting on paired donors, with incorporation or reduction of molecular oxygen;GO:0020037//heme binding;GO:0046872//metal ion binding	GO:0055114//oxidation-reduction process
peak_3156	1	25154169	25154801	633	25154689	62	2.52467	25152119	25154627	2509	Os01g0629900	Os01t0629900-02	-62	MPK10	Similar to Blast and wounding induced mitogen-activated protein kinase	-	-	-	-	GO:0005634//nucleus;GO:0005737//cytoplasm	GO:0000166//nucleotide binding;GO:0004672//protein kinase activity;GO:0004674//protein serine/threonine kinase activity;GO:0004707//MAP kinase activity;GO:0005524//ATP binding;GO:0016301//kinase activity;GO:0016740//transferase activity	GO:0000165//MAPK cascade;GO:0006468//protein phosphorylation;GO:0010468//regulation of gene expression;GO:0016310//phosphorylation;GO:0035556//intracellular signal transduction
peak_3157	1	25155301	25156220	920	25155450	59	2.02754	25152119	25154627	2509	Os01g0629900	Os01t0629900-02	-823	MPK10	Similar to Blast and wounding induced mitogen-activated protein kinase	-	-	-	-	GO:0005634//nucleus;GO:0005737//cytoplasm	GO:0000166//nucleotide binding;GO:0004672//protein kinase activity;GO:0004674//protein serine/threonine kinase activity;GO:0004707//MAP kinase activity;GO:0005524//ATP binding;GO:0016301//kinase activity;GO:0016740//transferase activity	GO:0000165//MAPK cascade;GO:0006468//protein phosphorylation;GO:0010468//regulation of gene expression;GO:0016310//phosphorylation;GO:0035556//intracellular signal transduction
peak_3160	1	25225247	25225749	503	25225625	62.5	3.07963	25226874	25233773	6900	Os01g0631100	Os01t0631100-01	-1249	RWA3	Cas1p-like family protein	-	-	-	-	GO:0005794//Golgi apparatus;GO:0016020//membrane;GO:0016021//integral component of membrane	GO:0016407//acetyltransferase activity;GO:0016740//transferase activity	GO:0005975//carbohydrate metabolic process;GO:0009834//plant-type secondary cell wall biogenesis;GO:0010411//xyloglucan metabolic process;GO:0045492//xylan biosynthetic process
peak_3161	1	25226500	25226892	393	25226694	64	2.52647	25226874	25233773	6900	Os01g0631100	Os01t0631100-01	-180	RWA3	Cas1p-like family protein	-	-	-	-	GO:0005794//Golgi apparatus;GO:0016020//membrane;GO:0016021//integral component of membrane	GO:0016407//acetyltransferase activity;GO:0016740//transferase activity	GO:0005975//carbohydrate metabolic process;GO:0009834//plant-type secondary cell wall biogenesis;GO:0010411//xyloglucan metabolic process;GO:0045492//xylan biosynthetic process
peak_3169	1	25270809	25271276	468	25271098	49.5	2.12945	25271701	25273506	1806	Os01g0631500	Os01t0631500-01	-603	At4g34480	Similar to Beta-1,3-glucanase-like protein	-	-	-	-	GO:0046658//anchored component of plasma membrane	-	-
peak_3175	1	25287212	25287985	774	25287620	47	1.89427	25288392	25289157	766	Os01g0631800	Os01t0631800-01	-772	--	Conserved hypothetical protein	-	-	-	-	GO:0016020//membrane;GO:0016021//integral component of membrane	-	-
peak_3177	1	25290954	25292002	1049	25291241	49.5	1.81774	25291327	25298088	6762	Os01g0631900	Os01t0631900-00	-86	Os05g0567100	Similar to aspartic proteinase oryzasin-1	-	-	-	-	-	GO:0004190//aspartic-type endopeptidase activity;GO:0008233//peptidase activity;GO:0016787//hydrolase activity	GO:0006508//proteolysis;GO:0006629//lipid metabolic process;GO:0030163//protein catabolic process
peak_3191	1	25444568	25444969	402	25444766	73	2.52108	25442602	25444219	1618	Os01g0634600	Os01t0634600-00	-547	PME11	Pectin lyase fold/virulence factor domain containing protein	Metabolism;Metabolism	Global and overview maps;Carbohydrate metabolism	ko01100//Metabolic pathways;ko00040//Pentose and glucuronate interconversions	K01051;K01051	GO:0005618//cell wall	GO:0016787//hydrolase activity;GO:0030599//pectinesterase activity;GO:0045330//aspartyl esterase activity	GO:0042545//cell wall modification;GO:0045490//pectin catabolic process
peak_3195	1	25482639	25484315	1677	25483102	54	2.00563	25478689	25483004	4316	Os01g0635600	Os01t0635600-00	-98	--	Trimeric LpxA-like domain containing protein	-	-	-	-	-	-	-
peak_3198	1	25504522	25505026	505	25504594	43.5	1.75107	25501902	25504409	2508	Os01g0636400	Os01t0636400-01	-185	--	Alpha/beta hydrolase family protein	-	-	-	-	-	GO:0003824//catalytic activity;GO:0016787//hydrolase activity	-
peak_3199	1	25513312	25513944	633	25513684	55	1.87332	25513947	25518078	4132	Os01g0636500	Os01t0636500-01	-263	At1g48100	Similar to Polygalacturonase PG2	-	-	-	-	GO:0005576//extracellular region	GO:0004650//polygalacturonase activity;GO:0016787//hydrolase activity;GO:0016798//hydrolase activity, acting on glycosyl bonds	GO:0005975//carbohydrate metabolic process;GO:0008152//metabolic process;GO:0071555//cell wall organization
peak_3216	1	25751350	25751923	574	25751630	51	2.0145	25748348	25750451	2104	Os01g0640700	Os01t0640700-00	-1179	Sb03g029220	Similar to vegetative cell wall protein gp1	-	-	-	-	GO:0005886//plasma membrane;GO:0016020//membrane;GO:0016021//integral component of membrane	-	-
peak_3217	1	25760259	25761395	1137	25760647	97.5	4.01472	25762489	25766525	4037	Os01g0641100	Os01t0641100-01	-1842	hddc2	Similar to HD domain containing protein	-	-	-	-	GO:0009507//chloroplast	-	GO:0006226//dUMP biosynthetic process;GO:0010139//pyrimidine deoxyribonucleotide salvage;GO:0016311//dephosphorylation
peak_3222	1	25787391	25787719	329	25787538	37	1.74489	25788671	25790988	2318	Os01g0641800	Os01t0641800-00	-1133	At5g17740	Similar to Carbonic anhydrase	-	-	-	-	-	GO:0005524//ATP binding	-
peak_3224	1	25802536	25802933	398	25802736	62.5	3.13992	25800668	25801243	576	Os01g0642200	Os01t0642200-01	-1493	--	Conserved hypothetical protein	-	-	-	-	-	-	-
peak_3226	1	25827791	25828348	558	25828076	41.5	2.20623	25825625	25826696	1072	Os01g0642600	Os01t0642600-00	-1380	MIZ1	Protein of unknown function DUF617, plant family protein	-	-	-	-	-	-	GO:0010274//hydrotropism
peak_3240	1	25935108	25935489	382	25935287	42.5	2.13594	25933610	25934883	1274	Os01g0644500	Os01t0644500-00	-404	--	Hypothetical conserved gene	-	-	-	-	-	-	-
peak_3251	1	26034877	26035653	777	26035327	71.5	3.08363	26033145	26034815	1671	Os01g0645900	Os01t0645900-01	-512	MOT2	Similar to sulfate transporter	-	-	-	-	GO:0009705//plant-type vacuole membrane;GO:0016020//membrane;GO:0016021//integral component of membrane	GO:0015098//molybdate ion transmembrane transporter activity	GO:0015689//molybdate ion transport;GO:0090414//molybdate ion export from vacuole
peak_3253	1	26047476	26047769	294	26047615	47	1.86909	26044168	26045843	1676	Os01g0646300	Os01t0646300-01	-1772	D8	Similar to RGA2 protein	Environmental Information Processing	Signal transduction	ko04075//Plant hormone signal transduction	K14494	GO:0005634//nucleus	GO:0003700//transcription factor activity, sequence-specific DNA binding;GO:0043565//sequence-specific DNA binding	GO:0006355//regulation of transcription, DNA-templated;GO:0009723//response to ethylene;GO:0009737//response to abscisic acid;GO:0009863//salicylic acid mediated signaling pathway;GO:0009867//jasmonic acid mediated signaling pathway;GO:0009938//negative regulation of gibberellic acid mediated signaling pathway;GO:0010187//negative regulation of seed germination;GO:0042538//hyperosmotic salinity r…
peak_3256	1	26072405	26073561	1157	26072777	54.5	2.00115	26065944	26071738	5795	Os01g0646800	Os01t0646800-01	-1039	--	Conserved hypothetical protein	-	-	-	-	-	-	-
peak_3257	1	26073976	26074957	982	26074182	62.5	2.81255	26075030	26076818	1789	Os01g0647000	Os01t0647000-01	-848	--	Cyclin-like F-box domain containing protein	-	-	-	-	-	GO:0004842//ubiquitin-protein transferase activity;GO:0005515//protein binding	GO:0016567//protein ubiquitination;GO:0031146//SCF-dependent proteasomal ubiquitin-dependent protein catabolic process
peak_3260	1	26083938	26084350	413	26084131	51.5	2.74742	26078129	26082198	4070	Os01g0647100	Os01t0647100-01	-1933	AATP1	ADP/ATP carrier protein family protein	-	-	-	-	GO:0009507//chloroplast;GO:0009536//plastid;GO:0016020//membrane;GO:0016021//integral component of membrane;GO:0031969//chloroplast membrane	GO:0000166//nucleotide binding;GO:0005471//ATP:ADP antiporter activity;GO:0005524//ATP binding	GO:0006862//nucleotide transport;GO:0015866//ADP transport;GO:0015867//ATP transport
peak_3264	1	26105189	26105525	337	26105332	58	2.37026	26106836	26111089	4254	Os01g0647700	Os01t0647700-01	-1504	--	Epoxide hydrolase family protein	-	-	-	-	GO:0016020//membrane;GO:0016021//integral component of membrane	GO:0003824//catalytic activity;GO:0016787//hydrolase activity	-
peak_3266	1	26119452	26120022	571	26119826	62	2.52941	26119880	26125883	6004	Os01g0648225	Os01t0648225-00	-54	--	Hypothetical protein	-	-	-	-	-	-	-
peak_3269	1	26127363	26128238	876	26127867	49	2.35633	26119741	26126165	6425	Os01g0648000	Os01t0648000-01	-1702	AKT1	Potassium channel, Potassium uptake, Salt stress toleranc	-	-	-	-	GO:0016020//membrane;GO:0016021//integral component of membrane	GO:0005216//ion channel activity;GO:0005244//voltage-gated ion channel activity;GO:0005249//voltage-gated potassium channel activity;GO:0005267//potassium channel activity;GO:0005515//protein binding	GO:0006811//ion transport;GO:0006813//potassium ion transport;GO:0034765//regulation of ion transmembrane transport;GO:0055085//transmembrane transport;GO:0071805//potassium ion transmembrane transport
peak_3275	1	26189506	26189937	432	26189670	59	2.32798	26190754	26194403	3650	Os01g0649100	Os01t0649100-01	-1084	MMDH	Malate dehydrogenase	Metabolism;Metabolism;Metabolism;Metabolism;Metabolism;Metabolism;Metabolism;Metabolism	Global and overview maps;Global and overview maps;Global and overview maps;Amino acid metabolism;Carbohydrate metabolism;Energy metabolism;Carbohydrate metabolism;Carbohydrate metabolism	ko01100//Metabolic pathways;ko01110//Biosynthesis of secondary metabolites;ko01200//Carbon metabolism;ko00270//Cysteine and methionine metabolism;ko00620//Pyruvate metabolism;ko00710//Carbon fixation in photosynthetic organisms;ko00630//Glyoxylate and dicarboxylate metabolism;ko00020//Citrate cycle (TCA cycle)	K00026;K00026;K00026;K00026;K00026;K00026;K00026;K00026	GO:0005737//cytoplasm;GO:0005739//mitochondrion	GO:0003824//catalytic activity;GO:0016491//oxidoreductase activity;GO:0016615//malate dehydrogenase activity;GO:0016616//oxidoreductase activity, acting on the CH-OH group of donors, NAD or NADP as acceptor;GO:0030060//L-malate dehydrogenase activity	GO:0005975//carbohydrate metabolic process;GO:0006099//tricarboxylic acid cycle;GO:0006108//malate metabolic process;GO:0019752//carboxylic acid metabolic process;GO:0055114//oxidation-reduction process
peak_3276	1	26190400	26190756	357	26190609	47	2.08053	26190754	26194403	3650	Os01g0649100	Os01t0649100-01	-145	MMDH	Malate dehydrogenase	Metabolism;Metabolism;Metabolism;Metabolism;Metabolism;Metabolism;Metabolism;Metabolism	Global and overview maps;Global and overview maps;Global and overview maps;Amino acid metabolism;Carbohydrate metabolism;Energy metabolism;Carbohydrate metabolism;Carbohydrate metabolism	ko01100//Metabolic pathways;ko01110//Biosynthesis of secondary metabolites;ko01200//Carbon metabolism;ko00270//Cysteine and methionine metabolism;ko00620//Pyruvate metabolism;ko00710//Carbon fixation in photosynthetic organisms;ko00630//Glyoxylate and dicarboxylate metabolism;ko00020//Citrate cycle (TCA cycle)	K00026;K00026;K00026;K00026;K00026;K00026;K00026;K00026	GO:0005737//cytoplasm;GO:0005739//mitochondrion	GO:0003824//catalytic activity;GO:0016491//oxidoreductase activity;GO:0016615//malate dehydrogenase activity;GO:0016616//oxidoreductase activity, acting on the CH-OH group of donors, NAD or NADP as acceptor;GO:0030060//L-malate dehydrogenase activity	GO:0005975//carbohydrate metabolic process;GO:0006099//tricarboxylic acid cycle;GO:0006108//malate metabolic process;GO:0019752//carboxylic acid metabolic process;GO:0055114//oxidation-reduction process
peak_3279	1	26220814	26221117	304	26220978	45.5	1.85036	26222617	26225117	2501	Os01g0649900	Os01t0649900-01	-1639	At2g27360	Lipase, GDSL domain containing protein	-	-	-	-	-	GO:0016788//hydrolase activity, acting on ester bonds	-
peak_3282	1	26248683	26249236	554	26249051	42.5	1.89823	26249386	26273949	24564	Os01g0650200	Os01t0650200-01	-335	At1g28600	Lipase, GDSL domain containing protein	-	-	-	-	-	-	-
peak_3284	1	26267456	26267899	444	26267742	45	2.46848	26267753	26268020	268	Os01g0650501	Os01t0650501-00	-11	-	-	-	-	-	-	-	-	-
peak_3288	1	26288196	26288733	538	26288412	57	2.03316	26286573	26287867	1295	Os01g0650950	Os01t0650950-00	-545	--	Hypothetical protein	-	-	-	-	-	-	-
peak_3296	1	26363204	26364367	1164	26363742	58.5	2.26737	26364766	26367362	2597	Os01g0651932	Os01t0651932-00	-1024	CHUP1	Hypothetical conserved gene	-	-	-	-	-	GO:0004180//carboxypeptidase activity	GO:0006508//proteolysis
peak_3297	1	26369048	26369516	469	26369234	61.5	2.33462	26370320	26374047	3728	Os01g0652200	Os01t0652200-00	-1086	--	Hypothetical protein	-	-	-	-	-	-	-
peak_3299	1	26382802	26383818	1017	26383502	61.5	2.52617	26383821	26387010	3190	Os01g0652375	Os01t0652375-00	-319	--	Hypothetical protein	-	-	-	-	-	-	-
peak_3300	1	26386983	26388104	1122	26387726	53.5	2.43732	26383595	26387037	3443	Os01g0652300	Os01t0652300-01	-689	Os01g0652300	Similar to Phospholipase A1-II 7	-	-	-	-	-	GO:0008970//phosphatidylcholine 1-acylhydrolase activity	-
peak_3312	1	26517127	26517482	356	26517298	54.5	2.44378	26519114	26521694	2581	Os01g0654100	Os01t0654100-03	-1816	ctps2	Similar to CTP synthase (EC 6.3.4.2) (UTP--ammonia ligase) (CTP synthetase)	Metabolism;Metabolism	Global and overview maps;Nucleotide metabolism	ko01100//Metabolic pathways;ko00240//Pyrimidine metabolism	K01937;K01937	-	GO:0000166//nucleotide binding;GO:0003883//CTP synthase activity;GO:0005524//ATP binding;GO:0016874//ligase activity;GO:0042802//identical protein binding	GO:0006221//pyrimidine nucleotide biosynthetic process;GO:0006241//CTP biosynthetic process;GO:0006541//glutamine metabolic process;GO:0019856//pyrimidine nucleobase biosynthetic process;GO:0044210//'de novo' CTP biosynthetic process
peak_3314	1	26520964	26522138	1175	26521809	57.5	2.5439	26514730	26520699	5970	Os01g0654150	Os01t0654150-00	-1110	-	-	-	-	-	-	-	-	-
peak_3319	1	26572027	26572313	287	26572140	47	1.98145	26572530	26573815	1286	Os01g0654900	Os01t0654900-00	-390	--	Hypothetical conserved gene	-	-	-	-	GO:0016020//membrane;GO:0016021//integral component of membrane	-	-
peak_3326	1	26604754	26605639	886	26605185	57	2.55749	26601979	26604359	2381	Os01g0655400	Os01t0655400-03	-826	--	Conserved hypothetical protein	-	-	-	-	GO:0005671//Ada2/Gcn5/Ada3 transcription activator complex	GO:0003743//translation initiation factor activity	GO:0006413//translational initiation
peak_3334	1	26703159	26704040	882	26703498	52.5	2.22674	26699254	26701573	2320	Os01g0656600	Os01t0656600-01	-1925	--	Conserved hypothetical protein	-	-	-	-	-	-	-
peak_3343	1	26784008	26785102	1095	26784771	62.3333333333333	2.22360333333333	26781113	26784353	3241	Os01g0658400	Os01t0658400-01	-418	UBC5A	Ubiquitin-conjugating enzyme E	Genetic Information Processing;Genetic Information Processing	Folding, sorting and degradation;Folding, sorting and degradation	ko04141//Protein processing in endoplasmic reticulum;ko04120//Ubiquitin mediated proteolysis	K06689;K06689	-	GO:0000166//nucleotide binding;GO:0004842//ubiquitin-protein transferase activity;GO:0005524//ATP binding;GO:0016740//transferase activity;GO:0061631//ubiquitin conjugating enzyme activity	GO:0006511//ubiquitin-dependent protein catabolic process;GO:0016567//protein ubiquitination
peak_3345	1	26796536	26797160	625	26796732	40.5	1.78689	26791785	26795939	4155	Os01g0658700	Os01t0658700-01	-793	--	Glycoside hydrolase-type carbohydrate-binding, subgroup domain containing protein	Metabolism;Metabolism;Metabolism	Global and overview maps;Global and overview maps;Carbohydrate metabolism	ko01100//Metabolic pathways;ko01110//Biosynthesis of secondary metabolites;ko00010//Glycolysis / Gluconeogenesis	K01792;K01792;K01792	-	GO:0003824//catalytic activity;GO:0016853//isomerase activity;GO:0030246//carbohydrate binding;GO:0047938//glucose-6-phosphate 1-epimerase activity	GO:0005975//carbohydrate metabolic process
peak_3359	1	26877974	26878610	637	26878354	57.5	2.57561	26878893	26880059	1167	Os01g0660100	Os01t0660100-01	-539	--	Conserved hypothetical protein	-	-	-	-	-	-	-
peak_3363	1	26914308	26914885	578	26914570	56.5	2.51979	26912597	26913772	1176	Os01g0660500	Os01t0660500-00	-798	--	Similar to 3-5 exonuclease family protein	-	-	-	-	GO:0005737//cytoplasm	GO:0003676//nucleic acid binding;GO:0008408//3'-5' exonuclease activity	GO:0006139//nucleobase-containing compound metabolic process;GO:0090305//nucleic acid phosphodiester bond hydrolysis
peak_3368	1	26967287	26968159	873	26967676	48	2.63494	26968815	26971428	2614	Os01g0660850	Os01t0660850-01	-1139	-	-	-	-	-	-	-	-	-
peak_3369	1	26970571	26971279	709	26971135	36	1.95378	26971446	26973519	2074	Os01g0660900	Os01t0660900-00	-311	--	Similar to phosphoglycerate mutase family protein	-	-	-	-	-	-	-
peak_3372	1	27013077	27014056	980	27013698	64	2.57137	27013833	27014965	1133	Os01g0661601	Os01t0661601-01	-135	--	Hypothetical gene	-	-	-	-	-	-	-
peak_3377	1	27048159	27048783	625	27048473	54.5	2.32932	27047552	27047903	352	Os01g0662600	Os01t0662600-05	-570	ISU1	Similar to NifU-like protein	-	-	-	-	GO:0005737//cytoplasm;GO:0005739//mitochondrion;GO:0005759//mitochondrial matrix	GO:0005506//iron ion binding;GO:0008198//ferrous iron binding;GO:0036455//iron-sulfur transferase activity;GO:0046872//metal ion binding;GO:0051536//iron-sulfur cluster binding;GO:0051537//2 iron, 2 sulfur cluster binding;GO:0051539//4 iron, 4 sulfur cluster binding	GO:0006879//cellular iron ion homeostasis;GO:0016226//iron-sulfur cluster assembly;GO:0044571//[2Fe-2S] cluster assembly;GO:0044572//[4Fe-4S] cluster assembly
peak_3381	1	27064168	27064873	706	27064493	63	2.75436	27062505	27064276	1772	Os01g0663051	Os01t0663051-00	-217	RL3	Similar to SANT/MYB protein	-	-	-	-	-	GO:0003677//DNA binding	-
peak_3382	1	27081085	27081463	379	27081295	49.5	2.04258	27081819	27085661	3843	Os01g0663300	Os01t0663300-01	-524	MAN1	Similar to (1-4)-beta-mannan endohydrolase-like protein	Metabolism;Metabolism	Global and overview maps;Carbohydrate metabolism	ko01100//Metabolic pathways;ko00051//Fructose and mannose metabolism	K19355;K19355	-	GO:0004553//hydrolase activity, hydrolyzing O-glycosyl compounds	GO:0005975//carbohydrate metabolic process
peak_3397	1	27134851	27136820	1970	27135630	61.5	2.43995	27130544	27134194	3651	Os01g0664200	Os01t0664200-01	-1436	At2g42960	Similar to Ser Thr specific protein kinase-like protein	-	-	-	-	GO:0005886//plasma membrane;GO:0016020//membrane;GO:0016021//integral component of membrane	GO:0000166//nucleotide binding;GO:0004672//protein kinase activity;GO:0004674//protein serine/threonine kinase activity;GO:0004675//transmembrane receptor protein serine/threonine kinase activity;GO:0005524//ATP binding;GO:0016301//kinase activity	GO:0006468//protein phosphorylation;GO:0007178//transmembrane receptor protein serine/threonine kinase signaling pathway;GO:0016310//phosphorylation
peak_3403	1	27173780	27174804	1025	27174599	57.5	2.14161	27176103	27178076	1974	Os01g0665200	Os01t0665200-03	-1504	MPK8	Similar to Blast and wounding induced mitogen-activated protein kinase	-	-	-	-	-	GO:0000166//nucleotide binding;GO:0004672//protein kinase activity;GO:0004674//protein serine/threonine kinase activity;GO:0004707//MAP kinase activity;GO:0005524//ATP binding;GO:0016301//kinase activity;GO:0016740//transferase activity	GO:0000165//MAPK cascade;GO:0006468//protein phosphorylation;GO:0016310//phosphorylation
peak_3404	1	27175170	27175566	397	27175260	53	2.16332	27176103	27178076	1974	Os01g0665200	Os01t0665200-03	-843	MPK8	Similar to Blast and wounding induced mitogen-activated protein kinase	-	-	-	-	-	GO:0000166//nucleotide binding;GO:0004672//protein kinase activity;GO:0004674//protein serine/threonine kinase activity;GO:0004707//MAP kinase activity;GO:0005524//ATP binding;GO:0016301//kinase activity;GO:0016740//transferase activity	GO:0000165//MAPK cascade;GO:0006468//protein phosphorylation;GO:0016310//phosphorylation
peak_3405	1	27177612	27178141	530	27177792	65	2.54759	27173399	27176828	3430	Os01g0665250	Os01t0665250-00	-964	--	Hypothetical protein	-	-	-	-	GO:0016020//membrane;GO:0016021//integral component of membrane	-	-
peak_3421	1	27254823	27255964	1142	27255558	49	2.08551	27257387	27266432	9046	Os01g0666800	Os01t0666800-01	-1829	VCL1	Similar to predicted protein	-	-	-	-	GO:0005737//cytoplasm;GO:0005768//endosome;GO:0005773//vacuole;GO:0005774//vacuolar membrane;GO:0009705//plant-type vacuole membrane;GO:0016020//membrane;GO:0030897//HOPS complex;GO:0032991//macromolecular complex;GO:0033263//CORVET complex	GO:0003779//actin binding	GO:0006886//intracellular protein transport;GO:0007033//vacuole organization;GO:0016197//endosomal transport;GO:0032889//regulation of vacuole fusion, non-autophagic;GO:0035542//regulation of SNARE complex assembly;GO:0045992//negative regulation of embryonic development;GO:0051469//vesicle fusion with vacuole
peak_3426	1	27265506	27266070	565	27265904	51.5	1.91257	27266745	27268261	1517	Os01g0666950	Os01t0666950-00	-841	--	Hypothetical conserved gene	-	-	-	-	-	-	-
peak_3427	1	27267521	27268048	528	27267738	62.5	2.44364	27266710	27266859	150	Os01g0666900	Os01t0666900-00	-879	-	-	-	-	-	-	-	-	-
peak_3428	1	27270507	27270823	317	27270641	72	2.87698	27269167	27270223	1057	Os01g0667000	Os01t0667000-00	-418	--	No apical meristem (NAM) protein domain containing protein	-	-	-	-	GO:0005634//nucleus	GO:0003677//DNA binding	GO:0006355//regulation of transcription, DNA-templated
peak_3430	1	27278740	27279181	442	27278932	50.5	2.0486	27274750	27278556	3807	Os01g0667200	Os01t0667200-01	-376	GLY3	Mitochondrial sulfur dioxygenase, Abiotic stress respons	Metabolism;Metabolism	Global and overview maps;Energy metabolism	ko01100//Metabolic pathways;ko00920//Sulfur metabolism	K17725;K17725	GO:0005739//mitochondrion	GO:0016788//hydrolase activity, acting on ester bonds;GO:0050313//sulfur dioxygenase activity	GO:0006749//glutathione metabolic process;GO:0009651//response to salt stress;GO:0009793//embryo development ending in seed dormancy;GO:0009960//endosperm development;GO:0048316//seed development;GO:0055114//oxidation-reduction process;GO:0070813//hydrogen sulfide metabolic process
peak_3431	1	27293917	27294402	486	27294162	55.5	2.36144	27288306	27292681	4376	Os01g0667400	Os01t0667400-02	-1481	WOX7	Similar to WUSCHEL-related homeobox 7	-	-	-	-	GO:0005634//nucleus	GO:0003677//DNA binding	GO:0007275//multicellular organism development
peak_3432	1	27302922	27303779	858	27303110	58	2.41329	27303408	27307393	3986	Os01g0667725	Os01t0667725-00	-298	-	-	-	-	-	-	-	-	-
peak_3437	1	27312420	27312867	448	27312758	47.5	1.87428	27312997	27314433	1437	Os01g0667750	Os01t0667750-01	-239	--	Hypothetical gene	-	-	-	-	-	-	-
peak_3440	1	27321489	27321988	500	27321673	57	2.40158	27317349	27320807	3459	Os01g0667800	Os01t0667800-01	-866	U2AF35A	Similar to U2 snRNP auxiliary factor, small subunit	Genetic Information Processing	Transcription	ko03040//Spliceosome	K12836	GO:0005681//spliceosomal complex;GO:0089701//U2AF	GO:0003676//nucleic acid binding;GO:0003723//RNA binding;GO:0030628//pre-mRNA 3'-splice site binding;GO:0046872//metal ion binding	GO:0000398//mRNA splicing, via spliceosome
peak_3443	1	27356083	27356724	642	27356458	56.5	2.04236	27357348	27363078	5731	Os01g0668300	Os01t0668300-01	-890	--	Conserved hypothetical protein	-	-	-	-	GO:0005634//nucleus	GO:0003682//chromatin binding;GO:0016887//ATPase activity;GO:0042393//histone binding	GO:0031936//negative regulation of chromatin silencing;GO:0045944//positive regulation of transcription from RNA polymerase II promoter
peak_3445	1	27366401	27367419	1019	27367091	60.5	2.72627	27367535	27368981	1447	Os01g0668500	Os01t0668500-01	-444	--	Hypothetical protein	-	-	-	-	-	-	-
peak_3447	1	27378669	27380051	1383	27379094	62.5	2.78205	27375122	27377698	2577	Os01g0668600	Os01t0668600-00	-1396	PK1	Curculin-like (mannose-binding) lectin domain containing protein	-	-	-	-	GO:0005886//plasma membrane;GO:0016020//membrane;GO:0016021//integral component of membrane	GO:0000166//nucleotide binding;GO:0004672//protein kinase activity;GO:0004674//protein serine/threonine kinase activity;GO:0005524//ATP binding;GO:0016301//kinase activity;GO:0016740//transferase activity	GO:0006468//protein phosphorylation;GO:0016310//phosphorylation;GO:0048544//recognition of pollen
peak_3452	1	27421573	27421967	395	27421755	67.5	2.08189	27417284	27420084	2801	Os01g0669100	Os01t0669100-01	-1671	PK1	S-domain receptor-like kinase, OsPR1b-interacting factor, Resistance protein, Grain yield, Disease resistanc	-	-	-	-	GO:0005886//plasma membrane;GO:0016020//membrane;GO:0016021//integral component of membrane	GO:0000166//nucleotide binding;GO:0004672//protein kinase activity;GO:0004674//protein serine/threonine kinase activity;GO:0005524//ATP binding;GO:0016301//kinase activity;GO:0016740//transferase activity	GO:0006468//protein phosphorylation;GO:0016310//phosphorylation;GO:0048544//recognition of pollen
peak_3454	1	27477035	27477412	378	27477274	54.5	2.09374	27474092	27476781	2690	Os01g0670100	Os01t0670100-01	-493	PK1	Serine/threonine protein kinase-related domain containing protein	-	-	-	-	GO:0005886//plasma membrane;GO:0016020//membrane;GO:0016021//integral component of membrane	GO:0000166//nucleotide binding;GO:0004672//protein kinase activity;GO:0004674//protein serine/threonine kinase activity;GO:0005524//ATP binding;GO:0016301//kinase activity;GO:0016740//transferase activity	GO:0006468//protein phosphorylation;GO:0016310//phosphorylation;GO:0048544//recognition of pollen
peak_3457	1	27494063	27494552	490	27494340	61.5	2.6302	27491023	27492614	1592	Os01g0670500	Os01t0670500-01	-1726	--	Conserved hypothetical protein	-	-	-	-	-	-	-
peak_3459	1	27496508	27497040	533	27496812	58.5	1.94743	27493829	27496509	2681	Os01g0670600	Os01t0670600-01	-303	PK1	Protein kinase, catalytic domain domain containing protein	-	-	-	-	GO:0005886//plasma membrane;GO:0016020//membrane;GO:0016021//integral component of membrane	GO:0000166//nucleotide binding;GO:0004672//protein kinase activity;GO:0004674//protein serine/threonine kinase activity;GO:0005524//ATP binding;GO:0016301//kinase activity;GO:0016740//transferase activity	GO:0006468//protein phosphorylation;GO:0016310//phosphorylation;GO:0048544//recognition of pollen
peak_3477	1	27609189	27609800	612	27609441	65.5	2.01681	27606058	27608639	2582	Os01g0672500	Os01t0672500-01	-802	CALS12	Glycosyl transferase, family 48 protein	-	-	-	-	GO:0000148//1,3-beta-D-glucan synthase complex;GO:0016020//membrane;GO:0016021//integral component of membrane	GO:0003843//1,3-beta-D-glucan synthase activity	GO:0006075//(1->3)-beta-D-glucan biosynthetic process
peak_3487	1	27659652	27660474	823	27660059	44.5	1.84204	27658843	27659146	304	Os01g0673400	Os01t0673400-00	-913	--	Conserved hypothetical protein	-	-	-	-	-	GO:0033612//receptor serine/threonine kinase binding	GO:0045168//cell-cell signaling involved in cell fate commitment
peak_3488	1	27662651	27663837	1187	27663035	53.5	2.21279	27660034	27662548	2515	Os01g0673500	Os01t0673500-03	-487	Katnal2	Similar to predicted protein	-	-	-	-	GO:0005634//nucleus	GO:0000166//nucleotide binding;GO:0005524//ATP binding;GO:0008568//microtubule-severing ATPase activity;GO:0016887//ATPase activity	GO:0031122//cytoplasmic microtubule organization;GO:0051013//microtubule severing
peak_3492	1	27672141	27672613	473	27672423	56	2.06548	27668585	27671611	3027	Os01g0673600	Os01t0673600-01	-812	UBC36	Ubiquitin-conjugating enzyme, Error-free DNA damage tolerance, Regulation of abiotic stress and hormone response	Genetic Information Processing	Folding, sorting and degradation	ko04120//Ubiquitin mediated proteolysis	K10580	GO:0005634//nucleus	GO:0000166//nucleotide binding;GO:0005524//ATP binding;GO:0016740//transferase activity;GO:0061631//ubiquitin conjugating enzyme activity	GO:0006301//postreplication repair;GO:0070534//protein K63-linked ubiquitination
peak_3493	1	27674841	27675272	432	27675107	51	1.75228	27676501	27681662	5162	Os01g0673700	Os01t0673700-00	-1394	DOF1.5	Similar to Dof3 (Fragment)	-	-	-	-	GO:0005634//nucleus	GO:0003677//DNA binding;GO:0003700//transcription factor activity, sequence-specific DNA binding;GO:0043565//sequence-specific DNA binding	GO:0006355//regulation of transcription, DNA-templated
peak_3495	1	27682975	27683660	686	27683355	65.5	2.80071	27681801	27682550	750	Os01g0673900	Os01t0673900-01	-805	RNF215	Zinc finger, RING-type domain containing protein	-	-	-	-	GO:0005774//vacuolar membrane	GO:0008270//zinc ion binding;GO:0046872//metal ion binding	-
peak_3500	1	27696616	27697400	785	27697158	55	2.46027	27692921	27697012	4092	Os01g0674100	Os01t0674100-03	-146	EDR1	Similar to ATP binding protein	-	-	-	-	-	GO:0000166//nucleotide binding;GO:0004672//protein kinase activity;GO:0004674//protein serine/threonine kinase activity;GO:0005524//ATP binding	GO:0006468//protein phosphorylation
peak_3503	1	27718390	27719355	966	27719012	60	2.28762	27716240	27717363	1124	Os01g0674500	Os01t0674500-03	-1649	TULP1	Similar to cDNA clone:J023048A08, full insert sequence	-	-	-	-	GO:0005929//cilium	GO:0035091//phosphatidylinositol binding	GO:0061512//protein localization to cilium
peak_3509	1	27757603	27757984	382	27757743	49.5	1.79895	27754650	27755765	1116	Os01g0675400	Os01t0675400-00	-1978	--	DNA-binding pseudobarrel domain domain containing protein	-	-	-	-	-	-	-
peak_3512	1	27779316	27780920	1605	27780155	61	2.50924	27781759	27786211	4453	Os01g0675933	Os01t0675933-00	-1604	PLIP1	Conserved hypothetical protein	-	-	-	-	-	-	-
peak_3517	1	27858604	27858901	298	27858791	54	3.06008	27860530	27862131	1602	Os01g0677500	Os01t0677500-00	-1739	UBC25	Similar to ubiquitin-conjugating enzyme E2	Genetic Information Processing	Folding, sorting and degradation	ko04120//Ubiquitin mediated proteolysis	K10581	-	GO:0061631//ubiquitin conjugating enzyme activity	GO:0016567//protein ubiquitination
peak_3526	1	27935694	27936053	360	27935901	61.5	2.36096	27934099	27935001	903	Os01g0678900	Os01t0678900-01	-900	-	-	-	-	-	-	-	-	-
peak_3529	1	27966060	27966803	744	27966198	61.5	2.22605	27965727	27966168	442	Os01g0679700	Os01t0679700-03	-30	Os01g0679700	Similar to 60S ribosomal protein L37a	Genetic Information Processing	Translation	ko03010//Ribosome	K02921	GO:0005622//intracellular;GO:0005840//ribosome	GO:0003735//structural constituent of ribosome;GO:0046872//metal ion binding	GO:0006412//translation
peak_3530	1	27985096	27985533	438	27985286	70	2.75555	27985319	27990266	4948	Os01g0679900	Os01t0679900-03	-33	ECT2	Similar to Ythdf2-prov protein	-	-	-	-	GO:0016020//membrane;GO:0016021//integral component of membrane	GO:0003723//RNA binding;GO:0003729//mRNA binding	-
peak_3537	1	28008019	28008615	597	28008286	56	2.06747	28009051	28011750	2700	Os01g0680400	Os01t0680400-01	-765	TAF11	Histone-fold domain containing protein	Genetic Information Processing	Transcription	ko03022//Basal transcription factors	K03135	GO:0005634//nucleus;GO:0005669//transcription factor TFIID complex	GO:0003713//transcription coactivator activity;GO:0003743//translation initiation factor activity;GO:0008134//transcription factor binding;GO:0046982//protein heterodimerization activity	GO:0006367//transcription initiation from RNA polymerase II promoter;GO:0006413//translational initiation;GO:0051123//RNA polymerase II transcriptional preinitiation complex assembly;GO:1903508//positive regulation of nucleic acid-templated transcription
peak_3539	1	28011792	28012287	496	28012014	55.5	1.78066	28012679	28013739	1061	Os01g0680600	Os01t0680600-01	-665	--	Conserved hypothetical protein	-	-	-	-	-	-	-
peak_3551	1	28083284	28083709	426	28083428	46.5	2.20519	28080881	28083179	2299	Os01g0681650	Os01t0681650-00	-249	--	Hypothetical gene	-	-	-	-	-	-	-
peak_3558	1	28128981	28129468	488	28129204	44.5	2.23224	28130392	28130464	73	Os01g0682601	Os01t0682601-00	-1188	-	-	-	-	-	-	-	-	-
peak_3565	1	28165124	28166153	1030	28165840	59	2.46643	28166842	28172082	5241	Os01g0683525	Os01t0683525-00	-1002	-	-	-	-	-	-	-	-	-
peak_3567	1	28168219	28169139	921	28168572	59	2.51408	28166410	28167212	803	Os01g0683500	Os01t0683500-01	-1360	-	-	-	-	-	-	-	-	-
peak_3574	1	28197166	28197542	377	28197320	46.5	2.31812	28193378	28196715	3338	Os01g0684301	Os01t0684301-01	-605	--	Conserved hypothetical protein	-	-	-	-	-	-	-
peak_3580	1	28260416	28260928	513	28260716	66.5	2.70493	28262510	28262980	471	Os01g0685600	Os01t0685600-01	-1794	--	Hypothetical protein	-	-	-	-	-	-	-
peak_3591	1	28320665	28321188	524	28320967	59	1.96731	28322583	28325080	2498	Os01g0686600	Os01t0686600-01	-1616	XAB2	RNA-processing protein, HAT helix domain containing protein	Genetic Information Processing	Transcription	ko03040//Spliceosome	K12867	GO:0000974//Prp19 complex;GO:0071007//U2-type catalytic step 2 spliceosome;GO:0071013//catalytic step 2 spliceosome;GO:0071014//post-mRNA release spliceosomal complex	GO:0005515//protein binding	GO:0000349//generation of catalytic spliceosome for first transesterification step;GO:0000398//mRNA splicing, via spliceosome;GO:0006396//RNA processing
peak_3594	1	28362247	28362668	422	28362488	69.5	2.27118	28364038	28368033	3996	Os01g0687500	Os01t0687500-01	-1550	fmt	Methionine tRNA Formyltransferase-like domain containing protein	Metabolism;Genetic Information Processing;Metabolism	Global and overview maps;Translation;Metabolism of cofactors and vitamins	ko01100//Metabolic pathways;ko00970//Aminoacyl-tRNA biosynthesis;ko00670//One carbon pool by folate	K00604;K00604;K00604	GO:0005739//mitochondrion	GO:0003824//catalytic activity;GO:0004479//methionyl-tRNA formyltransferase activity;GO:0016740//transferase activity;GO:0016742//hydroxymethyl-, formyl- and related transferase activity	GO:0006413//translational initiation;GO:0009058//biosynthetic process;GO:0071951//conversion of methionyl-tRNA to N-formyl-methionyl-tRNA
peak_3596	1	28371705	28372085	381	28371817	55.5	2.36355	28367976	28370530	2555	Os01g0687600	Os01t0687600-01	-1287	--	Similar to Arginine/serine-rich coiled coil protein 1	-	-	-	-	GO:0005634//nucleus;GO:0005737//cytoplasm	-	GO:0000380//alternative mRNA splicing, via spliceosome;GO:0000398//mRNA splicing, via spliceosome
peak_3613	1	28503943	28504524	582	28504092	46	2.36534	28502293	28503364	1072	Os01g0690200	Os01t0690200-00	-728	--	Hypothetical conserved gene	-	-	-	-	-	GO:0030247//polysaccharide binding	-
peak_3617	1	28547507	28548092	586	28547964	48	2.15672	28548694	28553545	4852	Os01g0691600	Os01t0691600-02	-730	XPB1	Similar to DNA repair helicase XPB2 (EC 3.6.1.-) (XPB homolog 2) (ERCC3 homolog 2) (RAD25 homolog 2) (AtXPB2)	Genetic Information Processing;Genetic Information Processing	Replication and repair;Transcription	ko03420//Nucleotide excision repair;ko03022//Basal transcription factors	K10843;K10843	GO:0000112//nucleotide-excision repair factor 3 complex;GO:0000439//core TFIIH complex;GO:0005675//holo TFIIH complex;GO:0097550//transcriptional preinitiation complex	GO:0003677//DNA binding;GO:0003678//DNA helicase activity;GO:0004003//ATP-dependent DNA helicase activity;GO:0005524//ATP binding;GO:0008134//transcription factor binding;GO:0008353//RNA polymerase II carboxy-terminal domain kinase activity;GO:0015616//DNA translocase activity;GO:0016787//hydrolase activity;GO:0043138//3'-5' DNA helicase activity	GO:0000019//regulation of mitotic recombination;GO:0000717//nucleotide-excision repair, DNA duplex unwinding;GO:0001111//promoter clearance from RNA polymerase II promoter;GO:0001113//transcriptional open complex formation at RNA polymerase II promoter;GO:0006283//transcription-coupled nucleotide-excision repair;GO:0006289//nucleotide-excision repair;GO:0006366//transcription from RNA polymerase …
peak_3623	1	28584200	28584699	500	28584378	55.5	2.11112	28578164	28582752	4589	Os01g0692500	Os01t0692500-00	-1626	--	Hypothetical protein	-	-	-	-	-	-	-
peak_3625	1	28598178	28598624	447	28598506	57	2.30088	28599291	28600408	1118	Os01g0693100	Os01t0693100-00	-785	--	Conserved hypothetical protein	-	-	-	-	-	-	-
peak_3627	1	28603967	28604376	410	28604193	50	2.28989	28605063	28608212	3150	Os01g0693300	Os01t0693300-01	-870	LPP2	Similar to Lipid phosphate phosphatase 2 (EC 3.1.3.-) (AtLPP2) (Phosphatidic acid phosphatase 2) (AtPAP2) (Prenyl diphosphate phosphatase)	Metabolism;Metabolism;Metabolism	Global and overview maps;Lipid metabolism;Lipid metabolism	ko01110//Biosynthesis of secondary metabolites;ko00564//Glycerophospholipid metabolism;ko00561//Glycerolipid metabolism	K18693;K18693;K18693	GO:0016020//membrane;GO:0016021//integral component of membrane	GO:0008195//phosphatidate phosphatase activity	GO:0016311//dephosphorylation
peak_3629	1	28621485	28622467	983	28621735	67	2.51928	28619585	28621117	1533	Os01g0693400	Os01t0693400-01	-618	Os01g0693400	Pathogenesis-related transcriptional factor and ERF, DNA-binding domain containing protein	-	-	-	-	GO:0005634//nucleus	GO:0003677//DNA binding;GO:0003700//transcription factor activity, sequence-specific DNA binding	GO:0006355//regulation of transcription, DNA-templated
peak_3634	1	28653130	28653545	416	28653254	47.5	2.18093	28651357	28651761	405	Os01g0693700	Os01t0693700-00	-1493	--	Similar to Nitrate reductase [NAD(P)H]	-	-	-	-	-	-	-
peak_3638	1	28680220	28680697	478	28680426	42.5	1.96948	28675518	28680153	4636	Os01g0694200	Os01t0694200-01	-273	--	Conserved hypothetical protein	-	-	-	-	-	-	-
peak_3651	1	28767312	28767667	356	28767524	49.5	2.46762	28768976	28780102	11127	Os01g0695700	Os01t0695700-00	-1452	ABCB11	Similar to MDR-like ABC transporter	Environmental Information Processing	Membrane transport	ko02010//ABC transporters	K05658	GO:0016020//membrane;GO:0016021//integral component of membrane	GO:0000166//nucleotide binding;GO:0005524//ATP binding;GO:0016887//ATPase activity;GO:0042626//ATPase activity, coupled to transmembrane movement of substances	GO:0055085//transmembrane transport
peak_3653	1	28776115	28777078	964	28776408	55	2.52828	28769003	28774443	5441	Os01g0695625	Os01t0695625-00	-1965	--	Hypothetical protein	-	-	-	-	-	-	-
peak_3670	1	28910961	28911415	455	28911141	54	1.63275	28910215	28911081	867	Os01g0698800	Os01t0698800-01	-60	--	Conserved hypothetical protein	-	-	-	-	-	-	-
peak_3671	1	28912060	28912514	455	28912192	40.5	2.01661	28910215	28911081	867	Os01g0698800	Os01t0698800-01	-1111	--	Conserved hypothetical protein	-	-	-	-	-	-	-
peak_3672	1	28913169	28913837	669	28913619	49	1.73168	28914457	28915902	1446	Os01g0698900	Os01t0698900-00	-838	At3g12390	Similar to nascent polypeptide-associated complex alpha subunit-like protein	-	-	-	-	GO:0005854//nascent polypeptide-associated complex	-	-
peak_3674	1	28937670	28937961	292	28937861	54.5	2.07366	28939652	28940925	1274	Os01g0699450	Os01t0699450-00	-1791	--	Hypothetical protein	-	-	-	-	-	-	-
peak_3676	1	28954537	28955038	502	28954804	52	2.00123	28955683	28957013	1331	Os01g0699900	Os01t0699900-01	-879	PM19L	Similar to Plasma membrane associated protein-like	-	-	-	-	GO:0016020//membrane;GO:0016021//integral component of membrane	-	-
peak_3686	1	29072604	29073600	997	29072782	55	2.14904	29067275	29072196	4922	Os01g0701900	Os01t0701900-01	-586	SFH6	Similar to Phosphatidylinositol transfer-like protein III	-	-	-	-	GO:0016020//membrane;GO:0016021//integral component of membrane	-	-
peak_3692	1	29117679	29118089	411	29117899	54	1.96171	29119776	29123056	3281	Os01g0702450	Os01t0702450-00	-1877	ATJ10	Similar to Chaperone protein dnaJ 10	-	-	-	-	-	-	-
peak_3693	1	29145529	29145941	413	29145689	58.5	2.21492	29146837	29148391	1555	Os01g0703000	Os01t0703000-01	-1148	SPS5	Similar to Poly(A) polymerase gamma (EC 2.7.7.19) (PAP gamma) (Polynucleotide adenylyltransferase gamma) (SRP RNA 3' adenylating enzyme)	Metabolism;Metabolism;Metabolism	Global and overview maps;Global and overview maps;Carbohydrate metabolism	ko01100//Metabolic pathways;ko01110//Biosynthesis of secondary metabolites;ko00500//Starch and sucrose metabolism	K00696;K00696;K00696	-	-	-
peak_3694	1	29151524	29152327	804	29151870	55	2.0998	29152729	29154822	2094	Os01g0703300	Os01t0703300-01	-859	At4g11680	Zinc finger, RING/FYVE/PHD-type domain containing protein	-	-	-	-	GO:0016020//membrane;GO:0016021//integral component of membrane	-	-
peak_3702	1	29190808	29191469	662	29190963	53.5	2.24227	29191992	29194734	2743	Os01g0704200	Os01t0704200-01	-1029	--	Similar to predicted protein	-	-	-	-	GO:0009507//chloroplast;GO:0016020//membrane;GO:0016021//integral component of membrane	-	-
peak_3711	1	29278781	29279077	297	29278917	48.5	2.41776	29277360	29277866	507	Os01g0705800	Os01t0705800-01	-1051	--	Conserved hypothetical protein	-	-	-	-	-	-	-
peak_3715	1	29288555	29289053	499	29288805	53	2.15198	29290139	29295684	5546	Os01g0706200	Os01t0706200-01	-1334	CUL1	Cullin, N-terminal domain containing protein	-	-	-	-	-	GO:0031625//ubiquitin protein ligase binding	GO:0006511//ubiquitin-dependent protein catabolic process
peak_3717	1	29299736	29300781	1046	29300070	57.6666666666667	1.92771666666667	29298120	29299495	1376	Os01g0706332	Os01t0706332-00	-575	--	Hypothetical protein	-	-	-	-	-	-	-
peak_3721	1	29316177	29317385	1209	29317138	63.5	2.20093	29317540	29318156	617	Os01g0706600	Os01t0706600-00	-402	--	Conserved hypothetical protein	-	-	-	-	-	-	-
peak_3723	1	29324124	29324571	448	29324453	56	2.34227	29323176	29323982	807	Os01g0706800	Os01t0706800-00	-471	JAL3	Similar to agglutinin	-	-	-	-	-	-	-
peak_3729	1	29386538	29387118	581	29386713	57.5	2.43937	29384427	29385646	1220	Os01g0707500	Os01t0707500-03	-1067	LF	Similar to Transcription factor LAX PANICLE	-	-	-	-	GO:0005634//nucleus	GO:0046983//protein dimerization activity	GO:0006355//regulation of transcription, DNA-templated
peak_3731	1	29405204	29405591	388	29405548	36	1.62465	29405623	29411262	5640	Os01g0708000	Os01t0708000-00	-75	SMH4	Similar to Single myb histone 4	-	-	-	-	GO:0000786//nucleosome;GO:0005634//nucleus;GO:0005694//chromosome	GO:0003677//DNA binding;GO:0003690//double-stranded DNA binding;GO:0031492//nucleosomal DNA binding	GO:0006334//nucleosome assembly;GO:0006355//regulation of transcription, DNA-templated;GO:0016584//nucleosome positioning;GO:0030261//chromosome condensation;GO:0031936//negative regulation of chromatin silencing;GO:0045910//negative regulation of DNA recombination
peak_3733	1	29410968	29411752	785	29411506	73.5	3.69908	29412196	29413954	1759	Os01g0708100	Os01t0708100-01	-690	NMT1	Similar to N-myristoyl transferase (EC 2.3.1.97)	-	-	-	-	GO:0005737//cytoplasm	GO:0004379//glycylpeptide N-tetradecanoyltransferase activity;GO:0016740//transferase activity;GO:0016746//transferase activity, transferring acyl groups	GO:0006499//N-terminal protein myristoylation;GO:0018008//N-terminal peptidyl-glycine N-myristoylation
peak_3749	1	29483416	29484132	717	29483674	60.5	1.69776	29484876	29488093	3218	Os01g0709750	Os01t0709750-01	-1202	--	Hypothetical gene	-	-	-	-	-	-	-
peak_3751	1	29488540	29489038	499	29488828	62	2.53517	29483273	29488397	5125	Os01g0709500	Os01t0709500-03	-431	ALE2	Conserved hypothetical protein	-	-	-	-	GO:0005886//plasma membrane;GO:0016020//membrane;GO:0016021//integral component of membrane	GO:0000166//nucleotide binding;GO:0004672//protein kinase activity;GO:0004674//protein serine/threonine kinase activity;GO:0004675//transmembrane receptor protein serine/threonine kinase activity;GO:0005524//ATP binding;GO:0016301//kinase activity	GO:0006468//protein phosphorylation;GO:0007178//transmembrane receptor protein serine/threonine kinase signaling pathway;GO:0016310//phosphorylation
peak_3752	1	29489524	29490028	505	29489775	60	2.49039	29483273	29488397	5125	Os01g0709500	Os01t0709500-03	-1378	ALE2	Conserved hypothetical protein	-	-	-	-	GO:0005886//plasma membrane;GO:0016020//membrane;GO:0016021//integral component of membrane	GO:0000166//nucleotide binding;GO:0004672//protein kinase activity;GO:0004674//protein serine/threonine kinase activity;GO:0004675//transmembrane receptor protein serine/threonine kinase activity;GO:0005524//ATP binding;GO:0016301//kinase activity	GO:0006468//protein phosphorylation;GO:0007178//transmembrane receptor protein serine/threonine kinase signaling pathway;GO:0016310//phosphorylation
peak_3754	1	29493027	29493371	345	29493171	51.5	2.06431	29488151	29492536	4386	Os01g0709500	Os01t0709500-01	-635	ALE2	Conserved hypothetical protein	-	-	-	-	GO:0005886//plasma membrane;GO:0016020//membrane;GO:0016021//integral component of membrane	GO:0000166//nucleotide binding;GO:0004672//protein kinase activity;GO:0004674//protein serine/threonine kinase activity;GO:0004675//transmembrane receptor protein serine/threonine kinase activity;GO:0005524//ATP binding;GO:0016301//kinase activity	GO:0006468//protein phosphorylation;GO:0007178//transmembrane receptor protein serine/threonine kinase signaling pathway;GO:0016310//phosphorylation
peak_3759	1	29506283	29507328	1046	29506624	59	2.142	29508034	29509147	1114	Os01g0710100	Os01t0710100-00	-1410	--	Hypothetical conserved gene	-	-	-	-	-	-	-
peak_3761	1	29533207	29533652	446	29533388	58.5	2.24172	29529874	29532765	2892	Os01g0710700	Os01t0710700-01	-623	Os01g0710700	Lipase, class 3 family protein	-	-	-	-	GO:0005737//cytoplasm	GO:0008970//phosphatidylcholine 1-acylhydrolase activity;GO:0016787//hydrolase activity	GO:0006629//lipid metabolic process;GO:0016042//lipid catabolic process
peak_3763	1	29542011	29542958	948	29542431	52.5	2.40118	29539228	29542080	2853	Os01g0711050	Os01t0711050-00	-351	--	Hypothetical gene	-	-	-	-	-	-	-
peak_3766	1	29570363	29571457	1095	29570986	53	2.37184333333333	29572656	29575622	2967	Os01g0711600	Os01t0711600-01	-1670	RTE1	Protein of unknown function DUF778 family protein	Environmental Information Processing	Signal transduction	ko04016//MAPK signaling pathway - plant	K20726	GO:0016020//membrane;GO:0016021//integral component of membrane	-	-
peak_3793	1	29818652	29819002	351	29818786	62.5	2.35108	29820731	29821898	1168	Os01g0716500	Os01t0716500-01	-1945	--	Methyltransferase type 12 domain containing protein	-	-	-	-	-	-	-
peak_3799	1	29887832	29888244	413	29887964	58.5	2.04846	29886897	29887283	387	Os01g0717650	Os01t0717650-00	-681	--	Conserved hypothetical protein	-	-	-	-	-	-	-
peak_3800	1	29888667	29889216	550	29889103	53	1.90359	29886897	29887283	387	Os01g0717650	Os01t0717650-00	-1820	--	Conserved hypothetical protein	-	-	-	-	-	-	-
peak_3804	1	29906317	29906744	428	29906602	62	2.19743	29904106	29904790	685	Os01g0718000	Os01t0718000-01	-1812	SAP2	Zinc finger, AN1-type domain containing protein	-	-	-	-	-	GO:0003677//DNA binding;GO:0008270//zinc ion binding;GO:0046872//metal ion binding	-
peak_3815	1	29986198	29986519	322	29986358	64	2.37123	29987911	29994075	6165	Os01g0719300	Os01t0719300-01	-1553	SULTR3;5	Similar to Sulfate transporter 3.1 (AST12) (AtST1)	-	-	-	-	GO:0005887//integral component of plasma membrane;GO:0016020//membrane;GO:0016021//integral component of membrane	GO:0008271//secondary active sulfate transmembrane transporter activity;GO:0015116//sulfate transmembrane transporter activity;GO:0015301//anion:anion antiporter activity	GO:0008272//sulfate transport;GO:0055085//transmembrane transport;GO:1902358//sulfate transmembrane transport
peak_3816	1	29993498	29995008	1511	29994283	58	2.34405	29995196	29999996	4801	Os01g0719400	Os01t0719400-01	-913	MLN51	CASC3/Barentsz eIF4AIII binding domain containing protein	-	-	-	-	-	-	-
peak_3818	1	30009480	30010552	1073	30009864	60.5	2.49975	30011021	30011903	883	Os01g0719700	Os01t0719700-00	-1157	HCF101	Similar to HCF101 (HIGH-CHLOROPHYLL-FLUORESCENCE 101); ATP binding	-	-	-	-	-	-	-
peak_3819	1	30013028	30013649	622	30013230	60	2.45571	30013746	30015148	1403	Os01g0719900	Os01t0719900-00	-516	At4g10955	Similar to predicted protein	-	-	-	-	-	GO:0016787//hydrolase activity	GO:0006629//lipid metabolic process
peak_3820	1	30019024	30019358	335	30019225	65	2.48937	30015934	30017339	1406	Os01g0720000	Os01t0720000-00	-1886	APF2	Peptidase A1 domain containing protein	-	-	-	-	-	GO:0003677//DNA binding;GO:0004190//aspartic-type endopeptidase activity;GO:0008233//peptidase activity;GO:0016787//hydrolase activity	GO:0006508//proteolysis;GO:0030163//protein catabolic process
peak_3821	1	30020809	30021790	982	30021318	51.5	2.26272	30020954	30021230	277	Os01g0720200	Os01t0720200-01	-88	-	-	-	-	-	-	-	-	-
peak_3826	1	30057574	30058276	703	30057684	50.5	2.41433	30055456	30057472	2017	Os01g0720801	Os01t0720801-01	-212	--	Hypothetical gene	-	-	-	-	-	-	-
peak_3831	1	30080487	30081658	1172	30081296	59.5	2.25244	30082783	30085762	2980	Os01g0721500	Os01t0721500-01	-1487	RGA3	NB-ARC domain containing protein	-	-	-	-	-	-	-
peak_3832	1	30082273	30082694	422	30082458	55.5	2.21777	30082783	30085762	2980	Os01g0721500	Os01t0721500-01	-325	RGA3	NB-ARC domain containing protein	-	-	-	-	-	-	-
peak_3834	1	30096038	30097676	1639	30096838	48.5	2.07158	30095511	30096409	899	Os01g0721900	Os01t0721900-02	-429	RggA	Similar to Nuclear RNA binding protein B (Fragment)	-	-	-	-	-	GO:0003723//RNA binding	-
peak_3845	1	30171360	30172243	884	30171628	59	2.21639	30166607	30171070	4464	Os01g0723450	Os01t0723450-00	-558	-	-	-	-	-	-	-	-	-
peak_3849	1	30184049	30184600	552	30184239	64	2.76624	30185134	30189525	4392	Os01g0723700	Os01t0723700-01	-895	Os01g0723700	Transcriptional factor B3 family protein	-	-	-	-	GO:0005634//nucleus	GO:0003677//DNA binding	-
peak_3851	1	30193145	30193608	464	30193348	61.5	2.42233	30189384	30191725	2342	Os01g0723800	Os01t0723800-02	-1623	ABCB8	Similar to P-glycoprotein homologue	Environmental Information Processing	Membrane transport	ko02010//ABC transporters	K05658	GO:0016020//membrane;GO:0016021//integral component of membrane	GO:0000166//nucleotide binding;GO:0005524//ATP binding;GO:0016887//ATPase activity;GO:0042626//ATPase activity, coupled to transmembrane movement of substances	GO:0055085//transmembrane transport
peak_3855	1	30219150	30219756	607	30219339	71	3.21032	30214447	30218322	3876	Os01g0724450	Os01t0724450-01	-1017	--	Hypothetical gene	-	-	-	-	GO:0016020//membrane;GO:0016021//integral component of membrane	-	-
peak_3860	1	30240114	30240771	658	30240327	57	2.75356	30241954	30251103	9150	Os01g0725400	Os01t0725400-01	-1627	OsI_03581	Uncharacterised protein family UPF0497, trans-membrane plant subgroup domain containing protein	-	-	-	-	GO:0005886//plasma membrane;GO:0016020//membrane;GO:0016021//integral component of membrane	GO:0051539//4 iron, 4 sulfur cluster binding	-
peak_3861	1	30248516	30250430	1915	30249899	63.6666666666667	2.46047333333333	30251471	30254956	3486	Os01g0725600	Os01t0725600-01	-1572	Herc2	Regulator of chromosome condensation, RCC1 domain containing protein	-	-	-	-	-	-	-
peak_3864	1	30291972	30292281	310	30292225	41.5	1.74744	30293943	30296540	2598	Os01g0726700	Os01t0726700-01	-1718	PDF1	Conserved hypothetical protein	-	-	-	-	-	-	-
peak_3873	1	30405148	30405576	429	30405344	72	3.05086	30402153	30403740	1588	Os01g0729200	Os01t0729200-01	-1604	--	Conserved hypothetical protein	-	-	-	-	-	-	-
peak_3879	1	30489031	30489587	557	30489461	54	1.9291	30489764	30490382	619	Os01g0730800	Os01t0730800-02	-303	--	Mpv17/PMP22 family protein	Cellular Processes	Transport and catabolism	ko04146//Peroxisome	K13348	GO:0005737//cytoplasm;GO:0009507//chloroplast;GO:0009536//plastid;GO:0009941//chloroplast envelope;GO:0016020//membrane;GO:0016021//integral component of membrane	-	-
peak_3883	1	30513808	30514097	290	30513988	59.5	2.23488	30512281	30513627	1347	Os01g0731100	Os01t0731100-01	-361	--	Similar to Pathogen-related protein	-	-	-	-	-	-	-
peak_3884	1	30521918	30522273	356	30522097	38.5	1.82609	30520488	30521565	1078	Os01g0731600	Os01t0731600-00	-532	--	Similar to pathogen-related protein	-	-	-	-	-	-	-
peak_3886	1	30530536	30530920	385	30530747	49	2.06065	30525387	30529059	3673	Os01g0731800	Os01t0731800-01	-1688	--	Zinc finger, RING/FYVE/PHD-type domain containing protein	-	-	-	-	GO:0016020//membrane;GO:0016021//integral component of membrane	GO:0008270//zinc ion binding;GO:0046872//metal ion binding	-
peak_3889	1	30535281	30536012	732	30535622	50	1.99917	30537136	30541871	4736	Os01g0732200	Os01t0732200-01	-1514	EMB2001	GTP-binding protein, HSR1-related domain containing protein	-	-	-	-	-	GO:0005525//GTP binding	-
peak_3890	1	30536529	30536956	428	30536808	54.5	2.00953	30537136	30541871	4736	Os01g0732200	Os01t0732200-01	-328	EMB2001	GTP-binding protein, HSR1-related domain containing protein	-	-	-	-	-	GO:0005525//GTP binding	-
peak_3892	1	30541385	30541939	555	30541775	59.5	2.42795	30542800	30544054	1255	Os01g0732300	Os01t0732300-01	-1025	OFP8	Protein of unknown function DUF623, plant domain containing protein	-	-	-	-	-	-	GO:0045892//negative regulation of transcription, DNA-templated
peak_3896	1	30560150	30560544	395	30560292	53	1.69266	30561150	30564436	3287	Os01g0732700	Os01t0732700-01	-858	YUC6	Flavin monooxygenase-like enzyme , Auxin biosynthesi	Metabolism;Metabolism	Global and overview maps;Amino acid metabolism	ko01100//Metabolic pathways;ko00380//Tryptophan metabolism	K11816;K11816	-	GO:0004497//monooxygenase activity;GO:0004499//N,N-dimethylaniline monooxygenase activity;GO:0016491//oxidoreductase activity;GO:0050660//flavin adenine dinucleotide binding;GO:0050661//NADP binding	GO:0055114//oxidation-reduction process
peak_3899	1	30586755	30587238	484	30587042	68.5	2.72583	30580475	30585457	4983	Os01g0733100	Os01t0733100-00	-1585	--	Conserved hypothetical protein	-	-	-	-	-	-	-
peak_3900	1	30593761	30594237	477	30593990	66.5	2.52805	30594012	30598449	4438	Os01g0733700	Os01t0733700-00	-22	--	Hypothetical protein	-	-	-	-	-	-	-
peak_3905	1	30621546	30621900	355	30621663	51.5	2.54141	30622077	30623763	1687	Os01g0734200	Os01t0734200-00	-414	RBOHF	Similar to respiratory burst oxidase protein B	Organismal Systems;Environmental Information Processing	Environmental adaptation;Signal transduction	ko04626//Plant-pathogen interaction;ko04016//MAPK signaling pathway - plant	K13447;K13447	GO:0005886//plasma membrane	GO:0004601//peroxidase activity;GO:0005509//calcium ion binding;GO:0016174//NAD(P)H oxidase activity;GO:0050664//oxidoreductase activity, acting on NAD(P)H, oxygen as acceptor	GO:0055114//oxidation-reduction process;GO:0098869//cellular oxidant detoxification
peak_3906	1	30654477	30654980	504	30654757	65.5	2.77865	30655306	30657083	1778	Os01g0734800	Os01t0734800-01	-549	RhGT1	UDP-glucuronosyl/UDP-glucosyltransferase family protein	Metabolism;Metabolism	Global and overview maps;Biosynthesis of other secondary metabolites	ko01110//Biosynthesis of secondary metabolites;ko00941//Flavonoid biosynthesis	K22845;K22845	GO:0043231//intracellular membrane-bounded organelle	GO:0008194//UDP-glycosyltransferase activity;GO:0016740//transferase activity;GO:0016757//transferase activity, transferring glycosyl groups;GO:0016758//transferase activity, transferring hexosyl groups	-
peak_3910	1	30692143	30692787	645	30692642	51.5	2.44435	30689850	30691452	1603	Os01g0735900	Os01t0735900-01	-1190	UGT88F3	UDP-glucuronosyl/UDP-glucosyltransferase family protein	Metabolism;Metabolism	Global and overview maps;Biosynthesis of other secondary metabolites	ko01110//Biosynthesis of secondary metabolites;ko00941//Flavonoid biosynthesis	K22845;K22845	GO:0043231//intracellular membrane-bounded organelle	GO:0008194//UDP-glycosyltransferase activity;GO:0016740//transferase activity;GO:0016757//transferase activity, transferring glycosyl groups;GO:0016758//transferase activity, transferring hexosyl groups	-
peak_3912	1	30717651	30718774	1124	30718267	67	2.90602	30718930	30719952	1023	Os01g0736500	Os01t0736500-01	-663	--	Similar to harpin-induced protein	-	-	-	-	GO:0016020//membrane;GO:0016021//integral component of membrane	-	-
peak_3913	1	30725681	30726442	762	30725865	51.5	1.87072	30727331	30731409	4079	Os01g0736551	Os01t0736551-01	-1466	--	Hypothetical gene	-	-	-	-	-	-	-
peak_3918	1	30758526	30759114	589	30758855	56	2.28055	30759831	30761217	1387	Os01g0737401	Os01t0737401-01	-976	--	Similar to diphosphonucleotide phosphatase 2	-	-	-	-	-	GO:0003690//double-stranded DNA binding;GO:0046403//polynucleotide 3'-phosphatase activity;GO:0046404//ATP-dependent polydeoxyribonucleotide 5'-hydroxyl-kinase activity;GO:0050145//nucleoside phosphate kinase activity	GO:0006281//DNA repair;GO:0046939//nucleotide phosphorylation;GO:0046940//nucleoside monophosphate phosphorylation;GO:0098504//DNA 3' dephosphorylation involved in DNA repair;GO:0098506//polynucleotide 3' dephosphorylation
peak_3929	1	30826474	30827848	1375	30827073	74	3.69368	30828776	30832255	3480	Os01g0738500	Os01t0738500-01	-1703	MAIL3	Phospholipase C, phosphatidylinositol-specific, Y domain domain containing protein	-	-	-	-	-	GO:0004435//phosphatidylinositol phospholipase C activity	GO:0006629//lipid metabolic process;GO:0007165//signal transduction;GO:0035556//intracellular signal transduction
peak_3933	1	30850246	30850909	664	30850536	60	2.01277	30848500	30849925	1426	Os01g0738900	Os01t0738900-01	-611	--	Conserved hypothetical protein	-	-	-	-	-	-	-
peak_3943	1	30886020	30887341	1322	30886706	75.5	2.512	30885172	30886338	1167	Os01g0739500	Os01t0739500-01	-368	--	Conserved hypothetical protein	-	-	-	-	-	-	-
peak_3947	1	30952173	30953157	985	30952452	52	1.7703	30949379	30952405	3027	Os01g0741200	Os01t0741200-01	-47	LYK3	Similar to LysM type receptor kinase (Fragment)	-	-	-	-	GO:0005886//plasma membrane	GO:0000166//nucleotide binding;GO:0004672//protein kinase activity;GO:0004674//protein serine/threonine kinase activity;GO:0005524//ATP binding	GO:0006468//protein phosphorylation;GO:0006952//defense response;GO:0009737//response to abscisic acid;GO:0009738//abscisic acid-activated signaling pathway;GO:0009789//positive regulation of abscisic acid-activated signaling pathway;GO:0031348//negative regulation of defense response;GO:0045087//innate immune response;GO:0050832//defense response to fungus
peak_3953	1	30987588	30987949	362	30987863	46.5	2.09409	30989841	30989893	53	Os01g0742150	Os01t0742150-00	-1978	-	-	-	-	-	-	-	-	-
peak_3955	1	30997071	30997958	888	30997533	59.5	2.7466	30993892	30997017	3126	Os01g0742250	Os01t0742250-00	-516	--	Hypothetical protein	-	-	-	-	-	-	-
peak_3957	1	31015299	31016008	710	31015490	78.5	3.5084	31009626	31013954	4329	Os01g0742500	Os01t0742500-01	-1536	HXK6	Similar to Hexokinase	Metabolism;Metabolism;Metabolism;Metabolism;Metabolism;Metabolism;Metabolism;Metabolism;Metabolism	Global and overview maps;Global and overview maps;Global and overview maps;Carbohydrate metabolism;Carbohydrate metabolism;Carbohydrate metabolism;Carbohydrate metabolism;Carbohydrate metabolism;Biosynthesis of other secondary metabolites	ko01100//Metabolic pathways;ko01110//Biosynthesis of secondary metabolites;ko01200//Carbon metabolism;ko00500//Starch and sucrose metabolism;ko00520//Amino sugar and nucleotide sugar metabolism;ko00010//Glycolysis / Gluconeogenesis;ko00051//Fructose and mannose metabolism;ko00052//Galactose metabolism;ko00524//Neomycin, kanamycin and gentamicin biosynthesis	K00844;K00844;K00844;K00844;K00844;K00844;K00844;K00844;K00844	GO:0005739//mitochondrion;GO:0005829//cytosol;GO:0009507//chloroplast;GO:0009527//plastid outer membrane;GO:0009536//plastid;GO:0009707//chloroplast outer membrane;GO:0016020//membrane;GO:0016021//integral component of membrane	GO:0000166//nucleotide binding;GO:0004340//glucokinase activity;GO:0004396//hexokinase activity;GO:0005524//ATP binding;GO:0005536//glucose binding;GO:0008865//fructokinase activity;GO:0016301//kinase activity;GO:0016740//transferase activity;GO:0016773//phosphotransferase activity, alcohol group as acceptor;GO:0019158//mannokinase activity	GO:0001678//cellular glucose homeostasis;GO:0005975//carbohydrate metabolic process;GO:0006096//glycolytic process;GO:0009749//response to glucose;GO:0016310//phosphorylation;GO:0019318//hexose metabolic process;GO:0046835//carbohydrate phosphorylation;GO:0051156//glucose 6-phosphate metabolic process
peak_3960	1	31050385	31050709	325	31050580	53.5	2.33716	31048451	31049376	926	Os01g0743150	Os01t0743150-00	-1204	--	Hypothetical protein	-	-	-	-	-	-	-
peak_3967	1	31080493	31081377	885	31080728	65.5	2.40338	31079332	31079810	479	Os01g0743666	Os01t0743666-00	-918	-	-	-	-	-	-	-	-	-
peak_3973	1	31107682	31108178	497	31107989	59	2.0926	31107715	31107785	71	Os01g0744101	Os01t0744101-00	-204	-	-	-	-	-	-	-	-	-
peak_3976	1	31121071	31121692	622	31121363	48	1.84796	31121384	31132742	11359	Os01g0744550	Os01t0744550-00	-21	--	Hypothetical protein	-	-	-	-	-	-	-
peak_3979	1	31134105	31134680	576	31134328	58	2.29566	31120708	31132724	12017	Os01g0744400	Os01t0744400-01	-1604	Os01g0744400	Similar to Isoform 2 of Golgin candidate 1	-	-	-	-	GO:0000139//Golgi membrane;GO:0005794//Golgi apparatus;GO:0016020//membrane;GO:0016021//integral component of membrane;GO:0031985//Golgi cisterna	-	GO:0000301//retrograde transport, vesicle recycling within Golgi;GO:0007030//Golgi organization
peak_3981	1	31201727	31202146	420	31201864	38.5	1.8419	31203445	31211235	7791	Os01g0746200	Os01t0746200-01	-1581	NUP85	Nucleoporin, Common symbiosis signaling (SYM) pathwa	Genetic Information Processing	Translation	ko03013//Nucleocytoplasmic transport	K14304	GO:0005634//nucleus;GO:0005635//nuclear envelope;GO:0005643//nuclear pore;GO:0016020//membrane;GO:0031080//nuclear pore outer ring;GO:0031965//nuclear membrane	GO:0017056//structural constituent of nuclear pore	GO:0006406//mRNA export from nucleus;GO:0006606//protein import into nucleus;GO:0006913//nucleocytoplasmic transport;GO:0009737//response to abscisic acid;GO:0015031//protein transport;GO:0045893//positive regulation of transcription, DNA-templated;GO:0051028//mRNA transport
peak_3990	1	31313653	31314538	886	31313750	55.5	1.8834	31308254	31312885	4632	Os01g0748000	Os01t0748000-00	-865	DRP5A	Similar to Dynamin family protein	-	-	-	-	GO:0005737//cytoplasm;GO:0009504//cell plate;GO:0016020//membrane	GO:0000166//nucleotide binding;GO:0003924//GTPase activity;GO:0005525//GTP binding;GO:0008017//microtubule binding	GO:0000911//cytokinesis by cell plate formation
peak_3992	1	31320018	31320544	527	31320241	61	2.37288	31318040	31319158	1119	Os01g0748150	Os01t0748150-01	-1083	ENODL1	Cupredoxin domain containing protein	-	-	-	-	GO:0005773//vacuole;GO:0016020//membrane;GO:0031225//anchored component of membrane;GO:0032578//aleurone grain membrane;GO:0046658//anchored component of plasma membrane	GO:0009055//electron carrier activity	GO:0022900//electron transport chain
peak_3995	1	31338318	31339112	795	31338627	61.5	2.93815	31333330	31337096	3767	Os01g0748600	Os01t0748600-01	-1531	ILK1	Similar to Protein kinase family protein	-	-	-	-	-	GO:0004672//protein kinase activity;GO:0004674//protein serine/threonine kinase activity;GO:0005515//protein binding;GO:0005524//ATP binding;GO:0016301//kinase activity	GO:0006468//protein phosphorylation;GO:0016310//phosphorylation
peak_3997	1	31341502	31342381	880	31341940	46	2.13178	31343694	31345522	1829	Os01g0748800	Os01t0748800-00	-1754	RFT1	Similar to ZCN12	-	-	-	-	-	-	-
peak_4001	1	31354338	31354796	459	31354552	63.5	2.40592	31356182	31358948	2767	Os01g0748950	Os01t0748950-01	-1630	NPF4.6	Similar to predicted protein	-	-	-	-	GO:0016020//membrane;GO:0016021//integral component of membrane	GO:0015333//peptide:proton symporter activity;GO:0022857//transmembrane transporter activity;GO:0035673//oligopeptide transmembrane transporter activity;GO:1904680//peptide transmembrane transporter activity	GO:0035672//oligopeptide transmembrane transport;GO:0042886//amide transport;GO:0055085//transmembrane transport;GO:1902600//hydrogen ion transmembrane transport
peak_4004	1	31364670	31365879	1210	31365255	66	2.99245	31367052	31369399	2348	Os01g0749200	Os01t0749200-01	-1797	RPL13	Chloroplast ribosome L13 protein, Chloroplast development under low temperature condition	Genetic Information Processing	Translation	ko03010//Ribosome	K02871	GO:0005840//ribosome;GO:0022625//cytosolic large ribosomal subunit	GO:0003729//mRNA binding;GO:0003735//structural constituent of ribosome	GO:0006412//translation;GO:0017148//negative regulation of translation
peak_4015	1	31398999	31399652	654	31399106	39.5	1.98074	31400502	31400565	64	Os01g0749950	Os01t0749950-00	-1396	-	-	-	-	-	-	-	-	-
peak_4018	1	31406905	31407277	373	31407218	54	1.74168	31404004	31406894	2891	Os01g0750050	Os01t0750050-00	-324	-	-	-	-	-	-	-	-	-
peak_4019	1	31411660	31412144	485	31411898	50	1.83419	31409132	31410736	1605	Os01g0750100	Os01t0750100-01	-1162	WRKY69	Similar to WRKY transcription factor-like (WRKY transcription factor 13) (WRKY13)	-	-	-	-	GO:0005634//nucleus	GO:0003677//DNA binding;GO:0003700//transcription factor activity, sequence-specific DNA binding;GO:0043565//sequence-specific DNA binding;GO:0044212//transcription regulatory region DNA binding	GO:0006355//regulation of transcription, DNA-templated
peak_4020	1	31425980	31426938	959	31426774	52	2.06562	31426831	31428600	1770	Os01g0750300	Os01t0750300-03	-57	CESA4	Similar to Cellulose synthase (Fragment)	-	-	-	-	GO:0005618//cell wall;GO:0005794//Golgi apparatus;GO:0005802//trans-Golgi network;GO:0005886//plasma membrane;GO:0016020//membrane;GO:0016021//integral component of membrane	GO:0016740//transferase activity;GO:0016757//transferase activity, transferring glycosyl groups;GO:0016759//cellulose synthase activity;GO:0016760//cellulose synthase (UDP-forming) activity;GO:0046872//metal ion binding	GO:0006970//response to osmotic stress;GO:0009414//response to water deprivation;GO:0009833//plant-type primary cell wall biogenesis;GO:0009834//plant-type secondary cell wall biogenesis;GO:0030244//cellulose biosynthetic process;GO:0042742//defense response to bacterium;GO:0050832//defense response to fungus;GO:0071555//cell wall organization
peak_4026	1	31491602	31492308	707	31492145	68.5	2.31946	31492428	31492979	552	Os01g0750900	Os01t0750900-01	-283	--	Conserved hypothetical protein	-	-	-	-	GO:0016020//membrane;GO:0016021//integral component of membrane	-	-
peak_4031	1	31527105	31527450	346	31527312	51	2.39675	31524164	31527114	2951	Os01g0751600	Os01t0751600-01	-198	--	Class III lipase, Regulation of tillering, plant height, and spikelet fertilit	-	-	-	-	-	GO:0016787//hydrolase activity	-
peak_4034	1	31558838	31559480	643	31559323	64	2.54094	31559357	31560601	1245	Os01g0752350	Os01t0752350-00	-34	--	Hypothetical conserved gene	-	-	-	-	-	-	-
peak_4041	1	31586785	31587979	1195	31587355	57	2.63206	31585518	31585744	227	Os01g0752800	Os01t0752800-02	-1611	PDAP1	Similar to HASP protein-like protein (Fragment)	-	-	-	-	-	-	-
peak_4046	1	31604403	31604700	298	31604524	55.5	1.981	31605596	31607374	1779	Os01g0753175	Os01t0753175-00	-1072	-	-	-	-	-	-	-	-	-
peak_4047	1	31609717	31610036	320	31609853	41	2.15543	31608109	31609696	1588	Os01g0753200	Os01t0753200-01	-157	SKIP8	Similar to DNA binding protein	-	-	-	-	-	GO:0005515//protein binding	-
peak_4053	1	31639406	31639785	380	31639526	49.5	1.98151	31638713	31638950	238	Os01g0754100	Os01t0754100-02	-576	At4g28440	Nucleic acid-binding, OB-fold domain containing protein	Genetic Information Processing;Genetic Information Processing;Genetic Information Processing;Genetic Information Processing	Replication and repair;Replication and repair;Replication and repair;Replication and repair	ko03420//Nucleotide excision repair;ko03440//Homologous recombination;ko03030//DNA replication;ko03430//Mismatch repair	K07466;K07466;K07466;K07466	-	GO:0003677//DNA binding	-
peak_4055	1	31644596	31645683	1088	31644840	65.5	2.71346	31641469	31643969	2501	Os01g0754200	Os01t0754200-04	-871	CALS12	Glycosyl transferase, family 48 protein	-	-	-	-	GO:0000148//1,3-beta-D-glucan synthase complex;GO:0016020//membrane;GO:0016021//integral component of membrane	GO:0003843//1,3-beta-D-glucan synthase activity	GO:0006075//(1->3)-beta-D-glucan biosynthetic process
peak_4056	1	31648284	31648631	348	31648427	64.5	2.53387	31641504	31648357	6854	Os01g0754200	Os01t0754200-01	-70	CALS12	Glycosyl transferase, family 48 protein	-	-	-	-	GO:0000148//1,3-beta-D-glucan synthase complex;GO:0016020//membrane;GO:0016021//integral component of membrane	GO:0003843//1,3-beta-D-glucan synthase activity	GO:0006075//(1->3)-beta-D-glucan biosynthetic process
peak_4057	1	31649181	31650066	886	31649366	61.5	2.46123	31641504	31648357	6854	Os01g0754200	Os01t0754200-01	-1009	CALS12	Glycosyl transferase, family 48 protein	-	-	-	-	GO:0000148//1,3-beta-D-glucan synthase complex;GO:0016020//membrane;GO:0016021//integral component of membrane	GO:0003843//1,3-beta-D-glucan synthase activity	GO:0006075//(1->3)-beta-D-glucan biosynthetic process
peak_4058	1	31653824	31654336	513	31653905	57	2.45411	31651616	31652944	1329	Os01g0754500	Os01t0754500-02	-961	--	Protein of unknown function DUF1421 family protein	-	-	-	-	-	-	-
peak_4067	1	31691015	31691371	357	31691080	39	1.62948	31681353	31689878	8526	Os01g0755100	Os01t0755100-01	-1202	At4g18490	Conserved hypothetical protein	-	-	-	-	-	-	-
peak_4072	1	31701754	31702259	506	31701925	49.5	2.15569	31700007	31701316	1310	Os01g0755550	Os01t0755550-00	-609	--	Hypothetical gene	-	-	-	-	-	-	-
peak_4073	1	31706493	31707485	993	31706774	60.5	2.63827	31705732	31706365	634	Os01g0755600	Os01t0755600-01	-409	--	Similar to GRAS family transcription factor containing protein, expressed	-	-	-	-	-	-	-
peak_4077	1	31760424	31760814	391	31760632	64	1.82347	31761223	31763887	2665	Os01g0756700	Os01t0756700-01	-591	Os01g0756700	Shaker potassium channel, Salinity stress tolerance, Ion homeostasi	-	-	-	-	GO:0016020//membrane;GO:0016021//integral component of membrane	GO:0005216//ion channel activity;GO:0005244//voltage-gated ion channel activity;GO:0005249//voltage-gated potassium channel activity;GO:0005267//potassium channel activity	GO:0006811//ion transport;GO:0006813//potassium ion transport;GO:0034765//regulation of ion transmembrane transport;GO:0055085//transmembrane transport;GO:0071805//potassium ion transmembrane transport
peak_4079	1	31765317	31765803	487	31765495	67.5	2.57641	31766460	31767099	640	Os01g0756900	Os01t0756900-01	-965	--	Hypothetical protein	-	-	-	-	GO:0016020//membrane;GO:0016021//integral component of membrane	-	-
peak_4080	1	31796699	31797592	894	31797393	59	2.27759	31795255	31796095	841	Os01g0757301	Os01t0757301-00	-1298	-	-	-	-	-	-	-	-	-
peak_4085	1	31812477	31812817	341	31812676	58	2.54427	31811409	31812602	1194	Os01g0757500	Os01t0757500-02	-74	Cacybp	CS domain domain containing protein	-	-	-	-	GO:0005886//plasma membrane	GO:0015631//tubulin binding;GO:0031625//ubiquitin protein ligase binding;GO:0044548//S100 protein binding	-
peak_4091	1	31840962	31841270	309	31841147	49	2.06325	31840530	31841085	556	Os01g0758000	Os01t0758000-00	-62	HIPP28	Similar to copper-binding family protein	-	-	-	-	-	GO:0046872//metal ion binding	GO:0030001//metal ion transport
peak_4093	1	31866424	31866826	403	31866708	52.5	2.21767	31859334	31865031	5698	Os01g0758300	Os01t0758300-01	-1677	PPC16	Similar to Phosphoenolpyruvate carboxylase, housekeeping isozyme (EC 4.1.1.31) (PEPCase)	Metabolism;Metabolism;Metabolism;Metabolism	Global and overview maps;Global and overview maps;Carbohydrate metabolism;Energy metabolism	ko01100//Metabolic pathways;ko01200//Carbon metabolism;ko00620//Pyruvate metabolism;ko00710//Carbon fixation in photosynthetic organisms	K01595;K01595;K01595;K01595	GO:0005829//cytosol;GO:0009507//chloroplast;GO:0048046//apoplast	GO:0003824//catalytic activity;GO:0008964//phosphoenolpyruvate carboxylase activity	GO:0006099//tricarboxylic acid cycle;GO:0015977//carbon fixation;GO:0048366//leaf development
peak_4099	1	31891403	31892493	1091	31891755	65.5	2.36648	31889711	31891221	1511	Os01g0758500	Os01t0758500-01	-534	--	Similar to predicted protein	-	-	-	-	-	-	-
peak_4104	1	31946618	31947196	579	31946895	49	2.03495	31947015	31948357	1343	Os01g0759550	Os01t0759550-00	-120	--	Hypothetical protein	-	-	-	-	-	-	-
peak_4105	1	31949663	31950025	363	31949895	65.5	2.567	31943529	31948580	5052	Os01g0759400	Os01t0759400-02	-1315	CIPK12	OsPK7	-	-	-	-	-	GO:0000166//nucleotide binding;GO:0004672//protein kinase activity;GO:0004674//protein serine/threonine kinase activity;GO:0005524//ATP binding;GO:0016301//kinase activity;GO:0016740//transferase activity	GO:0006468//protein phosphorylation;GO:0007165//signal transduction;GO:0016310//phosphorylation
peak_4106	1	31966994	31967645	652	31967449	56	2.35615	31969296	31973706	4411	Os01g0759700	Os01t0759700-01	-1847	SAP30BP	Similar to transcription regulator	-	-	-	-	GO:0005634//nucleus	-	GO:0006355//regulation of transcription, DNA-templated
peak_4108	1	31981250	31981726	477	31981537	54.5	1.77534	31981933	31982776	844	Os01g0760000	Os01t0760000-01	-396	--	Similar to Dynein light chain	-	-	-	-	GO:0005737//cytoplasm;GO:0005856//cytoskeleton;GO:0005868//cytoplasmic dynein complex;GO:0005874//microtubule;GO:0030286//dynein complex	GO:0003774//motor activity;GO:0008574//ATP-dependent microtubule motor activity, plus-end-directed;GO:0045505//dynein intermediate chain binding;GO:0051959//dynein light intermediate chain binding	GO:0007017//microtubule-based process;GO:2000582//positive regulation of ATP-dependent microtubule motor activity, plus-end-directed
peak_4113	1	31996494	31996807	314	31996673	49	2.06153	31992093	31996447	4355	Os01g0760400	Os01t0760400-01	-226	--	Toll-Interleukin receptor domain containing protein	-	-	-	-	GO:0005886//plasma membrane	GO:0005515//protein binding;GO:0043531//ADP binding	GO:0000725//recombinational repair;GO:0007165//signal transduction
peak_4120	1	32036881	32037312	432	32037155	56.5	2.19375	32038410	32040078	1669	Os01g0761600	Os01t0761600-00	-1255	--	Hypothetical protein	-	-	-	-	-	-	-
peak_4124	1	32075268	32075721	454	32075538	45	2.59144	32076744	32078652	1909	Os01g0762500	Os01t0762500-00	-1206	GLUA1	Glutelin subunit mRNA	-	-	-	-	-	GO:0045735//nutrient reservoir activity	-
peak_4125	1	32079617	32081534	1918	32080981	53	2.20967666666667	32081996	32082337	342	Os01g0762601	Os01t0762601-00	-1015	--	Hypothetical protein	-	-	-	-	-	-	-
peak_4133	1	32152245	32152580	336	32152392	49	2.00292	32148159	32152034	3876	Os01g0764000	Os01t0764000-01	-358	GSTF2	Similar to Glutathione S-transferase I (EC 2.5.1.18) (GST-I) (GST-29) (GST class- phi)	Metabolism;Metabolism	Global and overview maps;Metabolism of other amino acids	ko01100//Metabolic pathways;ko00480//Glutathione metabolism	K00799;K00799	GO:0005737//cytoplasm	GO:0004364//glutathione transferase activity;GO:0005515//protein binding;GO:0016740//transferase activity;GO:0043295//glutathione binding	GO:0006749//glutathione metabolic process
peak_4140	1	32193769	32194906	1138	32194240	62	2.56028	32190478	32192585	2108	Os01g0764750	Os01t0764750-00	-1655	-	-	-	-	-	-	-	-	-
peak_4143	1	32219389	32219829	441	32219629	56.5	2.23402	32221378	32225121	3744	Os01g0764800	Os01t0764800-01	-1749	GH3.2	Indole-3-acetic acid (IAA)-amido synthetase, Disease resistance, Abiotic stress toleranc	Environmental Information Processing	Signal transduction	ko04075//Plant hormone signal transduction	K14487	GO:0005737//cytoplasm	GO:0016874//ligase activity;GO:0016881//acid-amino acid ligase activity	GO:0009416//response to light stimulus;GO:0009733//response to auxin
peak_4144	1	32224941	32225766	826	32225365	63.5	2.71728	32223295	32224590	1296	Os01g0764850	Os01t0764850-00	-775	--	Hypothetical protein	-	-	-	-	-	-	-
peak_4146	1	32236282	32238016	1735	32236590	58	2.7705	32233141	32235386	2246	Os01g0765000	Os01t0765000-02	-1204	DCTD	Putative dCMP deaminase, Chloroplast developmen	Metabolism;Metabolism	Global and overview maps;Nucleotide metabolism	ko01100//Metabolic pathways;ko00240//Pyrimidine metabolism	K01493;K01493	-	GO:0003824//catalytic activity;GO:0008270//zinc ion binding;GO:0016787//hydrolase activity	-
peak_4152	1	32279117	32279528	412	32279305	41.5	2.38457	32276649	32278225	1577	Os01g0766200	Os01t0766200-02	-1080	rnf-5	Similar to RING finger protein 5	Genetic Information Processing	Folding, sorting and degradation	ko04141//Protein processing in endoplasmic reticulum	K10666	GO:0016020//membrane;GO:0016021//integral component of membrane;GO:0036513//Derlin-1 retrotranslocation complex	GO:0044390//ubiquitin-like protein conjugating enzyme binding;GO:0046872//metal ion binding;GO:0061630//ubiquitin protein ligase activity	GO:0006511//ubiquitin-dependent protein catabolic process;GO:0016567//protein ubiquitination;GO:0071712//ER-associated misfolded protein catabolic process
peak_4159	1	32329165	32330335	1171	32329890	59.5	2.1103	32327830	32328818	989	Os01g0767000	Os01t0767000-01	-1072	--	Similar to Nuclear matrix constituent-like protein (Fragment)	-	-	-	-	-	-	-
peak_4161	1	32355279	32356565	1287	32355990	65	2.80733	32356359	32360559	4201	Os01g0767700	Os01t0767700-03	-369	HVT1	Similar to DEIH-box RNA/DNA helicase	Genetic Information Processing	Folding, sorting and degradation	ko03018//RNA degradation	K14442	GO:0005634//nucleus	GO:0000166//nucleotide binding;GO:0003676//nucleic acid binding;GO:0003723//RNA binding;GO:0004386//helicase activity;GO:0005515//protein binding;GO:0005524//ATP binding;GO:0016787//hydrolase activity;GO:0034459//ATP-dependent 3'-5' RNA helicase activity	-
peak_4164	1	32380970	32381918	949	32381138	57	2.4786	32379784	32380582	799	Os01g0768100	Os01t0768100-01	-556	--	Conserved hypothetical protein	-	-	-	-	GO:0000145//exocyst	-	GO:0006887//exocytosis
peak_4168	1	32422850	32423359	510	32423157	48	2.11635	32424442	32427507	3066	Os01g0768700	Os01t0768700-01	-1285	--	Conserved hypothetical protein	-	-	-	-	-	-	-
peak_4170	1	32432196	32432501	306	32432395	57	2.70156	32433121	32439546	6426	Os01g0769000	Os01t0769000-01	-726	PAT1H1	Topoisomerase II-associated protein PAT1 domain containing protein	Genetic Information Processing	Folding, sorting and degradation	ko03018//RNA degradation	K12617	GO:0000932//cytoplasmic mRNA processing body	GO:0003723//RNA binding	GO:0000290//deadenylation-dependent decapping of nuclear-transcribed mRNA;GO:0033962//cytoplasmic mRNA processing body assembly
peak_4172	1	32434837	32436135	1299	32435788	73.5	2.72281	32436952	32439421	2470	Os01g0769000	Os01t0769000-02	-1164	PAT1H1	Topoisomerase II-associated protein PAT1 domain containing protein	Genetic Information Processing	Folding, sorting and degradation	ko03018//RNA degradation	K12617	GO:0000932//cytoplasmic mRNA processing body	GO:0003723//RNA binding	GO:0000290//deadenylation-dependent decapping of nuclear-transcribed mRNA;GO:0033962//cytoplasmic mRNA processing body assembly
peak_4195	1	32580867	32581363	497	32581216	49	1.79259	32581323	32584446	3124	Os01g0771950	Os01t0771950-00	-107	-	-	-	-	-	-	-	-	-
peak_4200	1	32598412	32599049	638	32598777	65.5	2.17449	32594937	32597265	2329	Os01g0772150	Os01t0772150-00	-1512	SUVR3	Similar to histone-lysine N-methyltransferase SUVR3	Metabolism;Metabolism	Global and overview maps;Amino acid metabolism	ko01100//Metabolic pathways;ko00310//Lysine degradation	K11433;K11433	GO:0005634//nucleus;GO:0005694//chromosome	GO:0005515//protein binding;GO:0008270//zinc ion binding;GO:0018024//histone-lysine N-methyltransferase activity	GO:0034968//histone lysine methylation
peak_4202	1	32606390	32607066	677	32606477	48	2.27415	32608386	32611306	2921	Os01g0772400	Os01t0772400-00	-1909	coq10b-a	Streptomyces cyclase/dehydrase family protein	-	-	-	-	-	-	-
peak_4205	1	32618506	32619029	524	32618704	77	3.05976	32620069	32622721	2653	Os01g0772600	Os01t0772600-03	-1365	HD16	Similar to Casein kinase-like protein	-	-	-	-	GO:0005634//nucleus;GO:0005737//cytoplasm	GO:0004672//protein kinase activity;GO:0004674//protein serine/threonine kinase activity;GO:0005524//ATP binding;GO:0016301//kinase activity	GO:0006468//protein phosphorylation;GO:0006897//endocytosis;GO:0016310//phosphorylation;GO:0018105//peptidyl-serine phosphorylation;GO:0018107//peptidyl-threonine phosphorylation
peak_4206	1	32619862	32622125	2264	32621215	51.5	1.99819	32618217	32621125	2909	Os01g0772650	Os01t0772650-00	-90	-	-	-	-	-	-	-	-	-
peak_4207	1	32625214	32626204	991	32625920	68	2.74811	32625958	32646696	20739	Os01g0772700	Os01t0772700-00	-38	mon2	Armadillo-type fold domain containing protein	-	-	-	-	-	-	-
peak_4234	1	32773209	32773600	392	32773468	57	2.20391	32775146	32782712	7567	Os01g0775350	Os01t0775350-00	-1678	--	Hypothetical protein	-	-	-	-	-	-	-
peak_4241	1	32816004	32816504	501	32816190	58	2.45993	32812249	32814794	2546	Os01g0775500	Os01t0775500-01	-1396	JAL3	Mannose-binding lectin domain containing protein	-	-	-	-	-	GO:0030246//carbohydrate binding	-
peak_4247	1	32849801	32850344	544	32850135	52	2.46236	32848291	32850121	1831	Os01g0776600	Os01t0776600-03	-14	PAP2	Similar to Purple acid phosphatase (EC 3.1.3.2)	-	-	-	-	GO:0005618//cell wall;GO:0005829//cytosol;GO:0009505//plant-type cell wall;GO:0009506//plasmodesma	GO:0003993//acid phosphatase activity;GO:0016787//hydrolase activity;GO:0046872//metal ion binding	GO:0016036//cellular response to phosphate starvation;GO:0016311//dephosphorylation
peak_4248	1	32851280	32851636	357	32851390	49.5	2.26299	32848303	32850801	2499	Os01g0776600	Os01t0776600-02	-589	PAP2	Similar to Purple acid phosphatase (EC 3.1.3.2)	-	-	-	-	GO:0005618//cell wall;GO:0005829//cytosol;GO:0009505//plant-type cell wall;GO:0009506//plasmodesma	GO:0003993//acid phosphatase activity;GO:0016787//hydrolase activity;GO:0046872//metal ion binding	GO:0016036//cellular response to phosphate starvation;GO:0016311//dephosphorylation
peak_4250	1	32858722	32859359	638	32859066	49.5	2.27057	32855435	32858097	2663	Os01g0776700	Os01t0776700-01	-969	--	Similar to predicted protein	-	-	-	-	GO:0009941//chloroplast envelope	-	-
peak_4254	1	32875930	32876337	408	32876138	56	2.28324	32877682	32878193	512	Os01g0777101	Os01t0777101-00	-1544	--	Hypothetical gene	-	-	-	-	GO:0016020//membrane;GO:0016021//integral component of membrane	-	-
peak_4255	1	32877288	32878033	746	32877442	55.5	2.2252	32877682	32878193	512	Os01g0777101	Os01t0777101-00	-240	--	Hypothetical gene	-	-	-	-	GO:0016020//membrane;GO:0016021//integral component of membrane	-	-
peak_4256	1	32886415	32886750	336	32886588	50.5	2.08931	32886869	32892451	5583	Os01g0777200	Os01t0777200-01	-281	At1g65240	Peptidase aspartic, catalytic domain containing protein	-	-	-	-	GO:0016020//membrane;GO:0016021//integral component of membrane	GO:0004190//aspartic-type endopeptidase activity;GO:0008233//peptidase activity;GO:0016787//hydrolase activity	GO:0006508//proteolysis;GO:0030163//protein catabolic process
peak_4272	1	32938852	32939709	858	32939545	54.5	1.77879	32940137	32942493	2357	Os01g0778100	Os01t0778100-01	-592	--	Hypothetical conserved gene	-	-	-	-	-	-	-
peak_4273	1	32955767	32956299	533	32956051	72	2.67699	32956995	32963290	6296	Os01g0778700	Os01t0778700-01	-944	KMS1	Similar to Transmembrane protein 49	-	-	-	-	GO:0005783//endoplasmic reticulum;GO:0016020//membrane;GO:0016021//integral component of membrane	-	-
peak_4288	1	33063471	33064722	1252	33064338	77.5	2.67028	33065108	33066774	1667	Os01g0780701	Os01t0780701-00	-770	--	Hypothetical gene	-	-	-	-	-	-	-
peak_4290	1	33078865	33079382	518	33079036	61.5	2.18355	33073583	33078968	5386	Os01g0780800	Os01t0780800-01	-68	ULT1	SAND domain containing protein	-	-	-	-	GO:0005634//nucleus;GO:0005829//cytosol	GO:0003677//DNA binding	-
peak_4291	1	33081046	33081657	612	33081125	50	2.15604	33082114	33083394	1281	Os01g0780900	Os01t0780900-01	-989	--	Hypothetical conserved gene	-	-	-	-	-	-	-
peak_4295	1	33095883	33096695	813	33096284	53	2.40781	33098082	33103904	5823	Os01g0781200	Os01t0781200-01	-1798	At3g14460	Similar to Rust resistance protein	-	-	-	-	-	GO:0043531//ADP binding	-
peak_4300	1	33153424	33153959	536	33153815	53.5	2.31555	33153155	33153222	68	Os01g0782400	Os01t0782400-00	-593	-	-	-	-	-	-	-	-	-
peak_4301	1	33166415	33166833	419	33166526	70	2.33107	33168428	33169121	694	Os01g0782850	Os01t0782850-00	-1902	--	Hypothetical gene	-	-	-	-	-	-	-
peak_4308	1	33198458	33200059	1602	33199172	68.5	2.06399	33196867	33197909	1043	Os01g0783400	Os01t0783400-01	-1263	DCLRE1B	Similar to DNA cross-link repair protein-related	-	-	-	-	GO:0000784//nuclear chromosome, telomeric region	GO:0003684//damaged DNA binding;GO:0035312//5'-3' exodeoxyribonuclease activity	GO:0006303//double-strand break repair via nonhomologous end joining;GO:0031848//protection from non-homologous end joining at telomere;GO:0036297//interstrand cross-link repair
peak_4312	1	33217420	33218014	595	33217735	61.5	2.43946	33215018	33216040	1023	Os01g0783851	Os01t0783851-00	-1695	--	Hypothetical protein	-	-	-	-	-	-	-
peak_4315	1	33247372	33248125	754	33247649	56	2.32734	33249052	33256570	7519	Os01g0784725	Os01t0784725-00	-1403	--	Hypothetical protein	-	-	-	-	-	-	-
peak_4316	1	33265532	33265964	433	33265785	55	2.20122	33264144	33264767	624	Os01g0784750	Os01t0784750-00	-1018	-	-	-	-	-	-	-	-	-
peak_4318	1	33276013	33276562	550	33276322	50.5	1.85712	33272134	33274419	2286	Os01g0784900	Os01t0784900-00	-1903	--	Conserved hypothetical protein	-	-	-	-	GO:0005634//nucleus	GO:0001228//transcriptional activator activity, RNA polymerase II transcription regulatory region sequence-specific binding	-
peak_4323	1	33301781	33302246	466	33301879	50	1.80044	33302721	33303613	893	Os01g0785300	Os01t0785300-02	-842	--	Hypothetical protein	-	-	-	-	GO:0016020//membrane;GO:0016021//integral component of membrane	-	-
peak_4340	1	33449005	33449346	342	33449188	76.5	2.58957	33448517	33449043	527	Os01g0788001	Os01t0788001-00	-145	--	Hypothetical gene	-	-	-	-	-	-	-
peak_4341	1	33465344	33465824	481	33465671	67	2.51125	33460402	33463754	3353	Os01g0788500	Os01t0788500-01	-1917	RPS2	Disease resistance protein domain containing protein	Organismal Systems	Environmental adaptation	ko04626//Plant-pathogen interaction	K13459	-	GO:0005515//protein binding;GO:0043531//ADP binding	-
peak_4343	1	33473988	33474384	397	33474158	62.5	2.9624	33474895	33478422	3528	Os01g0788800	Os01t0788800-01	-737	TF1	Similar to Isoform 2 of Homeobox-leucine zipper protein TF1	-	-	-	-	-	GO:0003677//DNA binding;GO:0008289//lipid binding;GO:0043565//sequence-specific DNA binding	GO:0006355//regulation of transcription, DNA-templated
peak_4345	1	33482005	33482522	518	33482255	69	2.6914	33478985	33481343	2359	Os01g0788900	Os01t0788900-01	-912	At1g69290	Pentatricopeptide repeat domain containing protein	-	-	-	-	-	GO:0005515//protein binding	-
peak_4346	1	33484441	33485888	1448	33485024	62.5	2.41965	33482291	33484203	1913	Os01g0788950	Os01t0788950-01	-821	pno1	Similar to partner of Nob1	-	-	-	-	GO:0005730//nucleolus	GO:0003676//nucleic acid binding;GO:0003723//RNA binding	-
peak_4347	1	33489047	33490088	1042	33489716	49.5	1.81042	33484803	33487848	3046	Os01g0789000	Os01t0789000-00	-1868	At3g03360	Hypothetical conserved gene	-	-	-	-	-	GO:0005515//protein binding	-
peak_4348	1	33530762	33531941	1180	33531148	64.5	2.37308	33532078	33532191	114	ENSRNA049471723	ENSRNA049471723-T1	-930	-	-	-	-	-	-	-	-	-
peak_4352	1	33611753	33612504	752	33612170	60	1.93598	33613903	33614397	495	Os01g0793550	Os01t0793550-00	-1733	--	Hypothetical gene	-	-	-	-	-	-	-
peak_4354	1	33631686	33632201	516	33631813	52.5	1.74124	33629559	33630287	729	Os01g0794100	Os01t0794100-01	-1526	--	Conserved hypothetical protein	-	-	-	-	-	-	-
peak_4357	1	33652258	33652809	552	33652460	60	2.28472	33653500	33655173	1674	Os01g0794600	Os01t0794600-01	-1040	--	Hypothetical conserved gene	-	-	-	-	GO:0016020//membrane;GO:0016021//integral component of membrane	-	-
peak_4358	1	33674891	33675755	865	33675057	74.5	2.98599	33675136	33679717	4582	Os01g0795100	Os01t0795100-00	-79	SBT3.8	Similar to Subtilase	-	-	-	-	GO:0005615//extracellular space	GO:0004252//serine-type endopeptidase activity;GO:0008233//peptidase activity;GO:0008236//serine-type peptidase activity;GO:0016787//hydrolase activity	GO:0006508//proteolysis
peak_4360	1	33689861	33690249	389	33690005	47.5	2.07267	33691811	33696348	4538	Os01g0795400	Os01t0795400-01	-1806	SBT3.5	Similar to Subtilase	-	-	-	-	GO:0005615//extracellular space	GO:0004252//serine-type endopeptidase activity	GO:0006508//proteolysis
peak_4361	1	33691421	33692167	747	33691759	50.5	1.9627	33691811	33696348	4538	Os01g0795400	Os01t0795400-01	-52	SBT3.5	Similar to Subtilase	-	-	-	-	GO:0005615//extracellular space	GO:0004252//serine-type endopeptidase activity	GO:0006508//proteolysis
peak_4366	1	33729670	33729940	271	33729790	61	2.25372	33730378	33733010	2633	Os01g0796400	Os01t0796400-01	-588	hbdA	NAD(P)-binding domain containing protein	Metabolism;Metabolism;Metabolism;Metabolism	Global and overview maps;Global and overview maps;Amino acid metabolism;Carbohydrate metabolism	ko01100//Metabolic pathways;ko01200//Carbon metabolism;ko00360//Phenylalanine metabolism;ko00650//Butanoate metabolism	K00074;K00074;K00074;K00074	GO:0005777//peroxisome	GO:0003857//3-hydroxyacyl-CoA dehydrogenase activity;GO:0016491//oxidoreductase activity;GO:0070403//NAD+ binding	GO:0006631//fatty acid metabolic process;GO:0055114//oxidation-reduction process
peak_4369	1	33746498	33747021	524	33746638	56.5	2.25655	33740652	33745858	5207	Os01g0796700	Os01t0796700-01	-780	RING1A	Zinc finger, RING/FYVE/PHD-type domain containing protein	-	-	-	-	-	-	-
peak_4374	1	33794605	33795393	789	33794954	49	1.90182	33793237	33793857	621	Os01g0798200	Os01t0798200-01	-1097	--	Conserved hypothetical protein	-	-	-	-	-	-	-
peak_4382	1	33838823	33839162	340	33838996	65.5	2.46319	33840364	33840967	604	Os01g0799500	Os01t0799500-02	-1368	tag	Methyladenine glycosylase domain containing protein	Genetic Information Processing	Replication and repair	ko03410//Base excision repair	K01246	-	GO:0003824//catalytic activity;GO:0008725//DNA-3-methyladenine glycosylase activity	GO:0006281//DNA repair;GO:0006284//base-excision repair
peak_4383	1	33840206	33840510	305	33840331	63.5	2.26776	33840364	33840967	604	Os01g0799500	Os01t0799500-02	-33	tag	Methyladenine glycosylase domain containing protein	Genetic Information Processing	Replication and repair	ko03410//Base excision repair	K01246	-	GO:0003824//catalytic activity;GO:0008725//DNA-3-methyladenine glycosylase activity	GO:0006281//DNA repair;GO:0006284//base-excision repair
peak_4391	1	33930181	33932465	2285	33930936	57	2.43632333333333	33927417	33929516	2100	Os01g0801150	Os01t0801150-00	-1420	-	-	-	-	-	-	-	-	-
peak_4403	1	34046177	34046676	500	34046469	54	2.2829	34043179	34044975	1797	Os01g0803300	Os01t0803300-01	-1494	At5g07050	Protein of unknown function DUF6, transmembrane domain containing protein	-	-	-	-	GO:0005886//plasma membrane;GO:0016020//membrane;GO:0016021//integral component of membrane	GO:0022857//transmembrane transporter activity	GO:0055085//transmembrane transport
peak_4406	1	34089029	34089611	583	34089394	55.5	2.14969	34089461	34091158	1698	Os01g0803900	Os01t0803900-01	-67	CYP94B1	Cytochrome P450 family protein	-	-	-	-	GO:0016020//membrane;GO:0016021//integral component of membrane	GO:0004497//monooxygenase activity;GO:0005506//iron ion binding;GO:0016491//oxidoreductase activity;GO:0016705//oxidoreductase activity, acting on paired donors, with incorporation or reduction of molecular oxygen;GO:0020037//heme binding;GO:0046872//metal ion binding	GO:0055114//oxidation-reduction process
peak_4409	1	34141235	34141609	375	34141459	60	2.50798	34141778	34145201	3424	Os01g0805400	Os01t0805400-01	-319	UGT87A1	UDP-glucuronosyl/UDP-glucosyltransferase family protein	-	-	-	-	GO:0043231//intracellular membrane-bounded organelle	GO:0008194//UDP-glycosyltransferase activity;GO:0016740//transferase activity;GO:0016757//transferase activity, transferring glycosyl groups;GO:0016758//transferase activity, transferring hexosyl groups;GO:0080043//quercetin 3-O-glucosyltransferase activity;GO:0080044//quercetin 7-O-glucosyltransferase activity	-
peak_4410	1	34145052	34145661	610	34145250	76.5	3.27037	34146163	34149144	2982	Os01g0805500	Os01t0805500-00	-913	UGT87A2	Similar to indole-3-acetate beta-glucosyltransferase	-	-	-	-	GO:0043231//intracellular membrane-bounded organelle	GO:0008194//UDP-glycosyltransferase activity;GO:0016740//transferase activity;GO:0016757//transferase activity, transferring glycosyl groups;GO:0016758//transferase activity, transferring hexosyl groups;GO:0080043//quercetin 3-O-glucosyltransferase activity;GO:0080044//quercetin 7-O-glucosyltransferase activity	-
peak_4412	1	34156792	34157455	664	34157210	72	3.09809	34156004	34156096	93	Os01g0805750	Os01t0805750-00	-1114	-	-	-	-	-	-	-	-	-
peak_4429	1	34299665	34300023	359	34299827	61.5	2.54366	34301581	34305910	4330	Os01g0807900	Os01t0807900-02	-1754	PYD2	Similar to Dihydropyrimidinase (Dihydropyrimidine amidohydrolase) (EC 3.5.2.2)	Metabolism;Metabolism;Metabolism;Metabolism	Global and overview maps;Nucleotide metabolism;Metabolism of other amino acids;Metabolism of cofactors and vitamins	ko01100//Metabolic pathways;ko00240//Pyrimidine metabolism;ko00410//beta-Alanine metabolism;ko00770//Pantothenate and CoA biosynthesis	K01464;K01464;K01464;K01464	GO:0005737//cytoplasm;GO:0005783//endoplasmic reticulum;GO:0005794//Golgi apparatus;GO:0005829//cytosol;GO:0012505//endomembrane system	GO:0004157//dihydropyrimidinase activity;GO:0016787//hydrolase activity;GO:0016810//hydrolase activity, acting on carbon-nitrogen (but not peptide) bonds;GO:0016812//hydrolase activity, acting on carbon-nitrogen (but not peptide) bonds, in cyclic amides	GO:0006208//pyrimidine nucleobase catabolic process;GO:0006212//uracil catabolic process;GO:0043562//cellular response to nitrogen levels
peak_4430	1	34300459	34301021	563	34300765	55	2.2386	34301581	34305910	4330	Os01g0807900	Os01t0807900-02	-816	PYD2	Similar to Dihydropyrimidinase (Dihydropyrimidine amidohydrolase) (EC 3.5.2.2)	Metabolism;Metabolism;Metabolism;Metabolism	Global and overview maps;Nucleotide metabolism;Metabolism of other amino acids;Metabolism of cofactors and vitamins	ko01100//Metabolic pathways;ko00240//Pyrimidine metabolism;ko00410//beta-Alanine metabolism;ko00770//Pantothenate and CoA biosynthesis	K01464;K01464;K01464;K01464	GO:0005737//cytoplasm;GO:0005783//endoplasmic reticulum;GO:0005794//Golgi apparatus;GO:0005829//cytosol;GO:0012505//endomembrane system	GO:0004157//dihydropyrimidinase activity;GO:0016787//hydrolase activity;GO:0016810//hydrolase activity, acting on carbon-nitrogen (but not peptide) bonds;GO:0016812//hydrolase activity, acting on carbon-nitrogen (but not peptide) bonds, in cyclic amides	GO:0006208//pyrimidine nucleobase catabolic process;GO:0006212//uracil catabolic process;GO:0043562//cellular response to nitrogen levels
peak_4434	1	34363399	34364004	606	34363819	53	2.40409	34364097	34367570	3474	Os01g0809000	Os01t0809000-01	-278	--	Hypothetical protein	-	-	-	-	-	-	-
peak_4446	1	34448901	34449337	437	34449073	60.5	2.85003	34449889	34452565	2677	Os01g0810833	Os01t0810833-01	-816	-	-	-	-	-	-	-	-	-
peak_4447	1	34454736	34455980	1245	34454953	56.5	2.39976	34445750	34454439	8690	Os01g0810800	Os01t0810800-01	-514	SIRK	Hypothetical conserved gene	-	-	-	-	GO:0016020//membrane;GO:0016021//integral component of membrane	GO:0004672//protein kinase activity;GO:0005515//protein binding;GO:0005524//ATP binding	GO:0006468//protein phosphorylation
peak_4464	1	34565175	34565881	707	34565594	53	2.234	34560768	34564315	3548	Os01g0813000	Os01t0813000-01	-1279	ZBP14	Similar to 14 kDa zinc-binding protein	-	-	-	-	-	-	-
peak_4466	1	34573609	34574096	488	34573859	52	1.79279	34575196	34576640	1445	Os01g0813300	Os01t0813300-00	-1337	WRI1	Similar to AP2/EREBP transcription factor	-	-	-	-	GO:0005634//nucleus	GO:0003677//DNA binding;GO:0003700//transcription factor activity, sequence-specific DNA binding	GO:0006355//regulation of transcription, DNA-templated
peak_4472	1	34602718	34603338	621	34603145	48	2.17991	34588835	34602432	13598	Os01g0813700	Os01t0813700-01	-713	BGLU2	Similar to Non-cyanogenic beta-glucosidase	Metabolism;Metabolism;Metabolism;Metabolism;Metabolism	Global and overview maps;Global and overview maps;Carbohydrate metabolism;Biosynthesis of other secondary metabolites;Metabolism of other amino acids	ko01100//Metabolic pathways;ko01110//Biosynthesis of secondary metabolites;ko00500//Starch and sucrose metabolism;ko00999//Biosynthesis of various plant secondary metabolites;ko00460//Cyanoamino acid metabolism	K01188;K01188;K01188;K01188;K01188	-	GO:0004553//hydrolase activity, hydrolyzing O-glycosyl compounds;GO:0008422//beta-glucosidase activity;GO:0016787//hydrolase activity;GO:0016798//hydrolase activity, acting on glycosyl bonds	GO:0005975//carbohydrate metabolic process;GO:0008152//metabolic process
peak_4477	1	34617948	34618958	1011	34618602	66.5	2.45907	34620233	34623904	3672	Os01g0814000	Os01t0814000-01	-1631	--	Nuclear fragile X mental retardation-interacting protein 1, conserved domain domain containing protein	Genetic Information Processing	Translation	ko03015//mRNA surveillance pathway	K14404	GO:0005634//nucleus	GO:0030515//snoRNA binding	GO:0000492//box C/D snoRNP assembly
peak_4482	1	34640706	34641436	731	34641045	47	1.6651	34641171	34641617	447	Os01g0814550	Os01t0814550-00	-126	-	-	-	-	-	-	-	-	-
peak_4489	1	34681652	34682356	705	34681988	63.5	2.31599	34682524	34685373	2850	Os01g0815800	Os01t0815800-01	-536	RPL24	Similar to 60S ribosomal protein L24-A (L30A) (RP29) (YL21)	Genetic Information Processing	Translation	ko03010//Ribosome	K02896	GO:0005840//ribosome;GO:0022625//cytosolic large ribosomal subunit	GO:0003723//RNA binding;GO:0003735//structural constituent of ribosome	GO:0000027//ribosomal large subunit assembly;GO:0006412//translation;GO:1902626//assembly of large subunit precursor of preribosome
peak_4496	1	34716679	34717847	1169	34717407	59	2.69137	34718448	34722319	3872	Os01g0816450	Os01t0816450-00	-1041	-	-	-	-	-	-	-	-	-
peak_4497	1	34723389	34724133	745	34723544	72	2.53505	34718156	34722561	4406	Os01g0816400	Os01t0816400-01	-983	MOR1	Similar to microtubule organization protein	-	-	-	-	GO:0000776//kinetochore;GO:0000922//spindle pole;GO:0005737//cytoplasm;GO:0005813//centrosome;GO:0005856//cytoskeleton;GO:0005874//microtubule;GO:0035371//microtubule plus-end	GO:0051010//microtubule plus-end binding	GO:0007051//spindle organization;GO:0030951//establishment or maintenance of microtubule cytoskeleton polarity;GO:0046785//microtubule polymerization;GO:0051298//centrosome duplication
peak_4498	1	34730853	34731515	663	34731348	56.5	2.02149	34732844	34735269	2426	Os01g0816525	Os01t0816525-00	-1496	-	-	-	-	-	-	-	-	-
peak_4503	1	34773301	34773639	339	34773440	61	2.96877	34769362	34772195	2834	Os01g0817000	Os01t0817000-01	-1245	At1g09575	Protein of unknown function DUF607 family protein	-	-	-	-	GO:0005739//mitochondrion;GO:0016020//membrane;GO:0016021//integral component of membrane	GO:0015292//uniporter activity	GO:0051560//mitochondrial calcium ion homeostasis;GO:0055085//transmembrane transport
peak_4506	1	34781483	34781809	327	34781648	52	2.40665	34776154	34780863	4710	Os01g0817100	Os01t0817100-01	-785	TDA4	TRAM, LAG1 and CLN8 homology domain containing protein	-	-	-	-	GO:0016020//membrane;GO:0016021//integral component of membrane	-	-
peak_4510	1	34806561	34807591	1031	34806787	55	2.17982	34808485	34812066	3582	Os01g0817900	Os01t0817900-00	-1698	--	Hypothetical protein	-	-	-	-	-	-	-
peak_4512	1	34813775	34814842	1068	34814071	58	2.06975	34808265	34812170	3906	Os01g0817800	Os01t0817800-01	-1901	--	WD40 repeat-like domain containing protein	-	-	-	-	-	GO:0005515//protein binding	-
peak_4513	1	34841581	34842008	428	34841738	65.5	2.20981	34842150	34843713	1564	Os01g0818100	Os01t0818100-00	-412	--	Hypothetical conserved gene	-	-	-	-	-	-	-
peak_4516	1	34850266	34850791	526	34850573	46.5	2.12528	34852308	34855786	3479	Os01g0818300	Os01t0818300-01	-1735	SPIN1	K Homology domain containing protein	-	-	-	-	GO:0005634//nucleus	GO:0003676//nucleic acid binding;GO:0003723//RNA binding	-
peak_4519	1	34870034	34870434	401	34870239	64	2.7742	34868412	34869689	1278	Os01g0818600	Os01t0818600-02	-550	At1g06840	Similar to Leucine-rich repeat transmembrane protein kinase	-	-	-	-	GO:0005886//plasma membrane;GO:0016020//membrane;GO:0016021//integral component of membrane	GO:0004672//protein kinase activity;GO:0004675//transmembrane receptor protein serine/threonine kinase activity;GO:0005524//ATP binding	GO:0006468//protein phosphorylation;GO:0007178//transmembrane receptor protein serine/threonine kinase signaling pathway
peak_4521	1	34873921	34874639	719	34874234	51.5	2.27698	34868491	34872484	3994	Os01g0818600	Os01t0818600-01	-1750	At1g06840	Similar to Leucine-rich repeat transmembrane protein kinase	-	-	-	-	GO:0005886//plasma membrane;GO:0016020//membrane;GO:0016021//integral component of membrane	GO:0004672//protein kinase activity;GO:0004675//transmembrane receptor protein serine/threonine kinase activity;GO:0005524//ATP binding	GO:0006468//protein phosphorylation;GO:0007178//transmembrane receptor protein serine/threonine kinase signaling pathway
peak_4525	1	34888717	34889337	621	34889039	77	2.46895	34885348	34888692	3345	Os01g0818900	Os01t0818900-01	-347	--	Conserved hypothetical protein	-	-	-	-	-	-	-
peak_4526	1	34889679	34890119	441	34889928	62	2.54996	34885348	34888692	3345	Os01g0818900	Os01t0818900-01	-1236	--	Conserved hypothetical protein	-	-	-	-	-	-	-
peak_4529	1	34903309	34904892	1584	34903986	57	2.34498	34904329	34908517	4189	Os01g0819233	Os01t0819233-01	-343	--	Hypothetical gene	-	-	-	-	-	-	-
peak_4530	1	34906576	34907654	1079	34907070	64	2.88151	34903696	34906955	3260	Os01g0819200	Os01t0819200-00	-115	SYT2	Similar to calcium lipid binding protein-like	-	-	-	-	GO:0005783//endoplasmic reticulum;GO:0016020//membrane;GO:0016021//integral component of membrane	GO:0008289//lipid binding	GO:0006869//lipid transport
peak_4531	1	34907956	34908911	956	34908259	58.5	2.51438	34903696	34906955	3260	Os01g0819200	Os01t0819200-00	-1304	SYT2	Similar to calcium lipid binding protein-like	-	-	-	-	GO:0005783//endoplasmic reticulum;GO:0016020//membrane;GO:0016021//integral component of membrane	GO:0008289//lipid binding	GO:0006869//lipid transport
peak_4535	1	34915992	34916346	355	34916220	79.5	2.94333	34917652	34919637	1986	Os01g0819400	Os01t0819400-00	-1432	UBC11	Similar to Ubiquitin carrier protein	Genetic Information Processing;Genetic Information Processing	Folding, sorting and degradation;Folding, sorting and degradation	ko04141//Protein processing in endoplasmic reticulum;ko04120//Ubiquitin mediated proteolysis	K06689;K06689	-	GO:0000166//nucleotide binding;GO:0004842//ubiquitin-protein transferase activity;GO:0005524//ATP binding;GO:0016740//transferase activity;GO:0061631//ubiquitin conjugating enzyme activity	GO:0006511//ubiquitin-dependent protein catabolic process;GO:0016567//protein ubiquitination
peak_4536	1	34916929	34917318	390	34917085	122.5	2.34708	34917652	34919637	1986	Os01g0819400	Os01t0819400-00	-567	UBC11	Similar to Ubiquitin carrier protein	Genetic Information Processing;Genetic Information Processing	Folding, sorting and degradation;Folding, sorting and degradation	ko04141//Protein processing in endoplasmic reticulum;ko04120//Ubiquitin mediated proteolysis	K06689;K06689	-	GO:0000166//nucleotide binding;GO:0004842//ubiquitin-protein transferase activity;GO:0005524//ATP binding;GO:0016740//transferase activity;GO:0061631//ubiquitin conjugating enzyme activity	GO:0006511//ubiquitin-dependent protein catabolic process;GO:0016567//protein ubiquitination
peak_4540	1	34939853	34940914	1062	34940708	122	2.02575	34941447	34941800	354	Os01g0819500	Os01t0819500-01	-739	UBC11	Similar to Ubiquitin-conjugating enzyme E2-17 kDa 11 (EC 6.3.2.19) (Ubiquitin- protein ligase 11) (Ubiquitin carrier protein 11)	Genetic Information Processing;Genetic Information Processing	Folding, sorting and degradation;Folding, sorting and degradation	ko04141//Protein processing in endoplasmic reticulum;ko04120//Ubiquitin mediated proteolysis	K06689;K06689	-	-	-
peak_4547	1	34980014	34981043	1030	34980613	52.5	2.43764	34981468	34985447	3980	Os01g0820400	Os01t0820400-01	-855	WRKY62	WRKY transcription factor 22, Resistance to blas	-	-	-	-	GO:0005634//nucleus	GO:0003677//DNA binding;GO:0003700//transcription factor activity, sequence-specific DNA binding;GO:0043565//sequence-specific DNA binding	GO:0006355//regulation of transcription, DNA-templated
peak_4551	1	34998262	35000243	1982	34999404	51.6666666666667	2.24822666666667	34996867	34999374	2508	Os01g0820750	Os01t0820750-01	-30	-	-	-	-	-	-	-	-	-
peak_4557	1	35068747	35069109	363	35068866	58	1.75391	35064445	35068207	3763	Os01g0821700	Os01t0821700-01	-659	FAX3	Similar to Chitin-binding lectin 1 precursor (PL-I)	-	-	-	-	GO:0005739//mitochondrion;GO:0009507//chloroplast;GO:0009536//plastid;GO:0009706//chloroplast inner membrane;GO:0009941//chloroplast envelope;GO:0016020//membrane;GO:0016021//integral component of membrane	-	-
peak_4558	1	35069705	35070484	780	35070068	52	2.16077	35064445	35068207	3763	Os01g0821700	Os01t0821700-01	-1861	FAX3	Similar to Chitin-binding lectin 1 precursor (PL-I)	-	-	-	-	GO:0005739//mitochondrion;GO:0009507//chloroplast;GO:0009536//plastid;GO:0009706//chloroplast inner membrane;GO:0009941//chloroplast envelope;GO:0016020//membrane;GO:0016021//integral component of membrane	-	-
peak_4561	1	35096194	35097317	1124	35096434	54.5	2.14443	35094186	35094930	745	Os01g0822001	Os01t0822001-01	-1504	--	Hypothetical gene	-	-	-	-	-	-	-
peak_4565	1	35130989	35131461	473	35131321	58.5	2.11454	35130013	35130913	901	Os01g0822900	Os01t0822900-03	-408	LTP10	Similar to Lipid transfer protein	-	-	-	-	-	GO:0008289//lipid binding	GO:0006869//lipid transport
peak_4566	1	35146978	35147441	464	35147166	51	1.92399	35145898	35146832	935	Os01g0823150	Os01t0823150-00	-334	--	Hypothetical gene	-	-	-	-	-	-	-
peak_4567	1	35151909	35153056	1148	35152481	61.5	2.5263	35153705	35155694	1990	Os01g0823300	Os01t0823300-00	-1224	RPS26	Similar to Ribosomal protein S26	Genetic Information Processing	Translation	ko03010//Ribosome	K02976	GO:0005622//intracellular;GO:0005840//ribosome;GO:0022627//cytosolic small ribosomal subunit	GO:0003729//mRNA binding;GO:0003735//structural constituent of ribosome	GO:0006412//translation
peak_4568	1	35155029	35155804	776	35155316	57	1.85619	35156414	35159205	2792	Os01g0823400	Os01t0823400-01	-1098	--	Hypothetical conserved gene	-	-	-	-	GO:0016020//membrane;GO:0016021//integral component of membrane	-	-
peak_4569	1	35169489	35169862	374	35169701	73	2.54508	35167601	35169129	1529	Os01g0823500	Os01t0823500-01	-572	OFP2	Protein of unknown function DUF623, plant domain containing protein	-	-	-	-	-	GO:0003677//DNA binding	GO:0045892//negative regulation of transcription, DNA-templated
peak_4576	1	35229466	35230284	819	35230068	54.5	2.14792	35230128	35234373	4246	Os01g0824600	Os01t0824600-02	-60	CIPK11	Serine/threonine protein kinase domain containing protein	-	-	-	-	GO:0016020//membrane;GO:0016021//integral component of membrane	GO:0000166//nucleotide binding;GO:0004672//protein kinase activity;GO:0004674//protein serine/threonine kinase activity;GO:0005524//ATP binding;GO:0016301//kinase activity;GO:0016740//transferase activity	GO:0006468//protein phosphorylation;GO:0007165//signal transduction;GO:0016310//phosphorylation
peak_4587	1	35345963	35346835	873	35346564	71.5	2.87933	35347982	35350546	2565	Os01g0826400	Os01t0826400-01	-1418	WRKY24	WRKY transcription factor 24 (WRKY24)	Organismal Systems;Environmental Information Processing	Environmental adaptation;Signal transduction	ko04626//Plant-pathogen interaction;ko04016//MAPK signaling pathway - plant	K13424;K13424	GO:0005634//nucleus	GO:0003677//DNA binding;GO:0003700//transcription factor activity, sequence-specific DNA binding;GO:0043565//sequence-specific DNA binding	GO:0006355//regulation of transcription, DNA-templated;GO:0009737//response to abscisic acid;GO:0009738//abscisic acid-activated signaling pathway;GO:0009739//response to gibberellin;GO:0009740//gibberellic acid mediated signaling pathway;GO:0009788//negative regulation of abscisic acid-activated signaling pathway;GO:0009938//negative regulation of gibberellic acid mediated signaling pathway;GO:0…
peak_4593	1	35380711	35381746	1036	35381551	67	2.9424	35378733	35379626	894	Os01g0826800	Os01t0826800-01	-1925	--	Conserved hypothetical protein	-	-	-	-	-	-	-
peak_4597	1	35401865	35402448	584	35402336	69.5	1.88544	35402795	35405298	2504	Os01g0827300	Os01t0827300-01	-459	LAC3	Putative laccase precursor, Abiotic stress respons	-	-	-	-	GO:0005576//extracellular region;GO:0005886//plasma membrane;GO:0048046//apoplast	GO:0004322//ferroxidase activity;GO:0005507//copper ion binding;GO:0016491//oxidoreductase activity;GO:0016722//oxidoreductase activity, oxidizing metal ions;GO:0046872//metal ion binding;GO:0052716//hydroquinone:oxygen oxidoreductase activity	GO:0006826//iron ion transport;GO:0046274//lignin catabolic process;GO:0055072//iron ion homeostasis;GO:0055114//oxidation-reduction process
peak_4601	1	35432588	35432961	374	35432660	49	1.82957	35433722	35435429	1708	Os01g0828200	Os01t0828200-00	-1062	GILT	Hypothetical conserved gene	-	-	-	-	-	-	-
peak_4602	1	35435576	35435920	345	35435745	44	1.78768	35436761	35441722	4962	Os01g0828300	Os01t0828300-01	-1016	At2g40280	Protein of unknown function DUF248, methyltransferase putative family protein	-	-	-	-	GO:0005768//endosome;GO:0005802//trans-Golgi network	GO:0008168//methyltransferase activity	GO:0032259//methylation
peak_4604	1	35440132	35442072	1941	35441546	68.6666666666667	2.90037666666667	35436810	35441457	4648	Os01g0828400	Os01t0828400-00	-89	--	Hypothetical protein	-	-	-	-	-	-	-
peak_4611	1	35490003	35490949	947	35490575	64.5	2.68243	35491910	35492921	1012	Os01g0829400	Os01t0829400-01	-1335	CG31559	Thioredoxin fold domain containing protein	-	-	-	-	GO:0005623//cell	GO:0009055//electron carrier activity;GO:0015035//protein disulfide oxidoreductase activity	GO:0022900//electron transport chain;GO:0045454//cell redox homeostasis;GO:0055114//oxidation-reduction process
peak_4613	1	35505801	35506253	453	35505959	64	2.15632	35501996	35505052	3057	Os01g0829900	Os01t0829900-01	-907	YSL18	Iron(III)-deoxymugineic acid transporter, Translocation of iron in reproductive organs and phloem in joint	-	-	-	-	GO:0005886//plasma membrane;GO:0016020//membrane;GO:0016021//integral component of membrane	-	GO:0055085//transmembrane transport
peak_4616	1	35518705	35519901	1197	35519572	57.5	2.17272	35518678	35518983	306	Os01g0830300	Os01t0830300-01	-589	-	-	-	-	-	-	-	-	-
peak_4617	1	35520404	35520876	473	35520662	59.5	2.60353	35518678	35518983	306	Os01g0830300	Os01t0830300-01	-1679	-	-	-	-	-	-	-	-	-
peak_4619	1	35527783	35528226	444	35528014	47.5	1.66673	35525560	35527592	2033	Os01g0830500	Os01t0830500-01	-422	--	2OG-Fe(II) oxygenase domain containing protein	-	-	-	-	-	GO:0051213//dioxygenase activity	GO:0055114//oxidation-reduction process
peak_4620	1	35528502	35529290	789	35528670	66	2.72304	35525560	35527592	2033	Os01g0830500	Os01t0830500-01	-1078	--	2OG-Fe(II) oxygenase domain containing protein	-	-	-	-	-	GO:0051213//dioxygenase activity	GO:0055114//oxidation-reduction process
peak_4625	1	35556036	35556522	487	35556256	49.5	2.10333	35558148	35559225	1078	Os01g0831000	Os01t0831000-01	-1892	LAX1	Basic helix-loop-helix (bHLH) transcription factor, Axillary meristem formatio	-	-	-	-	GO:0005634//nucleus	GO:0003677//DNA binding;GO:0005515//protein binding;GO:0046983//protein dimerization activity	GO:0007275//multicellular organism development;GO:0045893//positive regulation of transcription, DNA-templated;GO:2000032//regulation of secondary shoot formation
peak_4626	1	35557096	35557718	623	35557538	48.5	2.18229	35558148	35559225	1078	Os01g0831000	Os01t0831000-01	-610	LAX1	Basic helix-loop-helix (bHLH) transcription factor, Axillary meristem formatio	-	-	-	-	GO:0005634//nucleus	GO:0003677//DNA binding;GO:0005515//protein binding;GO:0046983//protein dimerization activity	GO:0007275//multicellular organism development;GO:0045893//positive regulation of transcription, DNA-templated;GO:2000032//regulation of secondary shoot formation
peak_4627	1	35583917	35584752	836	35584344	70.5	2.73467	35586264	35588352	2089	Os01g0831250	Os01t0831250-00	-1920	--	Hypothetical gene	-	-	-	-	-	-	-
peak_4629	1	35600665	35601415	751	35600916	55	2.2607	35597122	35599018	1897	Os01g0831900	Os01t0831900-01	-1898	AMT2-2	Similar to Ammonium transporter	-	-	-	-	GO:0005887//integral component of plasma membrane;GO:0016020//membrane;GO:0016021//integral component of membrane	GO:0008519//ammonium transmembrane transporter activity	GO:0015696//ammonium transport;GO:0019740//nitrogen utilization;GO:0072488//ammonium transmembrane transport
peak_4634	1	35620576	35620992	417	35620779	53	1.81386	35619952	35620559	608	Os01g0832450	Os01t0832450-00	-220	--	Hypothetical protein	-	-	-	-	-	-	-
peak_4646	1	35664043	35664621	579	35664246	47.5	2.18981	35661145	35663837	2693	Os01g0833100	Os01t0833100-01	-409	ctdspl2	NLI interacting factor domain containing protein	-	-	-	-	-	GO:0004721//phosphoprotein phosphatase activity;GO:0016791//phosphatase activity	GO:0006470//protein dephosphorylation;GO:0016311//dephosphorylation
peak_4648	1	35681010	35681555	546	35681285	41.5	2.03652	35682337	35682777	441	Os01g0833150	Os01t0833150-00	-1052	--	Similar to predicted protein	-	-	-	-	-	-	-
peak_4650	1	35700219	35701317	1099	35700572	55	2.68685	35700670	35705987	5318	Os01g0833750	Os01t0833750-00	-98	--	Hypothetical protein	-	-	-	-	-	-	-
peak_4657	1	35721020	35721297	278	35721163	67	2.02029	35721437	35722747	1311	Os01g0834125	Os01t0834125-00	-274	--	Hypothetical protein	-	-	-	-	-	-	-
peak_4659	1	35733192	35734818	1627	35734328	66	2.74978	35730583	35733021	2439	Os01g0834150	Os01t0834150-00	-1307	--	Hypothetical gene	-	-	-	-	-	-	-
peak_4662	1	35738873	35739575	703	35739217	47.5	2.15512	35739247	35743623	4377	Os01g0834200	Os01t0834200-04	-30	VHA-a1	Similar to T-cell immune regulator 1 transcript variant 3 (Fragment)	Metabolism;Metabolism;Cellular Processes	Global and overview maps;Energy metabolism;Transport and catabolism	ko01100//Metabolic pathways;ko00190//Oxidative phosphorylation;ko04145//Phagosome	K02154;K02154;K02154	GO:0000220//vacuolar proton-transporting V-type ATPase, V0 domain;GO:0005768//endosome;GO:0005802//trans-Golgi network;GO:0012510//trans-Golgi network transport vesicle membrane;GO:0016020//membrane;GO:0016021//integral component of membrane;GO:0016471//vacuolar proton-transporting V-type ATPase complex;GO:0033179//proton-transporting V-type ATPase, V0 domain	GO:0015078//hydrogen ion transmembrane transporter activity;GO:0046961//proton-transporting ATPase activity, rotational mechanism;GO:0051117//ATPase binding	GO:0006811//ion transport;GO:0007035//vacuolar acidification;GO:0015991//ATP hydrolysis coupled proton transport;GO:0070070//proton-transporting V-type ATPase complex assembly;GO:1902600//hydrogen ion transmembrane transport
peak_4668	1	35759800	35760249	450	35759999	65	2.24025	35756352	35758663	2312	Os01g0834400	Os01t0834400-01	-1336	NFYB2	Similar to HAP3	-	-	-	-	GO:0005634//nucleus	GO:0043565//sequence-specific DNA binding;GO:0046982//protein heterodimerization activity	GO:0006355//regulation of transcription, DNA-templated
peak_4670	1	35769991	35770913	923	35770166	55.5	2.39117	35770822	35772130	1309	Os01g0834700	Os01t0834700-02	-656	Os01g0834700	Zinc finger, CCCH-type domain containing protein	-	-	-	-	GO:0005829//cytosol	GO:0003677//DNA binding;GO:0046872//metal ion binding	GO:0002181//cytoplasmic translation
peak_4672	1	35777289	35777662	374	35777529	61.5	2.2346	35776008	35776507	500	Os01g0834800	Os01t0834800-00	-1022	--	Conserved hypothetical protein	-	-	-	-	-	-	-
peak_4673	1	35782195	35782484	290	35782371	59.5	1.78803	35781678	35782089	412	Os01g0834900	Os01t0834900-01	-282	--	Hypothetical conserved gene	-	-	-	-	-	-	-
peak_4674	1	35784167	35784933	767	35784726	47	1.86501	35784866	35793475	8610	Os01g0835083	Os01t0835083-00	-140	--	Hypothetical protein	-	-	-	-	-	-	-
peak_4679	1	35824310	35824731	422	35824446	62.5	2.35415	35822763	35823507	745	Os01g0835651	Os01t0835651-00	-939	-	-	-	-	-	-	-	-	-
peak_4687	1	35870248	35870968	721	35870646	67.5	2.69186	35868921	35869820	900	Os01g0836700	Os01t0836700-00	-826	Gpr107	Hypothetical conserved gene	-	-	-	-	GO:0016020//membrane;GO:0016021//integral component of membrane	-	-
peak_4688	1	35871249	35871692	444	35871438	56.5	2.12172	35868921	35869820	900	Os01g0836700	Os01t0836700-00	-1618	Gpr107	Hypothetical conserved gene	-	-	-	-	GO:0016020//membrane;GO:0016021//integral component of membrane	-	-
peak_4690	1	35878808	35879391	584	35879300	46.5	2.04455	35881024	35882412	1389	Os01g0836900	Os01t0836900-01	-1724	MAKR4	Conserved hypothetical protein	-	-	-	-	GO:0005886//plasma membrane	GO:0019210//kinase inhibitor activity	GO:0033673//negative regulation of kinase activity
peak_4691	1	35880618	35881087	470	35880794	54	1.79206	35881024	35882412	1389	Os01g0836900	Os01t0836900-01	-230	MAKR4	Conserved hypothetical protein	-	-	-	-	GO:0005886//plasma membrane	GO:0019210//kinase inhibitor activity	GO:0033673//negative regulation of kinase activity
peak_4694	1	35886654	35887041	388	35886862	51	2.24205	35887937	35891365	3429	Os01g0837100	Os01t0837100-00	-1075	PMR6	Similar to predicted protein	Metabolism;Metabolism	Global and overview maps;Carbohydrate metabolism	ko01100//Metabolic pathways;ko00040//Pentose and glucuronate interconversions	K01728;K01728	-	GO:0016829//lyase activity;GO:0030570//pectate lyase activity;GO:0046872//metal ion binding	GO:0045490//pectin catabolic process
peak_4697	1	35920553	35921486	934	35920767	61.5	2.52583	35917514	35920358	2845	Os01g0837800	Os01t0837800-02	-409	MTP5	Metal tolerance protein, Manganese transporter, Mn-cation diffusion facilitator (CDF ), Mn and other heavy metal tolerance and homeostasi	-	-	-	-	GO:0005773//vacuole;GO:0005774//vacuolar membrane;GO:0005886//plasma membrane;GO:0016020//membrane;GO:0016021//integral component of membrane	GO:0008324//cation transmembrane transporter activity;GO:0010486//manganese:proton antiporter activity;GO:0015086//cadmium ion transmembrane transporter activity;GO:0015093//ferrous iron transmembrane transporter activity;GO:0015341//zinc efflux active transmembrane transporter activity	GO:0006811//ion transport;GO:0006812//cation transport;GO:0006876//cellular cadmium ion homeostasis;GO:0006879//cellular iron ion homeostasis;GO:0006882//cellular zinc ion homeostasis;GO:0034220//ion transmembrane transport;GO:0034755//iron ion transmembrane transport;GO:0055085//transmembrane transport;GO:0070574//cadmium ion transmembrane transport;GO:0071421//manganese ion transmembrane transp…
peak_4698	1	35926255	35927517	1263	35926863	66.5	2.72878	35923866	35925579	1714	Os01g0837900	Os01t0837900-02	-1284	AFC1	Similar to Protein kinase AFC1 (EC 2.7.1.-)	-	-	-	-	-	GO:0004672//protein kinase activity;GO:0005524//ATP binding	GO:0006468//protein phosphorylation
peak_4703	1	35987621	35988309	689	35987903	56	2.26425	35984258	35987592	3335	Os01g0838900	Os01t0838900-01	-311	At3g55350	Trp repressor/replication initiator domain containing protein	-	-	-	-	-	-	-
peak_4704	1	35988747	35989108	362	35988921	57.5	2.57591	35984258	35987592	3335	Os01g0838900	Os01t0838900-01	-1329	At3g55350	Trp repressor/replication initiator domain containing protein	-	-	-	-	-	-	-
peak_4718	1	36122130	36122791	662	36122606	52	2.38352	36122786	36128441	5656	Os01g0841500	Os01t0841500-01	-180	MYB3R-2	R1R2R3 MYB transcription factor, Stress toleranc	-	-	-	-	GO:0005634//nucleus	GO:0003677//DNA binding;GO:0043565//sequence-specific DNA binding	GO:0009409//response to cold;GO:0045893//positive regulation of transcription, DNA-templated;GO:1901002//positive regulation of response to salt stress;GO:1902584//positive regulation of response to water deprivation
peak_4719	1	36127383	36128504	1122	36127606	65	2.48738	36129470	36132564	3095	Os01g0841600	Os01t0841600-01	-1864	TPIP1	Triose phosphate isomerase (EC 5.3.1.1), Abiotic stress response, Response to methylglyoxal (cytotoxin	Metabolism;Metabolism;Metabolism;Metabolism;Metabolism;Metabolism;Metabolism;Metabolism	Global and overview maps;Global and overview maps;Global and overview maps;Global and overview maps;Carbohydrate metabolism;Energy metabolism;Carbohydrate metabolism;Carbohydrate metabolism	ko01100//Metabolic pathways;ko01110//Biosynthesis of secondary metabolites;ko01200//Carbon metabolism;ko01230//Biosynthesis of amino acids;ko00010//Glycolysis / Gluconeogenesis;ko00710//Carbon fixation in photosynthetic organisms;ko00562//Inositol phosphate metabolism;ko00051//Fructose and mannose metabolism	K01803;K01803;K01803;K01803;K01803;K01803;K01803;K01803	GO:0005829//cytosol	GO:0003824//catalytic activity;GO:0004807//triose-phosphate isomerase activity;GO:0016853//isomerase activity	GO:0006094//gluconeogenesis;GO:0006096//glycolytic process;GO:0019563//glycerol catabolic process;GO:0046166//glyceraldehyde-3-phosphate biosynthetic process
peak_4721	1	36134351	36135011	661	36134691	61.5	2.41149	36135911	36137281	1371	Os01g0841700	Os01t0841700-01	-1220	ERG1	Similar to Isoform ERG1b of Elicitor-responsive protein 1	-	-	-	-	-	-	-
peak_4726	1	36170304	36170808	505	36170436	51	2.31102	36165932	36168939	3008	Os01g0842400	Os01t0842400-01	-1497	LAC4	Similar to Laccase (EC 1.10.3.2)	-	-	-	-	GO:0005576//extracellular region;GO:0005886//plasma membrane;GO:0048046//apoplast	GO:0004322//ferroxidase activity;GO:0005507//copper ion binding;GO:0016491//oxidoreductase activity;GO:0016722//oxidoreductase activity, oxidizing metal ions;GO:0046872//metal ion binding;GO:0052716//hydroquinone:oxygen oxidoreductase activity	GO:0006826//iron ion transport;GO:0046274//lignin catabolic process;GO:0055072//iron ion homeostasis;GO:0055114//oxidation-reduction process
peak_4734	1	36235771	36236238	468	36235861	46.5	1.91644	36236705	36239144	2440	Os01g0843800	Os01t0843800-00	-844	LAC5	Similar to L-ascorbate oxidase	-	-	-	-	GO:0005576//extracellular region;GO:0048046//apoplast	GO:0005507//copper ion binding;GO:0016491//oxidoreductase activity;GO:0046872//metal ion binding;GO:0052716//hydroquinone:oxygen oxidoreductase activity	GO:0046274//lignin catabolic process;GO:0055114//oxidation-reduction process
peak_4739	1	36277253	36277671	419	36277462	54	2.08964	36278953	36286380	7428	Os01g0844800	Os01t0844800-01	-1491	APUM2	Similar to Pumilio RBD (Fragment)	-	-	-	-	-	GO:0003723//RNA binding	-
peak_4740	1	36285388	36286388	1001	36285996	59.3333333333333	2.15022333333333	36287282	36289641	2360	Os01g0844900	Os01t0844900-01	-1286	PCL1	Homeodomain-like containing protein	-	-	-	-	GO:0005634//nucleus	GO:0003677//DNA binding;GO:0003700//transcription factor activity, sequence-specific DNA binding	GO:0006355//regulation of transcription, DNA-templated
peak_4744	1	36341693	36342220	528	36342126	42	2.01318	36343948	36346009	2062	Os01g0846300	Os01t0846300-01	-1822	Os01g0846300	Similar to Protein phosphatase 2C	Environmental Information Processing;Environmental Information Processing	Signal transduction;Signal transduction	ko04075//Plant hormone signal transduction;ko04016//MAPK signaling pathway - plant	K14497;K14497	GO:0005634//nucleus;GO:0005829//cytosol;GO:0016020//membrane;GO:0016021//integral component of membrane	GO:0003824//catalytic activity;GO:0004721//phosphoprotein phosphatase activity;GO:0004722//protein serine/threonine phosphatase activity;GO:0004724//magnesium-dependent protein serine/threonine phosphatase activity;GO:0016787//hydrolase activity;GO:0043169//cation binding;GO:0046872//metal ion binding	GO:0006470//protein dephosphorylation
peak_4748	1	36357867	36358359	493	36358058	84.5	2.68856	36359709	36365435	5727	Os01g0846500	Os01t0846500-01	-1651	HESO1	Hypothetical conserved gene	-	-	-	-	-	-	-
peak_4751	1	36367865	36370202	2338	36369390	55.6666666666667	2.17773333333333	36367682	36367919	238	Os01g0846550	Os01t0846550-00	-1471	-	-	-	-	-	-	-	-	-
peak_4754	1	36385227	36386165	939	36385483	59.5	1.97971	36385692	36390379	4688	Os01g0847000	Os01t0847000-00	-209	--	Hypothetical protein	-	-	-	-	-	-	-
peak_4756	1	36398657	36399505	849	36398847	55.5	2.83017	36395917	36397667	1751	Os01g0847250	Os01t0847250-00	-1180	-	-	-	-	-	-	-	-	-
peak_4760	1	36443173	36444070	898	36443450	60	2.21515	36438950	36442944	3995	Os01g0848300	Os01t0848300-01	-506	CRR2	Pentatricopeptide repeat domain containing protein	-	-	-	-	-	GO:0005515//protein binding;GO:0008270//zinc ion binding	GO:0009451//RNA modification;GO:0031425//chloroplast RNA processing;GO:0031426//polycistronic mRNA processing
peak_4761	1	36444966	36445648	683	36445239	71.5	2.57571	36445402	36449427	4026	Os01g0848475	Os01t0848475-00	-163	--	Hypothetical protein	-	-	-	-	-	-	-
peak_4764	1	36478898	36479172	275	36479041	55.5	2.27781	36480510	36483990	3481	Os01g0848900	Os01t0848900-01	-1469	--	Conserved hypothetical protein	-	-	-	-	-	-	-
peak_4765	1	36482515	36483246	732	36483100	46	1.76527	36484387	36484539	153	Os01g0849050	Os01t0849050-00	-1287	-	-	-	-	-	-	-	-	-
peak_4766	1	36530192	36530637	446	36530341	56.5	2.16554	36527939	36529713	1775	Os01g0849950	Os01t0849950-00	-628	--	Hypothetical protein	-	-	-	-	-	-	-
peak_4768	1	36538012	36538570	559	36538194	58	2.21352	36540164	36545196	5033	Os01g0850100	Os01t0850100-01	-1970	ERH1	Similar to Phosphatidic acid phosphatase-like protein	-	-	-	-	GO:0005794//Golgi apparatus;GO:0005802//trans-Golgi network;GO:0005887//integral component of plasma membrane;GO:0016020//membrane;GO:0016021//integral component of membrane;GO:0030173//integral component of Golgi membrane;GO:0030176//integral component of endoplasmic reticulum membrane	GO:0016740//transferase activity;GO:0033188//sphingomyelin synthase activity;GO:0045140//inositol phosphoceramide synthase activity;GO:0047493//ceramide cholinephosphotransferase activity	GO:0006629//lipid metabolic process;GO:0006665//sphingolipid metabolic process;GO:0006952//defense response;GO:0030148//sphingolipid biosynthetic process;GO:0046513//ceramide biosynthetic process
peak_4773	1	36608914	36609731	818	36609428	62	2.22652	36606535	36608135	1601	Os01g0850400	Os01t0850400-01	-1293	MYB1	Similar to MYBY1 protein (Fragment)	-	-	-	-	GO:0005634//nucleus	GO:0003677//DNA binding	-
peak_4774	1	36621943	36622397	455	36622104	66	2.61102	36622829	36627629	4801	Os01g0850700	Os01t0850700-01	-725	LAC7	Similar to Laccase-7	-	-	-	-	GO:0005576//extracellular region;GO:0005886//plasma membrane;GO:0048046//apoplast	GO:0004322//ferroxidase activity;GO:0005507//copper ion binding;GO:0016491//oxidoreductase activity;GO:0016722//oxidoreductase activity, oxidizing metal ions;GO:0046872//metal ion binding;GO:0052716//hydroquinone:oxygen oxidoreductase activity	GO:0006826//iron ion transport;GO:0046274//lignin catabolic process;GO:0055072//iron ion homeostasis;GO:0055114//oxidation-reduction process
peak_4777	1	36632228	36632661	434	36632452	52	3.02808	36634331	36636717	2387	Os01g0850800	Os01t0850800-00	-1879	LAC8	Laccase-8	-	-	-	-	GO:0005576//extracellular region;GO:0005886//plasma membrane;GO:0048046//apoplast	GO:0004322//ferroxidase activity;GO:0005507//copper ion binding;GO:0016491//oxidoreductase activity;GO:0016722//oxidoreductase activity, oxidizing metal ions;GO:0046872//metal ion binding;GO:0052716//hydroquinone:oxygen oxidoreductase activity	GO:0006826//iron ion transport;GO:0046274//lignin catabolic process;GO:0055072//iron ion homeostasis;GO:0055114//oxidation-reduction process
peak_4789	1	36746236	36746548	313	36746448	53	2.21427	36747521	36750925	3405	Os01g0853400	Os01t0853400-01	-1073	COI1A	Component of the SCF E3 ubiquitin ligase complex, Jasmonate-regulated defense responses, Promoting leaf senescenc	Environmental Information Processing	Signal transduction	ko04075//Plant hormone signal transduction	K13463	GO:0019005//SCF ubiquitin ligase complex	GO:0004842//ubiquitin-protein transferase activity;GO:0005515//protein binding	GO:0002213//defense response to insect;GO:0006511//ubiquitin-dependent protein catabolic process;GO:0006952//defense response;GO:0016567//protein ubiquitination;GO:0031146//SCF-dependent proteasomal ubiquitin-dependent protein catabolic process;GO:2000022//regulation of jasmonic acid mediated signaling pathway
peak_4793	1	36755226	36755811	586	36755417	55	2.10303	36756897	36759006	2110	Os01g0853600	Os01t0853600-01	-1480	--	Similar to cDNA clone:J023041K02, full insert sequence	-	-	-	-	-	-	-
peak_4798	1	36794113	36794810	698	36794684	54.5	2.30805	36794890	36796983	2094	Os01g0854000	Os01t0854000-01	-206	At3g50280	Similar to AER	-	-	-	-	-	GO:0016740//transferase activity;GO:0016747//transferase activity, transferring acyl groups other than amino-acyl groups	-
peak_4802	1	36866972	36868006	1035	36867098	51	1.98561	36863214	36866375	3162	Os01g0855000	Os01t0855000-03	-723	GPAT6	Similar to Glycerol-3-phosphate acyltransferase 6 (EC 2.3.1.15) (AtGPAT6)	Metabolism;Metabolism;Metabolism;Metabolism	Global and overview maps;Global and overview maps;Lipid metabolism;Lipid metabolism	ko01100//Metabolic pathways;ko01110//Biosynthesis of secondary metabolites;ko00564//Glycerophospholipid metabolism;ko00561//Glycerolipid metabolism	K13508;K13508;K13508;K13508	GO:0016020//membrane;GO:0016021//integral component of membrane	GO:0016740//transferase activity;GO:0016746//transferase activity, transferring acyl groups;GO:0016791//phosphatase activity;GO:0090447//glycerol-3-phosphate 2-O-acyltransferase activity	GO:0010143//cutin biosynthetic process;GO:0016311//dephosphorylation
peak_4807	1	36945118	36945580	463	36945420	55	1.91554	36942716	36944585	1870	Os01g0855600	Os01t0855600-01	-835	HSPRO2	Similar to Hs1pro-1 protein	-	-	-	-	-	GO:0020037//heme binding;GO:0046872//metal ion binding	GO:0006952//defense response;GO:0019441//tryptophan catabolic process to kynurenine
peak_4808	1	36951451	36952121	671	36951707	54	1.76675	36952073	36956727	4655	Os01g0856000	Os01t0856000-01	-366	CDC6	Similar to CDC6 protein	-	-	-	-	GO:0005634//nucleus	GO:0003688//DNA replication origin binding	GO:0000278//mitotic cell cycle;GO:0006260//DNA replication;GO:0006270//DNA replication initiation;GO:0007049//cell cycle;GO:0033314//mitotic DNA replication checkpoint;GO:0051301//cell division
peak_4819	1	37020242	37020912	671	37020544	60.5	2.56637	37019957	37020241	285	Os01g0856850	Os01t0856850-00	-303	rps7-A	Similar to ribosomal protein S7	Genetic Information Processing	Translation	ko03010//Ribosome	K02992	-	-	GO:0006412//translation
peak_4820	1	37026062	37026973	912	37026582	62.3333333333333	2.45734333333333	37025077	37025833	757	Os01g0857100	Os01t0857100-01	-749	-	-	-	-	-	-	-	-	-
peak_4823	1	37032860	37033466	607	37033005	61.5	2.72173	37023827	37031493	7667	Os01g0857000	Os01t0857000-01	-1512	CPL2	Double-stranded RNA-binding-like domain containing protein	-	-	-	-	-	GO:0003723//RNA binding;GO:0008420//CTD phosphatase activity;GO:0016791//phosphatase activity	GO:0006970//response to osmotic stress;GO:0009733//response to auxin;GO:0048589//developmental growth;GO:0070940//dephosphorylation of RNA polymerase II C-terminal domain
peak_4824	1	37035994	37036630	637	37036426	52.5	2.74938	37034026	37035656	1631	Os01g0857200	Os01t0857200-01	-770	At5g58770	Di-trans-poly-cis-decaprenylcistransferase family protein	Metabolism;Metabolism	Global and overview maps;Metabolism of terpenoids and polyketides	ko01110//Biosynthesis of secondary metabolites;ko00900//Terpenoid backbone biosynthesis	K11778;K11778	GO:0005783//endoplasmic reticulum	GO:0002094//polyprenyltransferase activity;GO:0016740//transferase activity;GO:0016765//transferase activity, transferring alkyl or aryl (other than methyl) groups;GO:0045547//dehydrodolichyl diphosphate synthase activity	GO:0016094//polyprenol biosynthetic process
peak_4836	1	37121319	37121679	361	37121496	58.5	2.3806	37118464	37120942	2479	Os01g0858500	Os01t0858500-01	-554	TAF12	Similar to Transcription initiation factor TFIID subunit 12 (Transcription initiation factor TFIID 20/15 kDa subunits) (TAFII-20/TAFII-15) (TAFII20/TAFII15)	Genetic Information Processing	Transcription	ko03022//Basal transcription factors	K03126	GO:0000124//SAGA complex;GO:0005669//transcription factor TFIID complex;GO:0046695//SLIK (SAGA-like) complex	GO:0001102//RNA polymerase II activating transcription factor binding;GO:0003677//DNA binding;GO:0004402//histone acetyltransferase activity;GO:0017025//TBP-class protein binding;GO:0046982//protein heterodimerization activity	GO:0006352//DNA-templated transcription, initiation;GO:0043966//histone H3 acetylation;GO:0051123//RNA polymerase II transcriptional preinitiation complex assembly
peak_4848	1	37234320	37234775	456	37234549	42.5	2.11455	37235781	37237206	1426	Os01g0860400	Os01t0860400-01	-1232	CHIT3	Similar to Acidic endochitinase precursor (EC 3.2.1.14)	Metabolism;Metabolism	Global and overview maps;Carbohydrate metabolism	ko01100//Metabolic pathways;ko00520//Amino sugar and nucleotide sugar metabolism	K01183;K01183	GO:0005576//extracellular region	GO:0004553//hydrolase activity, hydrolyzing O-glycosyl compounds;GO:0004568//chitinase activity;GO:0016787//hydrolase activity;GO:0016798//hydrolase activity, acting on glycosyl bonds	GO:0005975//carbohydrate metabolic process;GO:0008152//metabolic process
peak_4849	1	37235220	37235757	538	37235568	44.5	1.90971	37235781	37237206	1426	Os01g0860400	Os01t0860400-01	-213	CHIT3	Similar to Acidic endochitinase precursor (EC 3.2.1.14)	Metabolism;Metabolism	Global and overview maps;Carbohydrate metabolism	ko01100//Metabolic pathways;ko00520//Amino sugar and nucleotide sugar metabolism	K01183;K01183	GO:0005576//extracellular region	GO:0004553//hydrolase activity, hydrolyzing O-glycosyl compounds;GO:0004568//chitinase activity;GO:0016787//hydrolase activity;GO:0016798//hydrolase activity, acting on glycosyl bonds	GO:0005975//carbohydrate metabolic process;GO:0008152//metabolic process
peak_4850	1	37268987	37269409	423	37269155	57	2.20088	37269811	37274701	4891	Os01g0860800	Os01t0860800-01	-656	At2g27500	Glycoside hydrolase, family 17 protein	-	-	-	-	GO:0005634//nucleus;GO:0005737//cytoplasm;GO:0046658//anchored component of plasma membrane	GO:0004553//hydrolase activity, hydrolyzing O-glycosyl compounds;GO:0016787//hydrolase activity	GO:0005975//carbohydrate metabolic process
peak_4861	1	37364332	37364713	382	37364521	39.5	1.85083	37365499	37366446	948	Os01g0863500	Os01t0863500-01	-978	--	Control of leaf rolling and bendin	-	-	-	-	-	-	-
peak_4863	1	37397525	37398207	683	37397795	60.5	2.18554	37396215	37397433	1219	Os01g0864000	Os01t0864000-01	-362	OFP8	Plant-specific transcription factor, A member of OVATE family protein, Positive mediation of brassinosteroid signaling, Plant growth and developmen	-	-	-	-	GO:0005634//nucleus;GO:0005737//cytoplasm	GO:0005515//protein binding	GO:0009742//brassinosteroid mediated signaling pathway;GO:0045892//negative regulation of transcription, DNA-templated;GO:1900457//regulation of brassinosteroid mediated signaling pathway
peak_4865	1	37411603	37412093	491	37411957	67.5	2.21135	37409701	37411461	1761	Os01g0864401	Os01t0864401-00	-496	--	Hypothetical conserved gene	-	-	-	-	-	-	-
peak_4866	1	37418946	37420077	1132	37419398	58.5	2.26711	37417036	37417649	614	Os01g0864700	Os01t0864700-00	-1749	NEK5	Similar to Serine/threonine-protein kinase Nek5	-	-	-	-	-	-	-
peak_4872	1	37445962	37446439	478	37446099	41.5	1.77686	37440679	37444669	3991	Os01g0865100	Os01t0865100-01	-1430	At2g26230	Similar to Uricase (Fragment)	Metabolism;Metabolism;Metabolism	Global and overview maps;Nucleotide metabolism;Biosynthesis of other secondary metabolites	ko01100//Metabolic pathways;ko00230//Purine metabolism;ko00232//Caffeine metabolism	K00365;K00365;K00365	GO:0005777//peroxisome	GO:0004846//urate oxidase activity;GO:0016491//oxidoreductase activity	GO:0006144//purine nucleobase metabolic process;GO:0007031//peroxisome organization;GO:0019628//urate catabolic process;GO:0055114//oxidation-reduction process
peak_4877	1	37506534	37507237	704	37506926	67.5	2.572	37505302	37505890	589	Os01g0865900	Os01t0865900-00	-1036	--	Hypothetical protein	-	-	-	-	-	-	-
peak_4880	1	37516578	37518788	2211	37517849	64.6666666666667	2.43032666666667	37519585	37522414	2830	Os01g0866400	Os01t0866400-01	-1736	OsI_04558	Similar to Fructose-1,6-bisphosphatase (EC 3.1.3.11) (Fragment)	Metabolism;Metabolism;Metabolism;Metabolism;Metabolism;Metabolism;Metabolism	Global and overview maps;Global and overview maps;Global and overview maps;Carbohydrate metabolism;Energy metabolism;Carbohydrate metabolism;Carbohydrate metabolism	ko01100//Metabolic pathways;ko01110//Biosynthesis of secondary metabolites;ko01200//Carbon metabolism;ko00010//Glycolysis / Gluconeogenesis;ko00710//Carbon fixation in photosynthetic organisms;ko00051//Fructose and mannose metabolism;ko00030//Pentose phosphate pathway	K03841;K03841;K03841;K03841;K03841;K03841;K03841	-	GO:0016791//phosphatase activity;GO:0042132//fructose 1,6-bisphosphate 1-phosphatase activity;GO:0042578//phosphoric ester hydrolase activity	GO:0005975//carbohydrate metabolic process
peak_4881	1	37526830	37527257	428	37527001	63	1.94864	37525983	37526487	505	Os01g0866600	Os01t0866600-01	-514	BOLA2	Similar to bolA-like protein	-	-	-	-	-	-	-
peak_4893	1	37578442	37579263	822	37578758	56	2.16737	37580580	37584836	4257	Os01g0867800	Os01t0867800-01	-1822	At1g43190	Nucleotide-binding, alpha-beta plait domain containing protein	-	-	-	-	-	GO:0003676//nucleic acid binding;GO:0003723//RNA binding	-
peak_4894	1	37582008	37583628	1621	37582352	61.5	2.64694	37582745	37584706	1962	Os01g0867800	Os01t0867800-03	-393	At1g43190	Nucleotide-binding, alpha-beta plait domain containing protein	-	-	-	-	-	GO:0003676//nucleic acid binding;GO:0003723//RNA binding	-
peak_4901	1	37616701	37617693	993	37617198	47	1.82190666666667	37617374	37621965	4592	Os01g0868301	Os01t0868301-00	-176	--	Hypothetical protein	-	-	-	-	-	-	-
peak_4920	1	37708589	37709497	909	37708712	55	2.25692	37710241	37714835	4595	Os01g0869900	Os01t0869900-01	-1529	SAPK4	Serine/threonine protein kinase, Hyperosmotic stress respons	Environmental Information Processing;Environmental Information Processing	Signal transduction;Signal transduction	ko04075//Plant hormone signal transduction;ko04016//MAPK signaling pathway - plant	K14498;K14498	GO:0005634//nucleus;GO:0005737//cytoplasm	GO:0000166//nucleotide binding;GO:0004672//protein kinase activity;GO:0004674//protein serine/threonine kinase activity;GO:0005524//ATP binding;GO:0016301//kinase activity;GO:0016740//transferase activity	GO:0006468//protein phosphorylation;GO:0009738//abscisic acid-activated signaling pathway;GO:0016310//phosphorylation;GO:0035556//intracellular signal transduction
peak_4926	1	37742758	37743112	355	37742939	45	2.23299	37739465	37742721	3257	Os01g0870400	Os01t0870400-00	-218	At2g19130	Similar to S-domain class receptor-like kinase3	-	-	-	-	GO:0005886//plasma membrane;GO:0016020//membrane;GO:0016021//integral component of membrane	GO:0000166//nucleotide binding;GO:0004672//protein kinase activity;GO:0004674//protein serine/threonine kinase activity;GO:0005524//ATP binding;GO:0016301//kinase activity;GO:0016740//transferase activity	GO:0006468//protein phosphorylation;GO:0016310//phosphorylation;GO:0048544//recognition of pollen
peak_4932	1	37786585	37787126	542	37786754	48.5	2.03863	37783317	37785412	2096	Os01g0871350	Os01t0871350-01	-1342	--	Conserved hypothetical protein	-	-	-	-	-	-	-
peak_4935	1	37820501	37820839	339	37820715	59.5	2.30564	37821284	37826818	5535	Os01g0872100	Os01t0872100-01	-569	NPF5.10	TGF-beta receptor, type I/II extracellular region family protein	-	-	-	-	GO:0016020//membrane;GO:0016021//integral component of membrane	GO:0015333//peptide:proton symporter activity;GO:0022857//transmembrane transporter activity;GO:0035673//oligopeptide transmembrane transporter activity;GO:1904680//peptide transmembrane transporter activity	GO:0035672//oligopeptide transmembrane transport;GO:0042886//amide transport;GO:0055085//transmembrane transport;GO:1902600//hydrogen ion transmembrane transport
peak_4937	1	37847305	37848110	806	37847998	60	1.91715	37844995	37846520	1526	Os01g0872700	Os01t0872700-03	-1478	XRN3	Zinc finger, CCHC-type domain containing protein	Genetic Information Processing;Genetic Information Processing	Folding, sorting and degradation;Translation	ko03018//RNA degradation;ko03008//Ribosome biogenesis in eukaryotes	K12619;K12619	GO:0005634//nucleus	GO:0003676//nucleic acid binding;GO:0004518//nuclease activity;GO:0004527//exonuclease activity;GO:0004534//5'-3' exoribonuclease activity;GO:0008270//zinc ion binding;GO:0016787//hydrolase activity	GO:0006139//nucleobase-containing compound metabolic process;GO:0006397//mRNA processing;GO:0090305//nucleic acid phosphodiester bond hydrolysis;GO:0090503//RNA phosphodiester bond hydrolysis, exonucleolytic
peak_4940	1	37853000	37853539	540	37853338	49	1.93952	37844994	37852790	7797	Os01g0872700	Os01t0872700-01	-548	XRN3	Zinc finger, CCHC-type domain containing protein	Genetic Information Processing;Genetic Information Processing	Folding, sorting and degradation;Translation	ko03018//RNA degradation;ko03008//Ribosome biogenesis in eukaryotes	K12619;K12619	GO:0005634//nucleus	GO:0003676//nucleic acid binding;GO:0004518//nuclease activity;GO:0004527//exonuclease activity;GO:0004534//5'-3' exoribonuclease activity;GO:0008270//zinc ion binding;GO:0016787//hydrolase activity	GO:0006139//nucleobase-containing compound metabolic process;GO:0006397//mRNA processing;GO:0090305//nucleic acid phosphodiester bond hydrolysis;GO:0090503//RNA phosphodiester bond hydrolysis, exonucleolytic
peak_4941	1	37854003	37854335	333	37854213	56.5	2.19595	37844994	37852790	7797	Os01g0872700	Os01t0872700-01	-1423	XRN3	Zinc finger, CCHC-type domain containing protein	Genetic Information Processing;Genetic Information Processing	Folding, sorting and degradation;Translation	ko03018//RNA degradation;ko03008//Ribosome biogenesis in eukaryotes	K12619;K12619	GO:0005634//nucleus	GO:0003676//nucleic acid binding;GO:0004518//nuclease activity;GO:0004527//exonuclease activity;GO:0004534//5'-3' exoribonuclease activity;GO:0008270//zinc ion binding;GO:0016787//hydrolase activity	GO:0006139//nucleobase-containing compound metabolic process;GO:0006397//mRNA processing;GO:0090305//nucleic acid phosphodiester bond hydrolysis;GO:0090503//RNA phosphodiester bond hydrolysis, exonucleolytic
peak_4942	1	37857782	37858215	434	37858058	45	1.96046	37853413	37857509	4097	Os01g0872800	Os01t0872800-01	-549	PDPK2	Similar to 3-phosphoinositide-dependent protein kinase-1 (Fragment)	-	-	-	-	-	GO:0004672//protein kinase activity;GO:0004674//protein serine/threonine kinase activity;GO:0005524//ATP binding;GO:0016301//kinase activity	GO:0006468//protein phosphorylation;GO:0016310//phosphorylation;GO:0018105//peptidyl-serine phosphorylation;GO:0035556//intracellular signal transduction
peak_4950	1	37903149	37903817	669	37903356	54.5	2.39351	37899282	37903267	3986	Os01g0873900	Os01t0873900-00	-89	PSI1	Similar to F23M19.3	-	-	-	-	-	-	-
peak_4955	1	37920199	37920788	590	37920595	53	2.19277	37914774	37918962	4189	Os01g0874100	Os01t0874100-01	-1633	dguok	Hypothetical conserved gene	-	-	-	-	-	-	-
peak_4962	1	37959571	37959855	285	37959695	49	2.09273	37957154	37959001	1848	Os01g0874800	Os01t0874800-01	-694	aq_1628	Similar to DNA polymerase I	-	-	-	-	GO:0005737//cytoplasm	GO:0003677//DNA binding;GO:0003824//catalytic activity;GO:0003887//DNA-directed DNA polymerase activity;GO:0008409//5'-3' exonuclease activity	GO:0006261//DNA-dependent DNA replication;GO:0071897//DNA biosynthetic process;GO:0090305//nucleic acid phosphodiester bond hydrolysis
peak_4964	1	37967218	37967948	731	37967603	61	1.73199	37969176	37970284	1109	Os01g0875150	Os01t0875150-00	-1573	--	Hypothetical gene	-	-	-	-	-	-	-
peak_4977	1	38039508	38040068	561	38039893	58.5	2.25594	38037620	38038360	741	Os01g0876650	Os01t0876650-00	-1533	--	Hypothetical conserved gene	-	-	-	-	-	-	-
peak_4984	1	38104772	38105256	485	38105182	52	1.92565	38106751	38107815	1065	Os01g0878200	Os01t0878200-01	-1569	--	Conserved hypothetical protein	-	-	-	-	-	-	-
peak_4985	1	38121701	38122632	932	38121836	47.5	2.44062	38118010	38120760	2751	Os01g0878400	Os01t0878400-01	-1076	AAP6	Amino acid transporter, transmembrane domain containing protein	-	-	-	-	GO:0005886//plasma membrane;GO:0016020//membrane;GO:0016021//integral component of membrane	GO:0015171//amino acid transmembrane transporter activity	GO:0003333//amino acid transmembrane transport
peak_4987	1	38143148	38143828	681	38143691	63.5	2.70626	38139223	38142619	3397	Os01g0878800	Os01t0878800-01	-1072	LIGB	Similar to 4,5-DOPA dioxygenase extradiol	Metabolism;Metabolism	Global and overview maps;Biosynthesis of other secondary metabolites	ko01110//Biosynthesis of secondary metabolites;ko00965//Betalain biosynthesis	K15777;K15777	-	GO:0008198//ferrous iron binding;GO:0008270//zinc ion binding;GO:0016491//oxidoreductase activity;GO:0016701//oxidoreductase activity, acting on single donors with incorporation of molecular oxygen;GO:0051213//dioxygenase activity	GO:0006725//cellular aromatic compound metabolic process;GO:0055114//oxidation-reduction process
peak_4989	1	38195127	38195687	561	38195574	48	2.12758	38197022	38202612	5591	Os01g0880200	Os01t0880200-01	-1448	GUX1	Glycosyl transferase, family 8 protein	-	-	-	-	GO:0016020//membrane;GO:0016021//integral component of membrane	GO:0016740//transferase activity;GO:0016757//transferase activity, transferring glycosyl groups	GO:0045492//xylan biosynthetic process
peak_4992	1	38214584	38215264	681	38214937	45	2.05636	38212858	38213150	293	Os01g0880400	Os01t0880400-02	-1787	TBL7	Protein of unknown function DUF231, plant domain containing protein	-	-	-	-	GO:0005794//Golgi apparatus;GO:0016020//membrane;GO:0016021//integral component of membrane	GO:0016413//O-acetyltransferase activity	-
peak_4993	1	38228480	38228953	474	38228725	52	1.99404	38226425	38228440	2016	Os01g0880900	Os01t0880900-01	-285	PCMP-E41	Similar to Pentatricopeptide repeat protein PPR868-14	-	-	-	-	-	GO:0005515//protein binding	GO:0009451//RNA modification
peak_5000	1	38257457	38257862	406	38257630	94	3.50834	38257939	38261435	3497	Os01g0881400	Os01t0881400-00	-309	Dclre1c	DNA repair metallo-beta-lactamase domain containing protein	-	-	-	-	GO:0000784//nuclear chromosome, telomeric region	GO:0003684//damaged DNA binding;GO:0016874//ligase activity;GO:0035312//5'-3' exodeoxyribonuclease activity	GO:0006303//double-strand break repair via nonhomologous end joining;GO:0031848//protection from non-homologous end joining at telomere;GO:0036297//interstrand cross-link repair;GO:0090305//nucleic acid phosphodiester bond hydrolysis
peak_5004	1	38282155	38283825	1671	38283415	55.5	2.3067	38282607	38283058	452	Os01g0881966	Os01t0881966-01	-357	--	Hypothetical conserved gene	-	-	-	-	-	-	-
peak_5006	1	38286007	38286445	439	38286101	42.5	1.92385	38287883	38289428	1546	Os01g0882000	Os01t0882000-01	-1782	--	Conserved hypothetical protein	-	-	-	-	-	GO:0047617//acyl-CoA hydrolase activity	-
peak_5007	1	38300515	38302011	1497	38301266	64.6666666666667	2.99360666666667	38301350	38305568	4219	Os01g0882300	Os01t0882300-02	-84	At1g71900	Protein of unknown function DUF803 family protein	-	-	-	-	GO:0005768//endosome;GO:0005769//early endosome;GO:0005886//plasma membrane;GO:0016020//membrane;GO:0016021//integral component of membrane	GO:0015095//magnesium ion transmembrane transporter activity	GO:0006811//ion transport;GO:0015693//magnesium ion transport;GO:1903830//magnesium ion transmembrane transport
peak_5008	1	38314290	38314754	465	38314535	43	2.24156	38310588	38313631	3044	Os01g0882800	Os01t0882800-01	-904	AAP2	Similar to Amino acid carrier (Fragment)	-	-	-	-	GO:0005886//plasma membrane;GO:0016020//membrane;GO:0016021//integral component of membrane	GO:0015171//amino acid transmembrane transporter activity	GO:0003333//amino acid transmembrane transport
peak_5009	1	38318043	38318648	606	38318206	54	2.29775	38319060	38325583	6524	Os01g0883000	Os01t0883000-00	-854	At1g11050	Similar to protein kinase	-	-	-	-	GO:0005886//plasma membrane	GO:0004672//protein kinase activity;GO:0004674//protein serine/threonine kinase activity;GO:0005524//ATP binding	GO:0006468//protein phosphorylation;GO:0046777//protein autophosphorylation
peak_5014	1	38332248	38332659	412	38332471	75	2.68592	38333950	38334688	739	Os01g0883600	Os01t0883600-01	-1479	-	-	-	-	-	-	-	-	-
peak_5020	1	38391017	38391525	509	38391407	60.5	2.18129	38386429	38391315	4887	Os01g0883900	Os01t0883900-02	-92	At5g64030	Protein of unknown function DUF248, methyltransferase putative family protein	-	-	-	-	GO:0005768//endosome;GO:0005802//trans-Golgi network;GO:0016020//membrane;GO:0016021//integral component of membrane	GO:0008168//methyltransferase activity	GO:0032259//methylation
peak_5026	1	38450877	38451209	333	38451025	66.5	2.64559	38448148	38450486	2339	Os01g0885200	Os01t0885200-01	-539	--	Uncharacterised conserved protein UCP031277 domain containing protein	-	-	-	-	GO:0016020//membrane;GO:0016021//integral component of membrane	-	-
peak_5027	1	38457004	38459821	2818	38458539	67.6666666666667	2.39309666666667	38454841	38457518	2678	Os01g0885300	Os01t0885300-02	-1021	--	Conserved hypothetical protein	-	-	-	-	-	-	-
peak_5028	1	38461170	38461668	499	38461437	63	2.83353	38454843	38460529	5687	Os01g0885300	Os01t0885300-01	-908	--	Conserved hypothetical protein	-	-	-	-	-	-	-
peak_5030	1	38472106	38473412	1307	38472540	68.5	2.32121	38469634	38472424	2791	Os01g0885500	Os01t0885500-03	-116	--	Hypothetical conserved gene	-	-	-	-	-	-	-
peak_5032	1	38489059	38489494	436	38489312	66	2.97058	38489459	38490169	711	Os01g0885900	Os01t0885900-00	-147	ERF020	Similar to transcriptional factor TINY	-	-	-	-	GO:0005634//nucleus	GO:0003677//DNA binding;GO:0003700//transcription factor activity, sequence-specific DNA binding	GO:0006355//regulation of transcription, DNA-templated
peak_5034	1	38495497	38495871	375	38495764	40.5	1.98413	38491273	38494120	2848	Os01g0886000	Os01t0886000-01	-1644	--	Protein of unknown function DUF179 family protein	-	-	-	-	-	-	-
peak_5036	1	38498879	38499242	364	38499014	57	2.27662	38500880	38505086	4207	Os01g0886200	Os01t0886200-01	-1866	MADS21	Similar to AGAMOUS homolog	-	-	-	-	GO:0005634//nucleus	GO:0000977//RNA polymerase II regulatory region sequence-specific DNA binding;GO:0003677//DNA binding;GO:0003700//transcription factor activity, sequence-specific DNA binding;GO:0008134//transcription factor binding;GO:0043565//sequence-specific DNA binding;GO:0044212//transcription regulatory region DNA binding;GO:0046983//protein dimerization activity	GO:0006355//regulation of transcription, DNA-templated;GO:0007275//multicellular organism development;GO:0045944//positive regulation of transcription from RNA polymerase II promoter;GO:0048481//plant ovule development
peak_5038	1	38517187	38517600	414	38517384	52.5	2.23864	38515103	38516802	1700	Os01g0886350	Os01t0886350-01	-582	--	Conserved hypothetical protein	-	-	-	-	GO:0016020//membrane;GO:0016021//integral component of membrane	-	-
peak_5040	1	38520974	38521525	552	38521358	62	2.53089	38517646	38520243	2598	Os01g0886500	Os01t0886500-01	-1115	--	Similar to Ribosomal protein L37	-	-	-	-	GO:0016020//membrane;GO:0016021//integral component of membrane	-	-
peak_5051	1	38567300	38568054	755	38567717	49.5	2.47898	38566239	38566880	642	Os01g0887700	Os01t0887700-02	-837	Os01g0887700	Zinc finger, RING/FYVE/PHD-type domain containing protein	-	-	-	-	GO:0005634//nucleus	GO:0042393//histone binding;GO:0046872//metal ion binding	GO:0006325//chromatin organization;GO:0006355//regulation of transcription, DNA-templated
peak_5052	1	38569754	38570295	542	38570037	59.5	2.2693	38570098	38570860	763	Os01g0887850	Os01t0887850-00	-61	--	Hypothetical gene	-	-	-	-	-	-	-
peak_5057	1	38610774	38611214	441	38611049	66	2.60493	38611671	38613870	2200	Os01g0888300	Os01t0888300-01	-622	NAC035	Similar to NAC-domain containing protein 18 (ANAC018) (NO APICAL MERISTEM protein) (AtNAM)	-	-	-	-	GO:0005634//nucleus	GO:0003677//DNA binding	GO:0006355//regulation of transcription, DNA-templated
peak_5061	1	38630962	38631372	411	38631077	52.5	2.0532	38632023	38635426	3404	Os01g0888750	Os01t0888750-00	-946	--	Hypothetical protein	-	-	-	-	-	-	-
peak_5063	1	38645963	38646370	408	38646162	59.5	2.31507	38645146	38645757	612	Os01g0888900	Os01t0888900-01	-405	--	Conserved hypothetical protein	-	-	-	-	-	-	-
peak_5070	1	38707812	38709001	1190	38708690	55.6666666666667	2.18664333333333	38705284	38707481	2198	Os01g0890250	Os01t0890250-00	-1209	--	Hypothetical protein	-	-	-	-	-	-	-
peak_5074	1	38747666	38747960	295	38747838	47	1.69931	38740059	38745917	5859	Os01g0891000	Os01t0891000-01	-1921	HEXO3	Glycoside hydrolase, family 20 protein	Metabolism;Metabolism;Metabolism;Metabolism;Metabolism;Metabolism;Metabolism	Global and overview maps;Carbohydrate metabolism;Glycan biosynthesis and metabolism;Glycan biosynthesis and metabolism;Glycan biosynthesis and metabolism;Glycan biosynthesis and metabolism;Glycan biosynthesis and metabolism	ko01100//Metabolic pathways;ko00520//Amino sugar and nucleotide sugar metabolism;ko00513//Various types of N-glycan biosynthesis;ko00511//Other glycan degradation;ko00531//Glycosaminoglycan degradation;ko00603//Glycosphingolipid biosynthesis - globo and isoglobo series;ko00604//Glycosphingolipid biosynthesis - ganglio series	K12373;K12373;K12373;K12373;K12373;K12373;K12373	-	GO:0004553//hydrolase activity, hydrolyzing O-glycosyl compounds;GO:0004563//beta-N-acetylhexosaminidase activity;GO:0016787//hydrolase activity;GO:0016798//hydrolase activity, acting on glycosyl bonds	GO:0005975//carbohydrate metabolic process;GO:0008152//metabolic process
peak_5075	1	38748271	38748721	451	38748480	63	2.41533	38750313	38750768	456	Os01g0891100	Os01t0891100-00	-1833	plaa2	Similar to Polygalacturonase	Metabolism;Metabolism	Global and overview maps;Carbohydrate metabolism	ko01100//Metabolic pathways;ko00040//Pentose and glucuronate interconversions	K01184;K01184	-	GO:0004650//polygalacturonase activity;GO:0016787//hydrolase activity;GO:0016798//hydrolase activity, acting on glycosyl bonds	GO:0005975//carbohydrate metabolic process;GO:0008152//metabolic process
peak_5083	1	38840814	38841169	356	38841014	68.5	2.62559	38841929	38842417	489	Os01g0893300	Os01t0893300-01	-915	-	-	-	-	-	-	-	-	-
peak_5087	1	38889194	38889616	423	38889355	70.5	2.44311	38885152	38887720	2569	Os01g0894300	Os01t0894300-01	-1635	FRK1	Similar to Fructokinase 1	Metabolism;Metabolism;Metabolism;Metabolism;Metabolism	Global and overview maps;Global and overview maps;Carbohydrate metabolism;Carbohydrate metabolism;Carbohydrate metabolism	ko01100//Metabolic pathways;ko01110//Biosynthesis of secondary metabolites;ko00500//Starch and sucrose metabolism;ko00520//Amino sugar and nucleotide sugar metabolism;ko00051//Fructose and mannose metabolism	K00847;K00847;K00847;K00847;K00847	GO:0005829//cytosol	GO:0000166//nucleotide binding;GO:0005524//ATP binding;GO:0008865//fructokinase activity;GO:0016301//kinase activity;GO:0016740//transferase activity;GO:0016773//phosphotransferase activity, alcohol group as acceptor;GO:0019200//carbohydrate kinase activity	GO:0005975//carbohydrate metabolic process;GO:0006000//fructose metabolic process;GO:0016310//phosphorylation;GO:0019252//starch biosynthetic process;GO:0046835//carbohydrate phosphorylation
peak_5088	1	38896232	38897064	833	38896944	52.5	2.29489	38893672	38896776	3105	Os01g0894600	Os01t0894600-02	-168	--	Zinc finger, RING/FYVE/PHD-type domain containing protein	-	-	-	-	GO:0016020//membrane;GO:0016021//integral component of membrane	GO:0004842//ubiquitin-protein transferase activity;GO:0008270//zinc ion binding;GO:0046872//metal ion binding	GO:0016567//protein ubiquitination
peak_5094	1	38946780	38947820	1041	38947389	53.5	2.25729	38948587	38950479	1893	Os01g0896200	Os01t0896200-01	-1198	IQD14	Similar to SF16 protein	-	-	-	-	-	-	-
peak_5099	1	38966532	38966990	459	38966804	53.5	2.13957	38961459	38966130	4672	Os01g0896500	Os01t0896500-01	-674	--	Rhodanese-like domain containing protein	-	-	-	-	GO:0005634//nucleus;GO:0009507//chloroplast;GO:0009534//chloroplast thylakoid	-	-
peak_5122	1	39065349	39065840	492	39065449	53.5	1.78831	39066177	39068629	2453	Os01g0898500	Os01t0898500-01	-728	PLP2	Similar to Patatin (Fragment)	-	-	-	-	-	GO:0004620//phospholipase activity;GO:0016787//hydrolase activity;GO:0047372//acylglycerol lipase activity	GO:0006629//lipid metabolic process;GO:0016042//lipid catabolic process
peak_5124	1	39074398	39074827	430	39074649	53.5	2.22285	39070132	39072668	2537	Os01g0898600	Os01t0898600-01	-1981	--	Conserved hypothetical protein	-	-	-	-	GO:0016020//membrane;GO:0016021//integral component of membrane	-	-
peak_5135	1	39104038	39104451	414	39104265	59	2.47072	39102277	39103501	1225	Os01g0899200	Os01t0899200-01	-764	At2g43200	Similar to dehydration-responsive family protein	-	-	-	-	-	GO:0008168//methyltransferase activity	GO:0032259//methylation
peak_5139	1	39145531	39145972	442	39145795	51.5	2.28463	39141130	39145472	4343	Os01g0899800	Os01t0899800-01	-323	BBM2	Pathogenesis-related transcriptional factor and ERF domain containing protein	-	-	-	-	GO:0005634//nucleus	GO:0003677//DNA binding;GO:0003700//transcription factor activity, sequence-specific DNA binding	GO:0006355//regulation of transcription, DNA-templated
peak_5141	1	39161932	39162578	647	39162128	62	2.32749	39162735	39165727	2993	Os01g0900200	Os01t0900200-01	-607	--	Lipase, class 3 domain containing protein	-	-	-	-	-	GO:0016787//hydrolase activity	GO:0006629//lipid metabolic process
peak_5144	1	39175204	39175586	383	39175476	60	2.4009	39177169	39178676	1508	Os01g0900400	Os01t0900400-01	-1693	EG1	Putative triacylglycerol (TAG) lipase, Phospholipase A1, Specification of empty-glume identity, Regulation of spikelet development, Endogenous jasmonic acid (JA) biosynthesi	-	-	-	-	GO:0005739//mitochondrion;GO:0009507//chloroplast;GO:0009536//plastid	GO:0004620//phospholipase activity;GO:0008970//phosphatidylcholine 1-acylhydrolase activity;GO:0016787//hydrolase activity;GO:0052739//phosphatidylserine 1-acylhydrolase activity;GO:0052740//1-acyl-2-lysophosphatidylserine acylhydrolase activity	GO:0006629//lipid metabolic process;GO:0010582//floral meristem determinacy;GO:0016042//lipid catabolic process;GO:0048449//floral organ formation
peak_5145	1	39176147	39176612	466	39176454	48.5	1.84901	39177169	39178676	1508	Os01g0900400	Os01t0900400-01	-715	EG1	Putative triacylglycerol (TAG) lipase, Phospholipase A1, Specification of empty-glume identity, Regulation of spikelet development, Endogenous jasmonic acid (JA) biosynthesi	-	-	-	-	GO:0005739//mitochondrion;GO:0009507//chloroplast;GO:0009536//plastid	GO:0004620//phospholipase activity;GO:0008970//phosphatidylcholine 1-acylhydrolase activity;GO:0016787//hydrolase activity;GO:0052739//phosphatidylserine 1-acylhydrolase activity;GO:0052740//1-acyl-2-lysophosphatidylserine acylhydrolase activity	GO:0006629//lipid metabolic process;GO:0010582//floral meristem determinacy;GO:0016042//lipid catabolic process;GO:0048449//floral organ formation
peak_5176	1	39426771	39427513	743	39427229	59.5	2.01171	39429069	39432424	3356	Os01g0905700	Os01t0905700-01	-1840	AIRP2	Zinc finger, RING/FYVE/PHD-type domain containing protein	-	-	-	-	-	-	-
peak_5179	1	39438483	39440913	2431	39439800	61	2.40658	39437968	39438606	639	Os01g0906000	Os01t0906000-01	-1194	--	Similar to Ceramide glucosyltransferase	-	-	-	-	-	GO:0008120//ceramide glucosyltransferase activity;GO:0016757//transferase activity, transferring glycosyl groups	GO:0006679//glucosylceramide biosynthetic process
peak_5185	1	39454587	39456166	1580	39455425	61.5	2.58581	39449696	39454725	5030	Os01g0906200	Os01t0906200-01	-700	VPS53	Similar to heat-intolerant 1	-	-	-	-	GO:0000938//GARP complex;GO:0005829//cytosol	-	GO:0042147//retrograde transport, endosome to Golgi
peak_5190	1	39499681	39500179	499	39499831	47	1.83291	39501378	39502910	1533	Os01g0907600	Os01t0907600-01	-1547	EPB1	Cysteine protease, Negative regulator of cell deat	-	-	-	-	GO:0005615//extracellular space;GO:0005764//lysosome	GO:0004197//cysteine-type endopeptidase activity;GO:0008233//peptidase activity;GO:0008234//cysteine-type peptidase activity;GO:0016787//hydrolase activity	GO:0006508//proteolysis;GO:0051603//proteolysis involved in cellular protein catabolic process
peak_5194	1	39539113	39540800	1688	39540058	68.6666666666667	2.58204666666667	39538151	39539545	1395	Os01g0908100	Os01t0908100-02	-513	TBC1D13	RabGAP/TBC domain containing protein	-	-	-	-	GO:0005623//cell	GO:0005096//GTPase activator activity;GO:0017137//Rab GTPase binding	GO:0006886//intracellular protein transport;GO:0090630//activation of GTPase activity
peak_5195	1	39541744	39542619	876	39541886	60	2.24284	39538151	39541096	2946	Os01g0908100	Os01t0908100-01	-790	TBC1D13	RabGAP/TBC domain containing protein	-	-	-	-	GO:0005623//cell	GO:0005096//GTPase activator activity;GO:0017137//Rab GTPase binding	GO:0006886//intracellular protein transport;GO:0090630//activation of GTPase activity
peak_5197	1	39551874	39553355	1482	39552440	73	3.02745	39549164	39550832	1669	Os01g0908400	Os01t0908400-01	-1608	--	Conserved hypothetical protein	-	-	-	-	GO:0005747//mitochondrial respiratory chain complex I	-	-
peak_5198	1	39555320	39555730	411	39555581	45	2.02414	39551526	39555254	3729	Os01g0908500	Os01t0908500-01	-327	MRS2-F	Mg2+ transporter protein, CorA-like domain containing protein	-	-	-	-	GO:0016020//membrane;GO:0016021//integral component of membrane	GO:0015095//magnesium ion transmembrane transporter activity	GO:0006811//ion transport;GO:0015693//magnesium ion transport;GO:1903830//magnesium ion transmembrane transport
peak_5199	1	39556898	39557742	845	39557011	47.5	2.11252	39551526	39555254	3729	Os01g0908500	Os01t0908500-01	-1757	MRS2-F	Mg2+ transporter protein, CorA-like domain containing protein	-	-	-	-	GO:0016020//membrane;GO:0016021//integral component of membrane	GO:0015095//magnesium ion transmembrane transporter activity	GO:0006811//ion transport;GO:0015693//magnesium ion transport;GO:1903830//magnesium ion transmembrane transport
peak_5200	1	39561774	39562318	545	39561902	55.5	2.35979	39562727	39565686	2960	Os01g0908600	Os01t0908600-01	-825	PROT1	Amino acid transporter, transmembrane domain containing protein	-	-	-	-	GO:0005886//plasma membrane;GO:0016020//membrane;GO:0016021//integral component of membrane	GO:0015171//amino acid transmembrane transporter activity	GO:0003333//amino acid transmembrane transport
peak_5207	1	39595665	39595987	323	39595843	72	3.00982	39592613	39595176	2564	Os01g0909150	Os01t0909150-00	-667	HDT2	Conserved hypothetical protein	-	-	-	-	-	-	-
peak_5212	1	39615455	39616272	818	39615597	62.5	2.44915	39613030	39614338	1309	Os01g0909400	Os01t0909400-01	-1259	--	Protein of unknown function DUF868, plant family protein	-	-	-	-	-	-	-
peak_5218	1	39663997	39664568	572	39664120	51	2.50644	39666100	39670720	4621	Os01g0910400	Os01t0910400-00	-1980	--	Similar to lysine ketoglutarate reductase trans-splicing related 1	-	-	-	-	GO:0016020//membrane;GO:0016021//integral component of membrane	-	-
peak_5219	1	39664916	39665827	912	39665100	54.5	1.57264	39666100	39670720	4621	Os01g0910400	Os01t0910400-00	-1000	--	Similar to lysine ketoglutarate reductase trans-splicing related 1	-	-	-	-	GO:0016020//membrane;GO:0016021//integral component of membrane	-	-
peak_5221	1	39680264	39681035	772	39680866	51.5	2.18745	39679510	39680136	627	Os01g0910800	Os01t0910800-00	-730	--	Conserved hypothetical protein	-	-	-	-	-	-	-
peak_5222	1	39681339	39681727	389	39681524	46.5	1.9339	39679510	39680136	627	Os01g0910800	Os01t0910800-00	-1388	--	Conserved hypothetical protein	-	-	-	-	-	-	-
peak_5223	1	39683414	39683786	373	39683620	57	1.8079	39682842	39683433	592	Os01g0910900	Os01t0910900-01	-187	--	Conserved hypothetical protein	-	-	-	-	-	-	-
peak_5224	1	39684949	39685553	605	39685326	53.5	1.88024	39684584	39685251	668	Os01g0911000	Os01t0911000-02	-75	ngdn	Sas10/Utp3/C1D domain containing protein	-	-	-	-	GO:0005730//nucleolus;GO:0032040//small-subunit processome	-	GO:0000462//maturation of SSU-rRNA from tricistronic rRNA transcript (SSU-rRNA, 5.8S rRNA, LSU-rRNA)
peak_5226	1	39688102	39689142	1041	39688728	74	3.08568	39690105	39690626	522	Os01g0911133	Os01t0911133-00	-1377	-	-	-	-	-	-	-	-	-
peak_5230	1	39704182	39704969	788	39704481	47	2.10481	39702320	39703135	816	Os01g0911250	Os01t0911250-00	-1346	-	-	-	-	-	-	-	-	-
peak_5231	1	39706014	39707212	1199	39706183	69	2.77736	39703410	39706057	2648	Os01g0911300	Os01t0911300-01	-126	ABCB26	Similar to Transporter associated with antigen processing-like protein	Environmental Information Processing	Membrane transport	ko02010//ABC transporters	K05656	GO:0009507//chloroplast;GO:0009941//chloroplast envelope;GO:0016020//membrane;GO:0016021//integral component of membrane	GO:0000166//nucleotide binding;GO:0005524//ATP binding;GO:0016887//ATPase activity;GO:0042626//ATPase activity, coupled to transmembrane movement of substances	GO:0055085//transmembrane transport
peak_5241	1	39793553	39794481	929	39794037	49.5	1.87962	39794547	39795809	1263	Os01g0913000	Os01t0913000-01	-510	Os01g0913000	Similar to Thioredoxin F-type 2, chloroplast precursor (TRX-F2)	-	-	-	-	GO:0009507//chloroplast;GO:0009536//plastid	GO:0015035//protein disulfide oxidoreductase activity	GO:0006662//glycerol ether metabolic process;GO:0045454//cell redox homeostasis;GO:0055114//oxidation-reduction process
peak_5248	1	39829599	39830503	905	39829883	49	2.00203	39826795	39828456	1662	Os01g0913900	Os01t0913900-01	-1427	--	Conserved hypothetical protein	-	-	-	-	-	-	-
peak_5252	1	39855852	39856131	280	39855982	56.5	2.39722	39857842	39861282	3441	Os01g0914800	Os01t0914800-01	-1860	YLS7	Protein of unknown function DUF231, plant domain containing protein	-	-	-	-	GO:0005794//Golgi apparatus;GO:0016020//membrane;GO:0016021//integral component of membrane	GO:0016413//O-acetyltransferase activity	-
peak_5262	1	39898509	39898980	472	39898836	47.5	2.02542	39894690	39897520	2831	Os01g0915600	Os01t0915600-01	-1316	BHLH62	Similar to TA1 protein (Fragment)	-	-	-	-	GO:0005634//nucleus	GO:0003700//transcription factor activity, sequence-specific DNA binding;GO:0043565//sequence-specific DNA binding;GO:0046983//protein dimerization activity	GO:0006355//regulation of transcription, DNA-templated
peak_5265	1	39914633	39915265	633	39914809	49.5	2.24347	39912991	39913210	220	Os01g0915732	Os01t0915732-00	-1599	--	Hypothetical protein	-	-	-	-	-	-	-
peak_5266	1	39920738	39921026	289	39920863	62	2.26071	39918940	39920664	1725	Os01g0915900	Os01t0915900-01	-199	--	Conserved hypothetical protein	-	-	-	-	-	-	-
peak_5267	1	39921628	39922026	399	39921811	52	2.33521	39918940	39920664	1725	Os01g0915900	Os01t0915900-01	-1147	--	Conserved hypothetical protein	-	-	-	-	-	-	-
peak_5268	1	39926948	39927618	671	39927471	55	2.52352	39926253	39927260	1008	Os01g0916100	Os01t0916100-01	-211	--	Similar to loricrin	-	-	-	-	-	-	-
peak_5271	1	39938625	39939723	1099	39939271	53.5	2.35319	39932611	39938156	5546	Os01g0916200	Os01t0916200-01	-1115	At1g31730	Similar to predicted protein	-	-	-	-	GO:0005829//cytosol;GO:0009506//plasmodesma;GO:0016020//membrane;GO:0030117//membrane coat;GO:0030124//AP-4 adaptor complex	-	GO:0006886//intracellular protein transport;GO:0015031//protein transport;GO:0016192//vesicle-mediated transport
peak_5274	1	39946056	39946536	481	39946256	44.5	1.82027	39938822	39944886	6065	Os01g0916300	Os01t0916300-01	-1370	PQBP1	Similar to PQBP-1 protein (Nuclear protein containing a WW domain) (Npw38) (JM26 protein)	Genetic Information Processing	Transcription	ko03040//Spliceosome	K12865	-	GO:0005515//protein binding	-
peak_5280	1	39965017	39965504	488	39965378	57	2.13601	39966639	39976108	9470	Os01g0916950	Os01t0916950-00	-1261	--	Hypothetical gene	-	-	-	-	-	-	-
peak_5281	1	39965825	39966262	438	39966040	60.5	2.32577	39966639	39976108	9470	Os01g0916950	Os01t0916950-00	-599	--	Hypothetical gene	-	-	-	-	-	-	-
peak_5295	1	40009510	40010244	735	40009974	48.5	1.85315	40006067	40009602	3536	Os01g0917400	Os01t0917400-02	-372	Os01g0917400	CCCH-type zinc finger protein, Resistance against bacterial blight diseas	-	-	-	-	GO:0005634//nucleus	GO:0003677//DNA binding;GO:0046872//metal ion binding	-
peak_5296	1	40017043	40017708	666	40017585	64	2.18225	40018401	40023853	5453	Os01g0917500	Os01t0917500-01	-816	MSP1	Leucine-rich repeat receptor-like kinase, Specification of anther cell identity, Control of early sporogenic development, Initiation of anther wall formatio	-	-	-	-	GO:0005886//plasma membrane;GO:0016020//membrane;GO:0016021//integral component of membrane	GO:0000166//nucleotide binding;GO:0004672//protein kinase activity;GO:0004674//protein serine/threonine kinase activity;GO:0005515//protein binding;GO:0005524//ATP binding;GO:0016301//kinase activity;GO:0016740//transferase activity	GO:0006468//protein phosphorylation;GO:0009554//megasporogenesis;GO:0009556//microsporogenesis;GO:0016310//phosphorylation;GO:0048658//anther wall tapetum development;GO:0051321//meiotic cell cycle
peak_5297	1	40018209	40018597	389	40018352	57.5	1.99947	40018401	40023853	5453	Os01g0917500	Os01t0917500-01	-49	MSP1	Leucine-rich repeat receptor-like kinase, Specification of anther cell identity, Control of early sporogenic development, Initiation of anther wall formatio	-	-	-	-	GO:0005886//plasma membrane;GO:0016020//membrane;GO:0016021//integral component of membrane	GO:0000166//nucleotide binding;GO:0004672//protein kinase activity;GO:0004674//protein serine/threonine kinase activity;GO:0005515//protein binding;GO:0005524//ATP binding;GO:0016301//kinase activity;GO:0016740//transferase activity	GO:0006468//protein phosphorylation;GO:0009554//megasporogenesis;GO:0009556//microsporogenesis;GO:0016310//phosphorylation;GO:0048658//anther wall tapetum development;GO:0051321//meiotic cell cycle
peak_5299	1	40038700	40039178	479	40038946	51.5	1.93372	40036041	40037441	1401	Os01g0917900	Os01t0917900-01	-1505	--	Zinc finger, RING/FYVE/PHD-type domain containing protein	-	-	-	-	-	-	-
peak_5308	1	40100395	40100833	439	40100485	46.5	1.89909	40097655	40099028	1374	Os01g0919200	Os01t0919200-01	-1457	--	Bacterial transferase hexapeptide repeat domain containing protein	-	-	-	-	-	-	-
peak_5313	1	40143832	40144893	1062	40144545	56.3333333333333	2.17545333333333	40136226	40142760	6535	Os01g0919800	Os01t0919800-01	-1785	PIN5A	Similar to Efflux carrier of polar auxin transport	-	-	-	-	GO:0005783//endoplasmic reticulum;GO:0005886//plasma membrane;GO:0016020//membrane;GO:0016021//integral component of membrane	GO:0010329//auxin efflux transmembrane transporter activity	GO:0009734//auxin-activated signaling pathway;GO:0009926//auxin polar transport;GO:0010252//auxin homeostasis;GO:0010315//auxin efflux;GO:0055085//transmembrane transport
peak_5314	1	40148020	40148557	538	40148423	55	1.86122	40146869	40148337	1469	Os01g0919900	Os01t0919900-02	-86	SSI2	Similar to Acyl-[acyl-carrier-protein] desaturase, chloroplast precursor (EC 1.14.19.2) (Stearoyl-ACP desaturase) (Delta(9) stearoyl-acyl carrier protein desaturase)	Metabolism;Metabolism;Metabolism;Metabolism	Global and overview maps;Global and overview maps;Lipid metabolism;Lipid metabolism	ko01100//Metabolic pathways;ko01212//Fatty acid metabolism;ko00061//Fatty acid biosynthesis;ko01040//Biosynthesis of unsaturated fatty acids	K03921;K03921;K03921;K03921	-	GO:0016491//oxidoreductase activity;GO:0045300//acyl-[acyl-carrier-protein] desaturase activity;GO:0046872//metal ion binding	GO:0006631//fatty acid metabolic process;GO:0055114//oxidation-reduction process
peak_5315	1	40154661	40156505	1845	40155774	54.6666666666667	2.42882	40153226	40154134	909	Os01g0920000	Os01t0920000-02	-1640	CBSX6	Cystathionine beta-synthase, core domain containing protein	-	-	-	-	GO:0005773//vacuole	-	-
peak_5316	1	40159073	40159517	445	40159242	51.5	2.4184	40153314	40157441	4128	Os01g0920000	Os01t0920000-01	-1801	CBSX6	Cystathionine beta-synthase, core domain containing protein	-	-	-	-	GO:0005773//vacuole	-	-
peak_5321	1	40175048	40175351	304	40175218	52	2.20837	40170926	40173290	2365	Os01g0920200	Os01t0920200-01	-1928	eny2	Similar to E(Y)2 homolog (DC6) (Enhancer of yellow 2 homolog)	-	-	-	-	GO:0000124//SAGA complex;GO:0005634//nucleus;GO:0005643//nuclear pore;GO:0005654//nucleoplasm;GO:0070390//transcription export complex 2;GO:0071819//DUBm complex	GO:0003682//chromatin binding;GO:0003713//transcription coactivator activity	GO:0006325//chromatin organization;GO:0006357//regulation of transcription from RNA polymerase II promoter;GO:0006368//transcription elongation from RNA polymerase II promoter;GO:0006406//mRNA export from nucleus;GO:0015031//protein transport;GO:0016578//histone deubiquitination;GO:0016973//poly(A)+ mRNA export from nucleus;GO:0045893//positive regulation of transcription, DNA-templated;GO:005102…
peak_5326	1	40183662	40184176	515	40183949	55	2.41445	40182781	40183187	407	Os01g0920400	Os01t0920400-02	-762	DRP3A	Similar to Dynamin-related protein 3A (Dynamin-like protein 2) (Dynamin-like protein 2a). Splice isoform 2	-	-	-	-	GO:0005737//cytoplasm;GO:0016020//membrane	GO:0000166//nucleotide binding;GO:0003924//GTPase activity;GO:0005525//GTP binding;GO:0008017//microtubule binding	GO:0000266//mitochondrial fission
peak_5327	1	40184660	40185346	687	40185079	63.5	2.11727	40182781	40183187	407	Os01g0920400	Os01t0920400-02	-1892	DRP3A	Similar to Dynamin-related protein 3A (Dynamin-like protein 2) (Dynamin-like protein 2a). Splice isoform 2	-	-	-	-	GO:0005737//cytoplasm;GO:0016020//membrane	GO:0000166//nucleotide binding;GO:0003924//GTPase activity;GO:0005525//GTP binding;GO:0008017//microtubule binding	GO:0000266//mitochondrial fission
peak_5329	1	40189268	40190196	929	40189902	81.5	3.10152	40190285	40203691	13407	Os01g0920700	Os01t0920700-00	-383	At4g15970	Nucleotide-diphospho-sugar transferase domain containing protein	-	-	-	-	-	-	-
peak_5331	1	40204335	40204714	380	40204521	55	2.54083	40205112	40206882	1771	Os01g0920800	Os01t0920800-00	-591	At1g28695	Conserved hypothetical protein	-	-	-	-	GO:0016020//membrane;GO:0016021//integral component of membrane	-	-
peak_5346	1	40342750	40343314	565	40342875	52.5	2.32635	40344374	40364362	19989	Os01g0922800	Os01t0922800-01	-1499	MADS51	MADS-box transcription factor, Short-day flowering promote	-	-	-	-	GO:0005634//nucleus	GO:0000977//RNA polymerase II regulatory region sequence-specific DNA binding;GO:0000981//RNA polymerase II transcription factor activity, sequence-specific DNA binding;GO:0003677//DNA binding;GO:0008134//transcription factor binding;GO:0043565//sequence-specific DNA binding;GO:0044212//transcription regulatory region DNA binding;GO:0046983//protein dimerization activity	GO:0007275//multicellular organism development;GO:0009908//flower development;GO:0045944//positive regulation of transcription from RNA polymerase II promoter;GO:0048576//positive regulation of short-day photoperiodism, flowering
peak_5357	1	40399191	40399805	615	40399432	55	2.3992	40401173	40403166	1994	Os01g0923600	Os01t0923600-03	-1741	CAMTA4	Hypothetical conserved gene	-	-	-	-	GO:0005634//nucleus	GO:0001228//transcriptional activator activity, RNA polymerase II transcription regulatory region sequence-specific binding;GO:0003677//DNA binding;GO:0005515//protein binding;GO:0043565//sequence-specific DNA binding	GO:0045944//positive regulation of transcription from RNA polymerase II promoter
peak_5359	1	40410441	40410806	366	40410635	62	2.30538	40403818	40409611	5794	Os01g0923700	Os01t0923700-01	-1024	HK3	Similar to Histidine kinase	Environmental Information Processing	Signal transduction	ko04075//Plant hormone signal transduction	K14489	GO:0005886//plasma membrane;GO:0016020//membrane;GO:0016021//integral component of membrane	GO:0000155//phosphorelay sensor kinase activity;GO:0004673//protein histidine kinase activity;GO:0016301//kinase activity;GO:0016740//transferase activity;GO:0016772//transferase activity, transferring phosphorus-containing groups;GO:0043424//protein histidine kinase binding	GO:0000160//phosphorelay signal transduction system;GO:0006970//response to osmotic stress;GO:0007165//signal transduction;GO:0009409//response to cold;GO:0009414//response to water deprivation;GO:0009651//response to salt stress;GO:0009736//cytokinin-activated signaling pathway;GO:0009909//regulation of flower development;GO:0010029//regulation of seed germination;GO:0010087//phloem or xylem his…
peak_5369	1	40478815	40479212	398	40479064	54	2.33929	40479136	40479456	321	Os01g0924500	Os01t0924500-01	-72	-	-	-	-	-	-	-	-	-
peak_5371	1	40486714	40487366	653	40486982	62	2.28941	40483306	40485494	2189	Os01g0924600	Os01t0924600-01	-1488	--	Conserved hypothetical protein	-	-	-	-	-	-	-
peak_5377	1	40527525	40528384	860	40528224	45.5	2.66453	40526591	40527179	589	Os01g0924966	Os01t0924966-00	-1045	--	Auxin responsive SAUR protein family protein	Environmental Information Processing	Signal transduction	ko04075//Plant hormone signal transduction	K14488	-	-	GO:0009733//response to auxin
peak_5384	1	40588044	40588599	556	40588359	46	1.80336	40585450	40587442	1993	Os01g0925700	Os01t0925700-01	-917	At1g54610	Similar to predicted protein	-	-	-	-	GO:0000307//cyclin-dependent protein kinase holoenzyme complex;GO:0000790//nuclear chromatin;GO:0005634//nucleus	GO:0004672//protein kinase activity;GO:0004693//cyclin-dependent protein serine/threonine kinase activity;GO:0005524//ATP binding;GO:0008353//RNA polymerase II carboxy-terminal domain kinase activity	GO:0006468//protein phosphorylation;GO:0032968//positive regulation of transcription elongation from RNA polymerase II promoter;GO:0051726//regulation of cell cycle;GO:0070816//phosphorylation of RNA polymerase II C-terminal domain
peak_5390	1	40617232	40617691	460	40617505	43.5	1.7794	40615704	40616946	1243	Os01g0926400	Os01t0926400-02	-559	Os01g0926400	Similar to Pectin-glucuronyltransferase	-	-	-	-	GO:0000139//Golgi membrane;GO:0005794//Golgi apparatus;GO:0016020//membrane;GO:0016021//integral component of membrane	GO:0016740//transferase activity;GO:0016757//transferase activity, transferring glycosyl groups	GO:0006486//protein glycosylation;GO:0009834//plant-type secondary cell wall biogenesis;GO:0010417//glucuronoxylan biosynthetic process;GO:0071555//cell wall organization
peak_5392	1	40625727	40626256	530	40625952	64	2.81711	40624843	40624915	73	Os01g0926501	Os01t0926501-00	-1037	-	-	-	-	-	-	-	-	-
peak_5395	1	40634428	40635187	760	40634960	51.5	2.09211	40633318	40634763	1446	Os01g0926700	Os01t0926700-00	-197	Os01g0926700	Similar to secondary cell wall-related glycosyltransferase family 47	-	-	-	-	-	GO:0016757//transferase activity, transferring glycosyl groups	GO:0006486//protein glycosylation
peak_5405	1	40694098	40694903	806	40694478	51	2.13083	40695664	40700914	5251	Os01g0927600	Os01t0927600-01	-1186	ARF4	Auxin response factor (ARF) family protein, Transcription factor, Negative regulation of grain size and weigh	-	-	-	-	GO:0005634//nucleus	GO:0003677//DNA binding;GO:0005515//protein binding	GO:0006355//regulation of transcription, DNA-templated;GO:0009725//response to hormone;GO:0009734//auxin-activated signaling pathway
peak_5408	1	40709432	40710324	893	40709961	59	2.29872	40710263	40711189	927	Os01g0927950	Os01t0927950-00	-302	--	Hypothetical gene	-	-	-	-	-	-	-
peak_5421	1	40782977	40783753	777	40783207	76	3.0979	40785129	40786723	1595	Os01g0929100	Os01t0929100-01	-1922	PNSB5	Conserved hypothetical protein	-	-	-	-	GO:0009507//chloroplast;GO:0009535//chloroplast thylakoid membrane;GO:0016020//membrane;GO:0016021//integral component of membrane	-	GO:0006979//response to oxidative stress
peak_5423	1	40790062	40792031	1970	40790708	48.3333333333333	2.10341	40786741	40790609	3869	Os01g0929200	Os01t0929200-01	-99	ACR4	Serine/threonine protein kinase domain containing protein	-	-	-	-	GO:0005886//plasma membrane;GO:0016020//membrane;GO:0016021//integral component of membrane	GO:0004672//protein kinase activity;GO:0004675//transmembrane receptor protein serine/threonine kinase activity;GO:0005524//ATP binding;GO:0016301//kinase activity	GO:0006468//protein phosphorylation;GO:0007178//transmembrane receptor protein serine/threonine kinase signaling pathway;GO:0016310//phosphorylation
peak_5424	1	40798584	40799152	569	40798835	44.5	2.10908	40797941	40798525	585	Os01g0929600	Os01t0929600-01	-310	RTS	Similar to Anther specific	-	-	-	-	-	-	GO:0007275//multicellular organism development
peak_5431	1	40850903	40851751	849	40851379	44.5	2.22389	40851828	40852154	327	Os01g0930950	Os01t0930950-00	-449	--	NAD(P)-binding domain domain containing protein	Metabolism;Metabolism;Metabolism	Global and overview maps;Global and overview maps;Biosynthesis of other secondary metabolites	ko01100//Metabolic pathways;ko01110//Biosynthesis of secondary metabolites;ko00960//Tropane, piperidine and pyridine alkaloid biosynthesis	K08081;K08081;K08081	-	-	-
peak_5434	1	40878861	40879267	407	40879047	40	1.84408	40880104	40881181	1078	Os01g0931700	Os01t0931700-00	-1057	At3g14260	Tubby, C-terminal domain containing protein	-	-	-	-	-	-	-
peak_5435	1	40879642	40880008	367	40879888	43.5	1.90945	40880104	40881181	1078	Os01g0931700	Os01t0931700-00	-216	At3g14260	Tubby, C-terminal domain containing protein	-	-	-	-	-	-	-
peak_5440	1	40919810	40920514	705	40920057	63	2.65498	40921878	40922318	441	Os01g0932700	Os01t0932700-00	-1821	--	Gamma thionin family protein	-	-	-	-	-	-	-
peak_5449	1	40982398	40982749	352	40982587	53.5	1.81994	40984511	40992947	8437	Os01g0934300	Os01t0934300-01	-1924	LD	Similar to Flowering-time protein isoform alpha	-	-	-	-	GO:0005634//nucleus	GO:0003677//DNA binding	GO:0010228//vegetative to reproductive phase transition of meristem
peak_5452	1	40990614	40990975	362	40990913	51	1.90274	40991365	40992930	1566	Os01g0934300	Os01t0934300-04	-452	LD	Similar to Flowering-time protein isoform alpha	-	-	-	-	GO:0005634//nucleus	GO:0003677//DNA binding	GO:0010228//vegetative to reproductive phase transition of meristem
peak_5453	1	41001220	41002539	1320	41001757	70.5	2.7689	40999828	41000599	772	Os01g0934600	Os01t0934600-00	-1158	PIR7B	Similar to Esterase PIR7B	-	-	-	-	-	GO:0080030//methyl indole-3-acetate esterase activity;GO:0080031//methyl salicylate esterase activity;GO:0080032//methyl jasmonate esterase activity	GO:0009694//jasmonic acid metabolic process;GO:0009696//salicylic acid metabolic process
peak_5454	1	41010532	41011121	590	41010985	57.5	2.67782	41010333	41010895	563	Os01g0934901	Os01t0934901-00	-90	-	-	-	-	-	-	-	-	-
peak_5459	1	41056735	41057030	296	41056863	62.5	2.47145	41057520	41058792	1273	Os01g0935450	Os01t0935450-00	-657	--	Hypothetical protein	-	-	-	-	-	-	-
peak_5462	1	41068402	41069560	1159	41069432	50.5	2.09647	41067062	41069369	2308	Os01g0935600	Os01t0935600-02	-63	SPATA20	Immunoglobulin/major histocompatibility complex, conserved site domain containing protein	Metabolism;Metabolism	Global and overview maps;Nucleotide metabolism	ko01100//Metabolic pathways;ko00240//Pyrimidine metabolism	K00943;K00943	GO:0009507//chloroplast	GO:0003824//catalytic activity	-
peak_5464	1	41071590	41072385	796	41071758	58	1.95162	41066946	41070506	3561	Os01g0935600	Os01t0935600-01	-1252	SPATA20	Immunoglobulin/major histocompatibility complex, conserved site domain containing protein	Metabolism;Metabolism	Global and overview maps;Nucleotide metabolism	ko01100//Metabolic pathways;ko00240//Pyrimidine metabolism	K00943;K00943	GO:0009507//chloroplast	GO:0003824//catalytic activity	-
peak_5469	1	41086638	41087714	1077	41086864	59	2.50518	41086031	41086376	346	Os01g0935900	Os01t0935900-02	-488	SDH4	Similar to Succinate dehydrogenase subunit 4	-	-	-	-	GO:0005739//mitochondrion;GO:0005743//mitochondrial inner membrane;GO:0016020//membrane;GO:0016021//integral component of membrane;GO:0045273//respiratory chain complex II	GO:0046872//metal ion binding	GO:0006099//tricarboxylic acid cycle;GO:0055114//oxidation-reduction process
peak_5470	1	41088774	41089233	460	41089015	68	3.00032	41085902	41088168	2267	Os01g0935900	Os01t0935900-01	-847	SDH4	Similar to Succinate dehydrogenase subunit 4	-	-	-	-	GO:0005739//mitochondrion;GO:0005743//mitochondrial inner membrane;GO:0016020//membrane;GO:0016021//integral component of membrane;GO:0045273//respiratory chain complex II	GO:0046872//metal ion binding	GO:0006099//tricarboxylic acid cycle;GO:0055114//oxidation-reduction process
peak_5474	1	41115118	41115594	477	41115295	48.5	1.99459	41112089	41114858	2770	Os01g0936700	Os01t0936700-01	-437	--	Conserved hypothetical protein	-	-	-	-	-	-	-
peak_5475	1	41117205	41117952	748	41117388	74.5	2.62986	41117827	41118161	335	Os01g0936850	Os01t0936850-00	-439	-	-	-	-	-	-	-	-	-
peak_5478	1	41147244	41148198	955	41147503	76.5	2.79576	41145301	41146727	1427	Os01g0937200	Os01t0937200-01	-776	CLP	Peptidase aspartic, catalytic domain containing protein	-	-	-	-	-	GO:0004190//aspartic-type endopeptidase activity;GO:0008233//peptidase activity;GO:0016787//hydrolase activity;GO:0016798//hydrolase activity, acting on glycosyl bonds	GO:0006508//proteolysis;GO:0008152//metabolic process;GO:0030163//protein catabolic process;GO:0045493//xylan catabolic process
peak_5481	1	41164106	41164786	681	41164450	55.5	1.92678	41159307	41163821	4515	Os01g0937400	Os01t0937400-01	-629	--	NB-ARC domain containing protein	-	-	-	-	-	GO:0043531//ADP binding	-
peak_5482	1	41167860	41168237	378	41168001	46	1.89327	41169527	41171002	1476	Os01g0937600	Os01t0937600-01	-1526	CLP	Peptidase aspartic, catalytic domain containing protein	-	-	-	-	-	GO:0004190//aspartic-type endopeptidase activity;GO:0016787//hydrolase activity;GO:0016798//hydrolase activity, acting on glycosyl bonds	GO:0006508//proteolysis;GO:0008152//metabolic process;GO:0030163//protein catabolic process;GO:0045493//xylan catabolic process
peak_5483	1	41168800	41169533	734	41169065	45	2.23556	41169527	41171002	1476	Os01g0937600	Os01t0937600-01	-462	CLP	Peptidase aspartic, catalytic domain containing protein	-	-	-	-	-	GO:0004190//aspartic-type endopeptidase activity;GO:0016787//hydrolase activity;GO:0016798//hydrolase activity, acting on glycosyl bonds	GO:0006508//proteolysis;GO:0008152//metabolic process;GO:0030163//protein catabolic process;GO:0045493//xylan catabolic process
peak_5488	1	41186257	41186800	544	41186467	55.5	2.42605	41187052	41188691	1640	Os01g0938100	Os01t0938100-01	-585	PSB28	Photosystem II protein Psb28, class 1 domain containing protein	Metabolism;Metabolism	Global and overview maps;Energy metabolism	ko01100//Metabolic pathways;ko00195//Photosynthesis	K08903;K08903	GO:0009507//chloroplast;GO:0009523//photosystem II;GO:0009535//chloroplast thylakoid membrane;GO:0009536//plastid;GO:0009570//chloroplast stroma;GO:0009579//thylakoid;GO:0009654//photosystem II oxygen evolving complex;GO:0016020//membrane	-	GO:0015979//photosynthesis
peak_5489	1	41191759	41192442	684	41191984	49.5	1.97172	41193350	41198903	5554	Os01g0938200	Os01t0938200-01	-1366	BRN1	Similar to RNA-binding protein BRUNOL5 (Fragment)	-	-	-	-	GO:0005634//nucleus;GO:0005737//cytoplasm;GO:1990904//ribonucleoprotein complex	GO:0003676//nucleic acid binding;GO:0003723//RNA binding;GO:0003729//mRNA binding	-
peak_5494	1	41208813	41209154	342	41208965	54	2.12055	41203849	41208693	4845	Os01g0938600	Os01t0938600-01	-272	--	Conserved hypothetical protein	-	-	-	-	GO:0016020//membrane;GO:0016021//integral component of membrane	-	-
[truncated: 7,777 more rows]
