# Supplementary material for: Mechanism Analysis of Transcription Factor OsERF110 Regulating Rice Pollen Response to Heavy Ion Irradiation
Source: Biology (Basel). 2025 Sep 8;14(9):1218. doi: 10.3390/biology14091218 (PMC12466974; doi:10.3390/biology14091218)
Supplement: Supplementary file 1 [file biology-14-01218-s001.zip › Table S3.xlsx]

## Sheet: Sheet1
Supplementary Table S3 : 62 reliable target genes of OsERF110.
Gene id	Symbol	CK1-1_fpkm	CK1-2_fpkm	CK1-3_fpkm	C1-1_fpkm	C1-2_fpkm	C1-3_fpkm	Log2(FC)	P value	FDR	KEGG_A_class	KEGG_B_class	Pathway	K_ID	GO Component	GO Function	GO Process
Os01g0105800	At2g16710	10.51	10.39	6.69	20.46	22.53	29.57	1.39503	0.00111356	0.0140789	-	-	-	-	GO:0005739//mitochondrion	GO:0005198//structural molecule activity;GO:0051536//iron-sulfur cluster binding;GO:0051537//2 iron, 2 sulfur cluster binding	GO:0016226//iron-sulfur cluster assembly;GO:0097428//protein maturation by iron-sulfur cluster transfer
Os01g0136200	HSP16.9B	23.76	27.8	2.86	467.63	575.65	552.14	4.87366	2.49391e-11	3.92837e-09	Genetic Information Processing	Folding, sorting and degradation	ko04141//Protein processing in endoplasmic reticulum	K13993	GO:0005737//cytoplasm	GO:0043621//protein self-association;GO:0051082//unfolded protein binding	GO:0000302//response to reactive oxygen species;GO:0006457//protein folding;GO:0009408//response to heat;GO:0009651//response to salt stress;GO:0042542//response to hydrogen peroxide;GO:0051259//protein oligomerization
Os01g0184050	--	4.93	2.99	0.72	151.09	62.28	71.33	5.04227	3.55031e-13	8.5855e-11	-	-	-	-	-	-	-
Os01g0711600	RTE1	3.42	4.41	10.04	22.7	15.32	14.64	1.55917	7.30286e-05	0.00162313	Environmental Information Processing	Signal transduction	ko04016//MAPK signaling pathway - plant	K20726	GO:0016020//membrane;GO:0016021//integral component of membrane	-	-
Os01g0757500	Cacybp	86.5	75.22	37.55	1338.75	1444.3	1591	4.45617	1.13675e-21	1.21246e-18	-	-	-	-	GO:0005886//plasma membrane	GO:0015631//tubulin binding;GO:0031625//ubiquitin protein ligase binding;GO:0044548//S100 protein binding	-
Os01g0834700	Os01g0834700	32.26	27.77	52.1	102.94	80.87	90.16	1.28885	0.00255529	0.0260528	-	-	-	-	GO:0005829//cytosol	GO:0003677//DNA binding;GO:0046872//metal ion binding	GO:0002181//cytoplasmic translation
Os02g0125600	CINV1	1.21	1.13	2.15	41.39	16.35	22.39	4.15756	8.40949e-18	4.12534e-15	-	-	-	-	GO:0005829//cytosol	GO:0003824//catalytic activity;GO:0004575//sucrose alpha-glucosidase activity;GO:0033926//glycopeptide alpha-N-acetylgalactosaminidase activity	GO:0005987//sucrose catabolic process
Os02g0176100	SRF3	4.19	3.7	10.65	13.1	12.95	17.94	1.24653	0.000593205	0.00866644	-	-	-	-	GO:0005886//plasma membrane;GO:0016020//membrane;GO:0016021//integral component of membrane	GO:0004672//protein kinase activity;GO:0004675//transmembrane receptor protein serine/threonine kinase activity;GO:0005524//ATP binding;GO:0016301//kinase activity	GO:0006468//protein phosphorylation;GO:0007178//transmembrane receptor protein serine/threonine kinase signaling pathway;GO:0016310//phosphorylation
Os02g0215200	HDAC2	22.37	20.17	43.18	58.21	121.63	118.46	1.79906	3.6569e-06	0.00013739	-	-	-	-	GO:0000118//histone deacetylase complex;GO:0005634//nucleus;GO:0070822//Sin3-type complex	GO:0004407//histone deacetylase activity;GO:0016787//hydrolase activity;GO:0032041//NAD-dependent histone deacetylase activity (H3-K14 specific)	GO:0006325//chromatin organization;GO:0016575//histone deacetylation;GO:0045944//positive regulation of transcription from RNA polymerase II promoter;GO:0070932//histone H3 deacetylation;GO:0070933//histone H4 deacetylation
Os02g0644100	HOP	118.76	108.16	102.58	835.7	789.85	826.98	2.89592	3.23728e-16	1.29963e-13	-	-	-	-	-	GO:0005515//protein binding;GO:0051879//Hsp90 protein binding	-
Os02g0773200	--	9.36	10.87	1.86	131.95	136.72	203.63	4.41824	1.95426e-11	3.22632e-09	-	-	-	-	GO:0005737//cytoplasm;GO:0005886//plasma membrane	GO:0043621//protein self-association	-
Os02g0778200	OVA2	12.04	9.48	34.59	48.94	34.13	37.78	1.10689	0.00505644	0.0426931	Genetic Information Processing	Translation	ko00970//Aminoacyl-tRNA biosynthesis	K01870	GO:0005739//mitochondrion	GO:0000049//tRNA binding;GO:0000166//nucleotide binding;GO:0002161//aminoacyl-tRNA editing activity;GO:0004812//aminoacyl-tRNA ligase activity;GO:0004822//isoleucine-tRNA ligase activity;GO:0005524//ATP binding;GO:0016874//ligase activity	GO:0006412//translation;GO:0006418//tRNA aminoacylation for protein translation;GO:0006428//isoleucyl-tRNA aminoacylation;GO:0032543//mitochondrial translation
Os03g0156600	HIPP27	2.64	1.13	0.36	16.6	24.45	13.92	3.73443	9.19554e-08	5.98041e-06	-	-	-	-	-	GO:0046872//metal ion binding	GO:0030001//metal ion transport
Os03g0231800	SQE1	6.32	4.58	13.06	99.68	47.12	66.17	3.15195	1.07343e-16	4.55068e-14	Metabolism;Metabolism;Metabolism;Metabolism	Global and overview maps;Global and overview maps;Lipid metabolism;Metabolism of terpenoids and polyketides	ko01100//Metabolic pathways;ko01110//Biosynthesis of secondary metabolites;ko00100//Steroid biosynthesis;ko00909//Sesquiterpenoid and triterpenoid biosynthesis	K00511;K00511;K00511;K00511	GO:0005783//endoplasmic reticulum;GO:0016020//membrane;GO:0016021//integral component of membrane	GO:0004506//squalene monooxygenase activity;GO:0050660//flavin adenine dinucleotide binding	GO:0016126//sterol biosynthetic process;GO:0055114//oxidation-reduction process
Os03g0276500	HSP70	830.62	864.04	922.76	2009.53	3624.98	3549.9	1.81104	3.15655e-07	1.73706e-05	Genetic Information Processing;Genetic Information Processing;Cellular Processes	Folding, sorting and degradation;Transcription;Transport and catabolism	ko04141//Protein processing in endoplasmic reticulum;ko03040//Spliceosome;ko04144//Endocytosis	K03283;K03283;K03283	GO:0005737//cytoplasm	GO:0000166//nucleotide binding;GO:0005524//ATP binding;GO:0016887//ATPase activity;GO:0031072//heat shock protein binding;GO:0042623//ATPase activity, coupled;GO:0044183//protein binding involved in protein folding;GO:0051082//unfolded protein binding;GO:0051787//misfolded protein binding	GO:0006986//response to unfolded protein;GO:0034605//cellular response to heat;GO:0034620//cellular response to unfolded protein;GO:0042026//protein refolding;GO:0051085//chaperone mediated protein folding requiring cofactor
Os03g0685500	--	349.37	345.83	424.4	2129.85	1060.32	1461.98	2.05491	9.81421e-10	1.10134e-07	-	-	-	-	GO:0005634//nucleus;GO:0005739//mitochondrion	-	GO:0007005//mitochondrion organization
Os03g0743200	PCMP-E81	1.87	1.41	4.22	5.61	5.41	8.11	1.35087	0.000511235	0.00768958	-	-	-	-	-	GO:0005515//protein binding	GO:0009451//RNA modification
Os03g0746700	--	2.59	4.03	12.17	22.63	12.24	11.51	1.30354	0.00595894	0.0478988	-	-	-	-	-	-	-
Os03g0760800	SN1	22.33	21.55	137.3	383.15	288.99	359.26	2.50911	5.15257e-06	0.000184306	-	-	-	-	-	-	-
Os03g0787300	LDJ2	346.1	356.86	372.48	1745.93	1982.82	2090.88	2.436	6.66892e-18	3.3189e-15	Genetic Information Processing	Folding, sorting and degradation	ko04141//Protein processing in endoplasmic reticulum	K09503	GO:0005829//cytosol	GO:0005524//ATP binding;GO:0031072//heat shock protein binding;GO:0046872//metal ion binding;GO:0051082//unfolded protein binding	GO:0006457//protein folding;GO:0009408//response to heat
Os03g0802200	-	141.21	152.85	63.71	481.78	365.46	371.6	1.7684	0.000290542	0.00490267	-	-	-	-	-	-	-
Os03g0827900	--	3.17	3.55	5.87	16.07	8.59	10.72	1.49066	0.000134053	0.00265163	-	-	-	-	-	-	-
Os04g0370600	--	2.19	3.53	9.13	12.89	11.4	12.01	1.28951	0.00172889	0.0196324	-	-	-	-	GO:0019005//SCF ubiquitin ligase complex	GO:0004842//ubiquitin-protein transferase activity	GO:0006511//ubiquitin-dependent protein catabolic process;GO:0016567//protein ubiquitination;GO:0031146//SCF-dependent proteasomal ubiquitin-dependent protein catabolic process
Os04g0390100	HIPP07	79.8	66	62.1	255.15	541.16	399.67	2.52423	7.78632e-10	8.91248e-08	-	-	-	-	-	GO:0046872//metal ion binding	GO:0030001//metal ion transport
Os04g0445100	HSP23.2	20.73	24.79	2.14	715.51	798.6	916.23	5.67224	5.21939e-14	1.49357e-11	Genetic Information Processing	Folding, sorting and degradation	ko04141//Protein processing in endoplasmic reticulum	K13993	GO:0005783//endoplasmic reticulum	GO:0043621//protein self-association;GO:0051082//unfolded protein binding	GO:0000302//response to reactive oxygen species;GO:0006457//protein folding;GO:0009408//response to heat;GO:0009651//response to salt stress;GO:0042542//response to hydrogen peroxide;GO:0051259//protein oligomerization
Os04g0568600	--	3.87	2.41	3.84	13.5	6.95	6.47	1.41147	0.00216155	0.023037	-	-	-	-	-	GO:0016853//isomerase activity;GO:0097367//carbohydrate derivative binding	GO:1901135//carbohydrate derivative metabolic process
Os04g0624600	SSIIIA	3.57	3.27	8.5	41.7	23.5	33.91	2.69173	1.05491e-14	3.41743e-12	Metabolism;Metabolism;Metabolism	Global and overview maps;Global and overview maps;Carbohydrate metabolism	ko01100//Metabolic pathways;ko01110//Biosynthesis of secondary metabolites;ko00500//Starch and sucrose metabolism	K00703;K00703;K00703	-	GO:0004373//glycogen (starch) synthase activity;GO:2001070//starch binding	-
Os04g0634900	--	3.97	3.08	14.26	16.24	39.75	13.69	1.70921	0.00255771	0.0260698	-	-	-	-	-	-	-
Os05g0103600	sti1	17.62	14.74	33.51	110.51	175.28	213.19	2.92129	1.02174e-14	3.34149e-12	-	-	-	-	-	GO:0005515//protein binding	-
Os05g0271900	PCMP-E71	2.26	2.25	4.25	5.84	6.89	6.02	1.09789	0.000788135	0.0107781	-	-	-	-	-	GO:0005515//protein binding	GO:0009451//RNA modification
Os05g0534600	MLN51	22.99	20.03	9.35	97.95	173.94	168.13	3.07076	2.34589e-09	2.4555e-07	-	-	-	-	-	-	-
Os06g0130500	CYP18-1	18.06	16.49	35.23	66.36	40.24	37.12	1.04238	0.00230576	0.0241616	-	-	-	-	-	GO:0003755//peptidyl-prolyl cis-trans isomerase activity;GO:0016853//isomerase activity	GO:0000413//protein peptidyl-prolyl isomerization;GO:0006457//protein folding
Os06g0205600	MSL10	8.56	7.37	11.5	24.09	27.69	28.58	1.55072	4.49448e-09	4.3475e-07	-	-	-	-	GO:0005886//plasma membrane;GO:0016020//membrane;GO:0016021//integral component of membrane	GO:0008381//mechanically-gated ion channel activity	GO:0006820//anion transport;GO:0050982//detection of mechanical stimulus;GO:0055085//transmembrane transport
Os06g0268800	ALMT9	3.21	2.2	7.01	44.27	20.53	30.75	2.94359	9.75189e-12	1.73058e-09	-	-	-	-	GO:0009705//plant-type vacuole membrane;GO:0016020//membrane;GO:0016021//integral component of membrane	-	GO:0015743//malate transport
Os06g0488600	ALA9	5.41	3.74	6.16	11.29	10.04	11.58	1.10405	0.000282953	0.00478873	-	-	-	-	GO:0000139//Golgi membrane;GO:0005802//trans-Golgi network;GO:0005886//plasma membrane;GO:0016020//membrane;GO:0016021//integral component of membrane	GO:0000287//magnesium ion binding;GO:0004012//phospholipid-translocating ATPase activity;GO:0005524//ATP binding	GO:0015914//phospholipid transport;GO:0045332//phospholipid translocation;GO:0048194//Golgi vesicle budding
Os06g0635200	--	1.48	1.5	1.07	4.85	5.77	5.89	2.02735	2.12008e-06	8.72919e-05	-	-	-	-	GO:0016020//membrane;GO:0016021//integral component of membrane	-	-
Os06g0638100	TIC21	5.08	4.36	11.65	19.22	9.87	19.95	1.2174	0.000571208	0.00840751	-	-	-	-	GO:0009507//chloroplast;GO:0009706//chloroplast inner membrane;GO:0009941//chloroplast envelope;GO:0016020//membrane;GO:0016021//integral component of membrane	GO:0005381//iron ion transmembrane transporter activity;GO:0042803//protein homodimerization activity	GO:0006875//cellular metal ion homeostasis;GO:0034755//iron ion transmembrane transport;GO:0045037//protein import into chloroplast stroma
Os07g0184900	KU70	6.13	5.34	13.39	18	20.94	23.11	1.3196	6.13179e-05	0.00140748	Genetic Information Processing	Replication and repair	ko03450//Non-homologous end-joining	K10884	GO:0000784//nuclear chromosome, telomeric region;GO:0005634//nucleus;GO:0043564//Ku70:Ku80 complex	GO:0000166//nucleotide binding;GO:0003677//DNA binding;GO:0003678//DNA helicase activity;GO:0003684//damaged DNA binding;GO:0003690//double-stranded DNA binding;GO:0004003//ATP-dependent DNA helicase activity;GO:0004386//helicase activity;GO:0005515//protein binding;GO:0005524//ATP binding;GO:0016787//hydrolase activity;GO:0042162//telomeric DNA binding	GO:0000723//telomere maintenance;GO:0006281//DNA repair;GO:0006303//double-strand break repair via nonhomologous end joining;GO:0006310//DNA recombination;GO:0006974//cellular response to DNA damage stimulus;GO:0009408//response to heat;GO:0032508//DNA duplex unwinding;GO:0071480//cellular response to gamma radiation;GO:0071481//cellular response to X-ray
Os07g0185300	YLMG1-2	8.44	8.25	16.5	28.82	24.99	26.12	1.26799	1.5647e-05	0.000465196	-	-	-	-	GO:0009507//chloroplast;GO:0016020//membrane	-	GO:0010020//chloroplast fission;GO:0010190//cytochrome b6f complex assembly;GO:0090143//nucleoid organization
Os07g0425000	At2g33280	0.13	0	0.21	3.21	6	4.3	5.31235	2.40468e-12	4.8289e-10	-	-	-	-	GO:0016020//membrane;GO:0016021//integral component of membrane	-	-
Os07g0481200	--	5.81	4.79	4.56	11.18	26.11	22.69	1.98421	1.39276e-05	0.000422118	-	-	-	-	GO:0016020//membrane;GO:0016021//integral component of membrane	GO:0016787//hydrolase activity	GO:0006629//lipid metabolic process
Os07g0531400	PER39	22.4	23.48	51.94	57.92	110.13	77.82	1.32969	0.000334595	0.00548433	Metabolism;Metabolism;Metabolism	Global and overview maps;Global and overview maps;Biosynthesis of other secondary metabolites	ko01100//Metabolic pathways;ko01110//Biosynthesis of secondary metabolites;ko00940//Phenylpropanoid biosynthesis	K00430;K00430;K00430	GO:0005576//extracellular region;GO:0009505//plant-type cell wall;GO:0009506//plasmodesma	GO:0004601//peroxidase activity;GO:0016491//oxidoreductase activity;GO:0020037//heme binding;GO:0046872//metal ion binding	GO:0006979//response to oxidative stress;GO:0042744//hydrogen peroxide catabolic process;GO:0055114//oxidation-reduction process;GO:0098869//cellular oxidant detoxification
Os07g0593332	--	6.59	10.04	12.41	73.41	34.32	42.77	2.37365	8.68803e-09	7.85101e-07	-	-	-	-	-	-	-
Os07g0614500	Os07g0614500	87.31	101.87	274.32	360.44	276.6	317.96	1.04293	0.00438166	0.0385405	-	-	-	-	GO:0005829//cytosol;GO:0005853//eukaryotic translation elongation factor 1 complex	GO:0003746//translation elongation factor activity;GO:0005085//guanyl-nucleotide exchange factor activity	GO:0006412//translation;GO:0006414//translational elongation
Os08g0486100	PAA1	7.21	6.75	14.44	86.13	61.24	56.31	2.84234	4.13301e-17	1.84316e-14	Environmental Information Processing	Signal transduction	ko04016//MAPK signaling pathway - plant	K17686	GO:0016020//membrane;GO:0016021//integral component of membrane	GO:0043682//copper-transporting ATPase activity	GO:0035434//copper ion transmembrane transport;GO:0072511//divalent inorganic cation transport
Os08g0487800	HSP90-5	14.68	16.69	27.24	51.6	89.74	116.59	2.13776	2.66484e-08	2.03351e-06	Organismal Systems;Genetic Information Processing	Environmental adaptation;Folding, sorting and degradation	ko04626//Plant-pathogen interaction;ko04141//Protein processing in endoplasmic reticulum	K09487;K09487	GO:0005783//endoplasmic reticulum;GO:0009570//chloroplast stroma;GO:0048471//perinuclear region of cytoplasm	GO:0005524//ATP binding;GO:0051082//unfolded protein binding	GO:0006457//protein folding
Os08g0500800	SPCC1442.07c	55.93	54.59	19.34	221.07	357.59	311.09	2.77644	3.32663e-07	1.80749e-05	-	-	-	-	-	-	-
Os09g0130700	--	0.23	0.3	2.67	7.12	4.14	3.78	2.23266	0.00195442	0.0213802	-	-	-	-	GO:0016020//membrane;GO:0016021//integral component of membrane	-	-
Os09g0284200	PPX2	13.66	15.02	25.82	54.13	81	94.26	2.07347	1.4384e-07	8.71131e-06	-	-	-	-	-	GO:0004721//phosphoprotein phosphatase activity;GO:0016787//hydrolase activity	GO:0006470//protein dephosphorylation
Os09g0381100	NAT6	6.24	8.05	35.22	58.39	30.46	40.6	1.3866	0.00464835	0.0402065	-	-	-	-	GO:0016020//membrane;GO:0016021//integral component of membrane	GO:0022857//transmembrane transporter activity	GO:0055085//transmembrane transport
Os09g0482600	HSP81-3	193.95	233.18	335.67	602.28	929.05	1053.7	1.7608	1.84195e-05	0.000529295	Organismal Systems;Genetic Information Processing	Environmental adaptation;Folding, sorting and degradation	ko04626//Plant-pathogen interaction;ko04141//Protein processing in endoplasmic reticulum	K04079;K04079	GO:0005737//cytoplasm;GO:0005829//cytosol;GO:0005886//plasma membrane;GO:0009986//cell surface;GO:0032991//macromolecular complex;GO:0048471//perinuclear region of cytoplasm	GO:0000166//nucleotide binding;GO:0005524//ATP binding;GO:0051082//unfolded protein binding	GO:0006457//protein folding;GO:0009408//response to heat;GO:0034605//cellular response to heat;GO:0050821//protein stabilization
Os09g0491780	--	0	0	0	0	0.59	0.47	8.46489	0.00533747	0.0442286	-	-	-	-	-	-	-
Os09g0510200	Bug22	15.3	12.95	20.66	93.5	40.97	43.24	1.86132	3.01313e-06	0.000116387	-	-	-	-	-	-	-
Os10g0472900	KCS12	1.11	0.99	3.19	10.17	7.86	9.13	2.36014	5.48932e-09	5.17851e-07	Metabolism;Metabolism;Organismal Systems;Metabolism	Global and overview maps;Global and overview maps;Environmental adaptation;Lipid metabolism	ko01100//Metabolic pathways;ko01110//Biosynthesis of secondary metabolites;ko04626//Plant-pathogen interaction;ko00062//Fatty acid elongation	K15397;K15397;K15397;K15397	GO:0016020//membrane	GO:0003824//catalytic activity;GO:0016740//transferase activity;GO:0016746//transferase activity, transferring acyl groups;GO:0016747//transferase activity, transferring acyl groups other than amino-acyl groups	GO:0006633//fatty acid biosynthetic process
Os10g0573800	BOU	91.59	99.29	284.52	457.78	509.68	359.11	1.48049	8.6392e-05	0.00185878	-	-	-	-	GO:0016020//membrane;GO:0016021//integral component of membrane	GO:0000064//L-ornithine transmembrane transporter activity	GO:1990575//mitochondrial L-ornithine transmembrane transport
Os10g0580800	CLPP4	12.11	14.86	26.9	46.87	31.73	38.96	1.12584	0.000318627	0.00528501	-	-	-	-	GO:0009368//endopeptidase Clp complex;GO:0009507//chloroplast;GO:0009532//plastid stroma;GO:0009535//chloroplast thylakoid membrane;GO:0009570//chloroplast stroma;GO:0009579//thylakoid;GO:0009840//chloroplastic endopeptidase Clp complex;GO:0009941//chloroplast envelope	GO:0004176//ATP-dependent peptidase activity;GO:0004252//serine-type endopeptidase activity;GO:0008233//peptidase activity;GO:0051117//ATPase binding	GO:0006508//proteolysis;GO:0006515//misfolded or incompletely synthesized protein catabolic process;GO:0009658//chloroplast organization;GO:0048510//regulation of timing of transition from vegetative to reproductive phase
Os11g0216400	MORF9	28.79	19.5	34.72	99.47	63.39	69.92	1.48761	1.58731e-06	6.87349e-05	-	-	-	-	GO:0005739//mitochondrion	-	GO:0016554//cytidine to uridine editing;GO:0080156//mitochondrial mRNA modification
Os11g0549900	--	1.7	0.99	1.46	5.86	3.93	3.29	1.65618	0.00122933	0.0151958	-	-	-	-	GO:0016020//membrane;GO:0016021//integral component of membrane	-	-
Os12g0277500	CPN60A1	16.07	14.15	24.35	102.99	89.1	124.12	2.5347	5.48802e-14	1.55746e-11	-	-	-	-	GO:0005737//cytoplasm;GO:0005739//mitochondrion;GO:0005829//cytosol	GO:0005524//ATP binding;GO:0051082//unfolded protein binding	GO:0006457//protein folding;GO:0006458//'de novo' protein folding;GO:0007005//mitochondrion organization;GO:0042026//protein refolding;GO:0045041//protein import into mitochondrial intermembrane space
Os12g0514500	HSP90-6	52.74	46.04	108.75	510.26	342.57	581.05	2.78853	2.82338e-11	4.38697e-09	Organismal Systems;Genetic Information Processing	Environmental adaptation;Folding, sorting and degradation	ko04626//Plant-pathogen interaction;ko04141//Protein processing in endoplasmic reticulum	K09487;K09487	GO:0005618//cell wall;GO:0005739//mitochondrion;GO:0005783//endoplasmic reticulum;GO:0009570//chloroplast stroma;GO:0048471//perinuclear region of cytoplasm	GO:0005524//ATP binding;GO:0051082//unfolded protein binding	GO:0006457//protein folding
Os12g0566900	At3g09470	9.58	9.7	11.34	24.06	17.24	22.36	1.05591	0.000196927	0.00360655	-	-	-	-	GO:0016020//membrane;GO:0016021//integral component of membrane	-	-
Os12g0623600	PCO2	10.21	9.95	43.83	97.55	90.52	36.64	1.81215	0.000494335	0.00750908	Metabolism;Metabolism	Global and overview maps;Metabolism of other amino acids	ko01100//Metabolic pathways;ko00430//Taurine and hypotaurine metabolism	K10712;K10712	-	GO:0016702//oxidoreductase activity, acting on single donors with incorporation of molecular oxygen, incorporation of two atoms of oxygen	GO:0055114//oxidation-reduction process
